# Supplementary material for: Temporal dynamics of freshwater planktonic parasites inferred using a DNA metabarcoding time-series
Source: Parasitology. 2021 Jul 19;148(13):1602–11. doi: 10.1017/S0031182021001293 (PMC8573423; doi:10.1017/S0031182021001293)
Supplement: Supplementary file 1 [file S0031182021001293sup.zip]

Archive with 4 entries (4 files):
- S0031182021001293sup004.pdf
- S0031182021001293sup003.xlsx
- S0031182021001293sup002.xlsx
- S0031182021001293sup001.txt
