# Supplementary material for: Temporal dynamics of freshwater planktonic parasites inferred using a DNA metabarcoding time-series
Source: Parasitology. 2021 Jul 19;148(13):1602–11. doi: 10.1017/S0031182021001293 (PMC8573423; doi:10.1017/S0031182021001293)
Supplement: Supplementary file 1 [file S0031182021001293sup.zip › S0031182021001293sup003.xlsx]

## Sheet: Sheet1
ASV_ID	average	overall	sd	ratio	ava	avb	ord	cusum	p	percent	contrast
ASV0014	0.199593	0.990959	0.163501	1.22075	9.88889	1053.52	2	0.53006	0.01	20.1414	winter-summer
ASV0043	0.0843385	0.990959	0.109525	0.770036	208.222	1.29688	9	0.201414	0.64	8.51079	winter-summer
ASV0044	0.0564429	0.990959	0.0504118	1.11964	1.57778	304.812	8	0.552213	0.01	5.69578	winter-summer
ASV0109	0.0400919	0.990959	0.0514061	0.779905	109.711	0.484375	38	0.669637	0.01	4.04577	winter-summer
ASV0070	0.0321269	0.990959	0.0774109	0.415018	0	100.141	14	0.600796	0.15	3.242	winter-summer
ASV0064	0.0311009	0.990959	0.0293064	1.06124	0.688889	171.766	11	0.584766	0.01	3.13847	winter-summer
ASV0150	0.0285832	0.990959	0.0536752	0.532521	71.6889	0	10	0.34348	0.01	2.8844	winter-summer
ASV0078	0.0282222	0.990959	0.0413481	0.682551	5.35556	105.953	31	0.630662	0.06	2.84797	winter-summer
ASV0108	0.024768	0.990959	0.0643941	0.384631	66.7556	0.171875	1	0.286522	0.5	2.49939	winter-summer
ASV0168	0.0219528	0.990959	0.063186	0.347431	65.5778	0	15	0.505066	0.07	2.21531	winter-summer
ASV0234	0.0162358	0.990959	0.0281213	0.57735	42.0222	0.046875	28	0.798821	0.01	1.6384	winter-summer
ASV0062	0.0160234	0.990959	0.0323971	0.494594	43.9111	4.45312	33	0.568597	1	1.61696	winter-summer
ASV0075	0.0158848	0.990959	0.108781	0.146026	2.2	170.312	24	0.6163	0.33	1.60298	winter-summer
ASV0158	0.0153635	0.990959	0.0266021	0.577529	0	59.0469	34	0.735098	0.01	1.55036	winter-summer
ASV0218	0.0142322	0.990959	0.0478271	0.297575	0	39.4531	27	0.786519	0.06	1.4362	winter-summer
ASV0153	0.0129995	0.990959	0.0690702	0.188207	0	68.2812	26	0.726746	0.2	1.31181	winter-summer
ASV0127	0.0129716	0.990959	0.0138048	0.939641	0	75.5938	16	0.681978	0.01	1.30899	winter-summer
ASV0308	0.0126517	0.990959	0.0286979	0.440857	31.2444	0.625	25	0.82034	0.02	1.27671	winter-summer
ASV0102	0.0122299	0.990959	0.0347698	0.35174	0	33.125	23	0.64378	0.91	1.23415	winter-summer
ASV0128	0.0121406	0.990959	0.0420159	0.288952	0	33.6875	20	0.69423	0.79	1.22514	winter-summer
ASV0131	0.0115384	0.990959	0.0146296	0.788699	0	71.375	21	0.705873	0.01	1.16436	winter-summer
ASV0152	0.0104399	0.990959	0.0234035	0.446081	0	45.5469	22	0.716409	0.18	1.05351	winter-summer
ASV0165	0.0102439	0.990959	0.0235132	0.435668	0.0666667	33.1406	44	0.751096	0.37	1.03374	winter-summer
ASV0258	0.00827671	0.990959	0.021257	0.389365	0	31.8125	30	0.8038	0.01	0.835222	winter-summer
ASV0272	0.00812724	0.990959	0.031774	0.255783	0	31.125	53	0.812601	0.07	0.820139	winter-summer
ASV0353	0.00772566	0.990959	0.0143169	0.53962	19.0889	0.65625	55	0.840154	0.11	0.779614	winter-summer
ASV0489	0.007502	0.990959	0.0476584	0.157412	16.6667	0.046875	69	0.891473	0.23	0.757044	winter-summer
ASV0220	0.00717962	0.990959	0.0360488	0.199164	13.7778	4.10938	43	0.792671	0.73	0.724512	winter-summer
ASV0424	0.00717739	0.990959	0.0127266	0.563966	19.9556	0	104	0.87411	0.01	0.724287	winter-summer
ASV0435	0.00710827	0.990959	0.0127613	0.557015	19.7333	0	82	0.87825	0.01	0.717312	winter-summer
ASV0193	0.00613564	0.990959	0.0206066	0.297752	2.73333	24.8594	66	0.758666	0.67	0.619162	winter-summer
ASV0346	0.00609607	0.990959	0.016042	0.380006	0	22.4219	122	0.837126	0.01	0.615168	winter-summer
ASV0200	0.00609452	0.990959	0.033378	0.182591	0	41.2656	32	0.765911	0.32	0.615012	winter-summer
ASV0208	0.00493407	0.990959	0.0138648	0.355871	7.22222	5.89062	59	0.780327	1	0.497908	winter-summer
ASV0204	0.00455882	0.990959	0.0238863	0.190855	0	27.7188	57	0.773154	0.75	0.460041	winter-summer
ASV0406	0.00416277	0.990959	0.0167414	0.248652	0	9.20312	46	0.864748	0.2	0.420075	winter-summer
ASV0684	0.00391335	0.990959	0.0122854	0.318537	9.71111	0	167	0.92388	0.03	0.394905	winter-summer
ASV0161	0.00375577	0.990959	0.011763	0.319288	0	7.96875	36	0.7433	0.85	0.379004	winter-summer
ASV0566	0.00347519	0.990959	0.018586	0.186979	0	9.8125	112	0.904497	0.14	0.35069	winter-summer
ASV0267	0.00338166	0.990959	0.0266005	0.127128	0	28.5156	29	0.8084	0.43	0.341251	winter-summer
ASV0648	0.00337788	0.990959	0.00754891	0.447466	7.84444	0.03125	12	0.447742	0.08	0.34087	winter-summer
ASV0579	0.00325395	0.990959	0.0169757	0.191683	0	9.34375	108	0.907479	0.17	0.328363	winter-summer
ASV0967	0.00314536	0.990959	0.0189539	0.165948	4.88889	0	203	0.952864	0.18	0.317406	winter-summer
ASV0409	0.00300063	0.990959	0.00350852	0.855241	0.266667	14.1406	37	0.869541	0.01	0.302801	winter-summer
ASV0408	0.00297703	0.990959	0.00683015	0.435866	0	15.9844	80	0.867157	0.01	0.300419	winter-summer
ASV0526	0.00294508	0.990959	0.0157032	0.187547	0	10.8438	64	0.898079	0.17	0.297195	winter-summer
ASV0370	0.00286329	0.990959	0.0136874	0.209191	0	8.17188	39	0.8518	0.99	0.288941	winter-summer
ASV0309	0.00275516	0.990959	0.00558964	0.492904	0	22.4531	74	0.823847	0.01	0.278029	winter-summer
ASV0343	0.00274208	0.990959	0.0174844	0.15683	0	18.8281	76	0.833952	0.41	0.276709	winter-summer
ASV0314	0.00261189	0.990959	0.0138848	0.188112	0	10.9844	35	0.827259	0.62	0.263572	winter-summer
ASV0631	0.00254161	0.990959	0.0169334	0.150094	0	5.48438	119	0.91667	0.49	0.25648	winter-summer
ASV0540	0.00251638	0.990959	0.0166573	0.151068	0	10.6719	47	0.901316	0.19	0.253934	winter-summer
ASV0361	0.0024194	0.990959	0.00469649	0.515152	0	18.4531	70	0.84613	0.02	0.244148	winter-summer
ASV0625	0.00238665	0.990959	0.00914646	0.260938	0	6.60938	117	0.912888	0.08	0.240843	winter-summer
ASV0282	0.00236308	0.990959	0.0161802	0.146047	0	10.0781	89	0.81655	0.74	0.238464	winter-summer
ASV0763	0.00234102	0.990959	0.00744975	0.314242	6.28889	0	145	0.930434	0.09	0.236238	winter-summer
ASV0804	0.0021863	0.990959	0.00492253	0.444142	7.64444	0	45	0.938874	0.01	0.220625	winter-summer
ASV0554	0.00206394	0.990959	0.00448141	0.460555	6.04444	0.640625	96	0.902921	0.85	0.208277	winter-summer
ASV0628	0.00203867	0.990959	0.00739801	0.27557	0	5.96875	105	0.915422	0.09	0.205727	winter-summer
ASV0596	0.00200664	0.990959	0.0108303	0.18528	2.37778	4.57812	18	0.383938	0.31	0.202494	winter-summer
ASV0420	0.00197336	0.990959	0.00359222	0.549343	0	14.6719	95	0.871904	0.01	0.199136	winter-summer
ASV0626	0.00196206	0.990959	0.00562847	0.348595	4.51111	0	124	0.914167	0.81	0.197996	winter-summer
ASV0672	0.00188001	0.990959	0.00465393	0.403961	2.2	5.45312	180	0.921543	0.04	0.189716	winter-summer
ASV1113	0.00183491	0.990959	0.00656582	0.279463	4	0	125	0.963912	0.02	0.185165	winter-summer
ASV0664	0.00173301	0.990959	0.0103435	0.167545	0	5.59375	92	0.919153	0.3	0.174882	winter-summer
ASV0514	0.00171405	0.990959	0.00401614	0.426789	0	5.42188	62	0.896459	0.72	0.172968	winter-summer
ASV1016	0.00167019	0.990959	0.0131608	0.126907	0	2.64062	136	0.958237	0.37	0.168543	winter-summer
ASV0675	0.00165818	0.990959	0.00703275	0.23578	0	3.73438	17	0.922714	0.53	0.167331	winter-summer
ASV0472	0.00161237	0.990959	0.00872468	0.184805	1.93333	0.859375	81	0.884246	0.94	0.162708	winter-summer
ASV0484	0.00160555	0.990959	0.00304359	0.527518	0	11.5625	140	0.887995	0.01	0.16202	winter-summer
ASV0669	0.00160449	0.990959	0.00432317	0.371137	4.42222	0	131	0.920359	0.51	0.161913	winter-summer
ASV0369	0.00160248	0.990959	0.0055686	0.28777	0	7.26562	48	0.849019	0.6	0.16171	winter-summer
ASV0768	0.00159058	0.990959	0.0126153	0.126084	0	5.71875	172	0.931438	0.22	0.160509	winter-summer
ASV0875	0.0015618	0.990959	0.00672831	0.232123	5.53333	0.265625	51	0.945463	0.16	0.157605	winter-summer
ASV0508	0.00154058	0.990959	0.0131273	0.117357	3.17778	0	88	0.894832	0.91	0.155463	winter-summer
ASV0853	0.0014145	0.990959	0.0102773	0.137633	0	2.53125	162	0.942283	0.37	0.142741	winter-summer
ASV0650	0.00140887	0.990959	0.00515438	0.273335	0	7.64062	60	0.917912	0.01	0.142172	winter-summer
ASV1001	0.00139716	0.990959	0.00357944	0.390328	4.2	0	78	0.955631	0.07	0.14099	winter-summer
ASV1004	0.00127792	0.990959	0.00383189	0.333496	3.53333	0.0625	111	0.956299	0.37	0.128958	winter-summer
ASV0921	0.00127615	0.990959	0.00328956	0.387938	0	3.65625	135	0.94927	0.07	0.128779	winter-summer
ASV0982	0.00126753	0.990959	0.00325548	0.389352	3.11111	0	77	0.954256	0.29	0.127909	winter-summer
ASV0821	0.00124374	0.990959	0.00714882	0.173979	0	5.10938	138	0.939752	0.16	0.125509	winter-summer
ASV0942	0.00123673	0.990959	0.00361767	0.34186	0.133333	3.8125	199	0.950741	0.03	0.124802	winter-summer
ASV0445	0.00123042	0.990959	0.00464138	0.265098	3.26667	0	4	0.880275	0.98	0.124165	winter-summer
ASV0731	0.00122968	0.990959	0.00345413	0.356004	0	5.35938	93	0.927279	0.03	0.12409	winter-summer
ASV1021	0.00119534	0.990959	0.00522961	0.228572	2.57778	0.34375	137	0.958853	0.22	0.120625	winter-summer
ASV1329	0.00117374	0.990959	0.00818127	0.143467	0	1.78125	79	0.979453	0.25	0.118445	winter-summer
ASV0103	0.0011603	0.990959	0.0115804	0.100196	1.44444	0.0625	19	0.65687	1	0.117089	winter-summer
ASV1246	0.00115578	0.990959	0.00965408	0.11972	0	2.04688	241	0.975149	0.33	0.116633	winter-summer
ASV1154	0.0011375	0.990959	0.00273764	0.415503	3.4	0	281	0.967786	0.02	0.114788	winter-summer
ASV1159	0.00113265	0.990959	0.0029781	0.380325	3.31111	0	251	0.968238	0.05	0.114298	winter-summer
ASV0732	0.00109797	0.990959	0.0042299	0.259574	3.04444	0	115	0.928359	0.87	0.110799	winter-summer
ASV0912	0.00107021	0.990959	0.00688971	0.155335	0	4.04688	100	0.947762	0.12	0.107998	winter-summer
ASV0966	0.00104204	0.990959	0.00385495	0.270313	2.84444	0	13	0.416358	0.49	0.105155	winter-summer
ASV1150	0.00101382	0.990959	0.00381816	0.265526	3.8	0	109	0.966396	0.07	0.102307	winter-summer
ASV1282	0.00099497	0.990959	0.00646754	0.153841	2.86667	0	231	0.976858	0.21	0.100405	winter-summer
ASV1428	0.000967441	0.990959	0.00348986	0.277215	2.4	0	249	0.982986	0.06	0.0976267	winter-summer
ASV1092	0.000965425	0.990959	0.00281363	0.343125	2.93333	0	230	0.963385	0.22	0.0974233	winter-summer
ASV0957	0.000938076	0.990959	0.00303693	0.30889	2.82222	0	165	0.952163	0.69	0.0946634	winter-summer
ASV1272	0.000930638	0.990959	0.00280189	0.332147	3.02222	0	261	0.976176	0.02	0.0939128	winter-summer
ASV0778	0.000923155	0.990959	0.00344035	0.268331	0	5.625	139	0.933388	0.03	0.0931577	winter-summer
ASV1366	0.000889701	0.990959	0.00721533	0.123307	2.17778	0	217	0.98069	0.4	0.0897818	winter-summer
ASV1505	0.000877835	0.990959	0.00411407	0.213374	2.17778	0	286	0.985571	0.09	0.0885843	winter-summer
ASV0356	0.000876578	0.990959	0.00387368	0.226291	0.8	0.578125	54	0.843158	1	0.0884575	winter-summer
ASV1074	0.000869588	0.990959	0.00282632	0.307675	1.88889	0	209	0.962856	0.47	0.0877522	winter-summer
ASV1409	0.000841907	0.990959	0.00457807	0.1839	0	1.75	147	0.982156	0.18	0.0849588	winter-summer
ASV1014	0.000833216	0.990959	0.00821625	0.101411	0.866667	0.265625	174	0.957618	0.47	0.0840817	winter-summer
ASV1221	0.000832955	0.990959	0.0034882	0.238792	2.33333	0	225	0.973399	0.34	0.0840554	winter-summer
ASV1597	0.000797451	0.990959	0.00270908	0.294362	1.88889	0	305	0.988208	0.05	0.0804726	winter-summer
ASV1440	0.000790039	0.990959	0.00284208	0.27798	2.35556	0	156	0.983526	0.04	0.0797247	winter-summer
ASV0506	0.000787642	0.990959	0.00237652	0.331426	0	3.45312	130	0.893159	1	0.0794827	winter-summer
ASV0393	0.000776763	0.990959	0.00297776	0.260855	0	2.29688	83	0.859767	1	0.0783849	winter-summer
ASV1152	0.000762254	0.990959	0.00508254	0.149975	3.77778	0	258	0.966866	0.17	0.0769208	winter-summer
ASV1644	0.000761166	0.990959	0.004144	0.183679	0	1.26562	132	0.988881	0.16	0.076811	winter-summer
ASV0789	0.000754512	0.990959	0.00350322	0.215377	0	3.98438	170	0.935274	0.2	0.0761396	winter-summer
ASV1178	0.000753891	0.990959	0.00450131	0.167483	0.222222	2.28125	228	0.970364	0.2	0.0760769	winter-summer
ASV1055	0.000740563	0.990959	0.00411788	0.179841	2.26667	0	128	0.961204	0.62	0.0747319	winter-summer
ASV1049	0.000740354	0.990959	0.00250905	0.295073	0	3.15625	41	0.960635	0.03	0.0747108	winter-summer
ASV1486	0.000717709	0.990959	0.00417703	0.171823	2.02222	0	234	0.984842	0.25	0.0724257	winter-summer
ASV1172	0.000707496	0.990959	0.00201734	0.350708	2.24444	0	236	0.969544	0.69	0.0713951	winter-summer
ASV1234	0.000701622	0.990959	0.00293926	0.238707	0.888889	1.71875	193	0.974457	0.07	0.0708023	winter-summer
ASV1507	0.000694756	0.990959	0.00470855	0.147552	2.02222	0	252	0.985806	0.35	0.0701094	winter-summer
ASV1509	0.000690026	0.990959	0.00331243	0.208314	2.02222	0	294	0.986039	0.17	0.0696321	winter-summer
ASV0580	0.000688983	0.990959	0.00246743	0.279231	0.0444444	2.84375	84	0.908901	1	0.0695268	winter-summer
ASV0430	0.000682785	0.990959	0.00239082	0.285586	0	4.0625	73	0.876193	1	0.0689015	winter-summer
ASV0607	0.000679559	0.990959	0.00356543	0.190597	2.53333	0	126	0.91031	0.97	0.0685759	winter-summer
ASV0870	0.000661717	0.990959	0.00379668	0.174288	0	4.46875	67	0.944679	0.2	0.0667754	winter-summer
ASV1419	0.000655426	0.990959	0.00240429	0.272607	2.24444	0	256	0.982434	0.05	0.0661405	winter-summer
ASV1299	0.000651695	0.990959	0.00156224	0.417154	1.66667	0	245	0.977528	0.38	0.0657641	winter-summer
ASV1064	0.000613526	0.990959	0.0049488	0.123975	0	2.14062	185	0.96177	0.39	0.0619124	winter-summer
ASV1072	0.00061028	0.990959	0.00236922	0.257587	0	1.79688	218	0.962324	0.55	0.0615847	winter-summer
ASV1271	0.000609441	0.990959	0.00331486	0.183851	0	2.15625	155	0.975834	0.16	0.0615001	winter-summer
ASV1692	0.000586646	0.990959	0.00186052	0.315312	1.68889	0	110	0.989973	0.01	0.0591998	winter-summer
ASV0320	0.000569872	0.990959	0.00337217	0.168993	0.0666667	2.14062	6	0.830668	0.92	0.0575071	winter-summer
ASV1005	0.00056418	0.990959	0.00208591	0.270472	0	3.34375	190	0.95696	0.07	0.0569327	winter-summer
ASV1385	0.000561251	0.990959	0.00164033	0.342158	0	1.39062	102	0.980996	0.25	0.0566371	winter-summer
ASV1633	0.000548224	0.990959	0.00196916	0.278405	1.31111	0.234375	329	0.988717	0.07	0.0553226	winter-summer
ASV1528	0.000527251	0.990959	0.00191853	0.27482	1.15556	0.078125	253	0.987109	0.37	0.0532062	winter-summer
ASV1740	0.000524637	0.990959	0.00236393	0.221934	1.6	0	307	0.990559	0.15	0.0529424	winter-summer
ASV0992	0.000522479	0.990959	0.00205543	0.254195	0	2.8125	58	0.954945	0.23	0.0527246	winter-summer
ASV1300	0.000509418	0.990959	0.00280252	0.181772	0	2.09375	177	0.977853	0.09	0.0514066	winter-summer
ASV1523	0.000503519	0.990959	0.00176973	0.284517	1.66667	0	244	0.986907	0.19	0.0508113	winter-summer
ASV1546	0.000491668	0.990959	0.00249601	0.196982	0	1.4375	299	0.987308	0.11	0.0496153	winter-summer
ASV1357	0.000488959	0.990959	0.0018501	0.264289	0.377778	1.5	151	0.980384	0.17	0.049342	winter-summer
ASV0863	0.000467767	0.990959	0.00278255	0.168107	0	1.45312	215	0.943087	0.48	0.0472034	winter-summer
ASV2053	0.000465706	0.990959	0.00191951	0.242617	1.08889	0	318	0.993921	0.01	0.0469954	winter-summer
ASV0797	0.000463826	0.990959	0.00191393	0.242343	0.955556	0	202	0.937989	0.88	0.0468058	winter-summer
ASV2205	0.000448139	0.990959	0.00263441	0.17011	0.888889	0	263	0.996049	0.09	0.0452228	winter-summer
ASV1946	0.000447817	0.990959	0.00294606	0.152005	0	0.859375	375	0.993154	0.24	0.0451903	winter-summer
ASV0740	0.000433726	0.990959	0.00243546	0.178088	0	6.09375	5	0.929411	0.16	0.0437683	winter-summer
ASV0923	0.000431405	0.990959	0.00232884	0.185245	0	2.14062	134	0.950017	0.64	0.0435341	winter-summer
ASV1823	0.000429183	0.990959	0.00205834	0.208509	1.04444	0	340	0.991372	0.24	0.0433099	winter-summer
ASV1393	0.000408904	0.990959	0.00155418	0.2631	0	1.375	291	0.981593	0.21	0.0412635	winter-summer
ASV1720	0.000403651	0.990959	0.00159818	0.252568	0.822222	0.578125	255	0.990271	0.06	0.0407333	winter-summer
ASV0568	0.000395689	0.990959	0.00165382	0.239258	0	1.59375	68	0.906051	0.98	0.0399299	winter-summer
ASV1390	0.000389845	0.990959	0.00302463	0.12889	0	1.79688	159	0.9813	0.2	0.0393402	winter-summer
ASV2179	0.000384408	0.990959	0.00299509	0.128346	0	0.640625	222	0.995539	0.21	0.0387915	winter-summer
ASV1233	0.000376048	0.990959	0.0022391	0.167946	0	2.34375	168	0.974109	0.1	0.0379479	winter-summer
ASV1349	0.000371415	0.990959	0.00282618	0.131419	1.2	0	144	0.979766	0.65	0.0374803	winter-summer
ASV1422	0.000369687	0.990959	0.00213562	0.173105	0	0.953125	229	0.982712	0.57	0.0373059	winter-summer
ASV1301	0.000365632	0.990959	0.00113848	0.321157	0	1.76562	320	0.978176	0.15	0.0368968	winter-summer
ASV1682	0.00035471	0.990959	0.00123598	0.286987	1.33333	0	248	0.989821	0.47	0.0357946	winter-summer
ASV0466	0.000353812	0.990959	0.00142459	0.248361	0	2.03125	56	0.882266	1	0.035704	winter-summer
ASV1263	0.00034946	0.990959	0.00269808	0.129522	0	1.10938	188	0.975492	0.39	0.0352648	winter-summer
ASV1430	0.000345449	0.990959	0.00137028	0.252101	0.266667	0.84375	273	0.983257	0.14	0.0348601	winter-summer
ASV0373	0.000344477	0.990959	0.00288539	0.119387	0.288889	0.109375	42	0.854567	1	0.034762	winter-summer
ASV1859	0.000340616	0.990959	0.00301438	0.112997	0.533333	0.109375	276	0.991996	0.56	0.0343724	winter-summer
ASV1397	0.000339703	0.990959	0.00134182	0.253165	0	1.5	221	0.981876	0.1	0.0342802	winter-summer
ASV1181	0.000339598	0.990959	0.00177514	0.191308	0	0.703125	75	0.970764	0.84	0.0342696	winter-summer
ASV2069	0.000339028	0.990959	0.00103683	0.326985	1.06667	0	369	0.994234	0.04	0.0342121	winter-summer
ASV1354	0.000338168	0.990959	0.00242896	0.139224	0	0.859375	240	0.980075	0.48	0.0341253	winter-summer
ASV1745	0.000336784	0.990959	0.00194648	0.173022	0	0.828125	238	0.990701	0.27	0.0339856	winter-summer
ASV1226	0.000334728	0.990959	0.00156589	0.213763	0	1.98438	61	0.973756	0.55	0.0337782	winter-summer
ASV1892	0.000330105	0.990959	0.00228003	0.144781	1.31111	0	264	0.992468	0.15	0.0333117	winter-summer
ASV1302	0.000321562	0.990959	0.00153924	0.20891	0	1.20312	246	0.978499	0.22	0.0324496	winter-summer
ASV2708	0.000320601	0.990959	0.00186755	0.171669	0.511111	0	411	0.998599	0.15	0.0323526	winter-summer
ASV1900	0.000319549	0.990959	0.00262805	0.121591	0	0.703125	178	0.992584	0.36	0.0322464	winter-summer
ASV2058	0.00031673	0.990959	0.001268	0.249788	1.08889	0	333	0.99413	0.06	0.031962	winter-summer
ASV1511	0.000316027	0.990959	0.00129106	0.244781	0.822222	0	235	0.986268	0.84	0.0318911	winter-summer
ASV0611	0.000313196	0.990959	0.00251081	0.124739	0	1.4375	127	0.9116	0.64	0.0316053	winter-summer
ASV1129	0.000309512	0.990959	0.00235515	0.131419	1	0	183	0.965924	0.85	0.0312336	winter-summer
ASV1845	0.000306725	0.990959	0.00163404	0.18771	1.04444	0	319	0.991875	0.44	0.0309523	winter-summer
ASV1164	0.000305392	0.990959	0.00171518	0.178053	0	2.60938	118	0.969111	0.15	0.0308178	winter-summer
ASV1625	0.000303574	0.990959	0.00150583	0.201599	0.644444	0	247	0.98855	0.77	0.0306344	winter-summer
ASV0795	0.000303377	0.990959	0.00123469	0.245711	0.0222222	1.125	184	0.937104	1	0.0306144	winter-summer
ASV1207	0.000301316	0.990959	0.00168661	0.178652	0	2.45312	181	0.972299	0.18	0.0304065	winter-summer
ASV2364	0.000289817	0.990959	0.00168413	0.172087	0.733333	0	341	0.996834	0.21	0.0292461	winter-summer
ASV1667	0.000280907	0.990959	0.00133953	0.209706	0	0.921875	303	0.9892	0.24	0.028347	winter-summer
ASV1153	0.000277491	0.990959	0.0012521	0.22162	0	1.17188	103	0.967334	0.75	0.0280022	winter-summer
ASV2037	0.000275926	0.990959	0.00100058	0.275767	1.02222	0	350	0.993705	0.08	0.0278443	winter-summer
ASV1728	0.000275486	0.990959	0.000943095	0.292108	0.555556	0.40625	328	0.990415	0.46	0.0277999	winter-summer
ASV1930	0.00027071	0.990959	0.00143748	0.188323	0	0.875	207	0.992928	0.16	0.027318	winter-summer
ASV2165	0.000268469	0.990959	0.00168539	0.159291	0.777778	0	335	0.995363	0.43	0.0270918	winter-summer
ASV1186	0.000266822	0.990959	0.000739995	0.360573	0	1.14062	186	0.971157	0.79	0.0269257	winter-summer
ASV1939	0.000265951	0.990959	0.00102867	0.258537	1.08889	0	277	0.993041	0.07	0.0268377	winter-summer
ASV2206	0.000263142	0.990959	0.000971312	0.270914	0.6	0	367	0.996131	0.35	0.0265543	winter-summer
ASV1457	0.000261516	0.990959	0.00178303	0.146669	0.533333	0	197	0.984324	0.78	0.0263901	winter-summer
ASV2189	0.00026119	0.990959	0.00110596	0.236167	0.911111	0	372	0.995882	0.08	0.0263573	winter-summer
ASV1801	0.000252268	0.990959	0.00150788	0.1673	0	1.01562	272	0.991112	0.16	0.0254569	winter-summer
ASV2640	0.000247743	0.990959	0.00131053	0.18904	0.244444	0.21875	403	0.998292	0.21	0.0250003	winter-summer
ASV1861	0.000240086	0.990959	0.00132834	0.180742	0.2	0.53125	220	0.992115	0.32	0.0242277	winter-summer
ASV2319	0.000234683	0.990959	0.00122978	0.190833	0.733333	0	409	0.996452	0.3	0.0236824	winter-summer
ASV1977	0.000232539	0.990959	0.00129007	0.180253	0.8	0	352	0.993266	0.47	0.023466	winter-summer
ASV2387	0.000231081	0.990959	0.00141117	0.163752	0.711111	0	380	0.997054	0.24	0.0233189	winter-summer
ASV1802	0.000227297	0.990959	0.000855994	0.265535	0	1.01562	354	0.991243	0.06	0.022937	winter-summer
ASV1447	0.000214781	0.990959	0.00163234	0.131579	0	1.64062	282	0.98406	0.26	0.0216741	winter-summer
ASV2340	0.000211447	0.990959	0.0011895	0.177761	0.755556	0	198	0.996682	0.18	0.0213376	winter-summer
ASV1866	0.000207008	0.990959	0.00150734	0.137333	0.288889	0	334	0.992351	0.9	0.0208896	winter-summer
ASV1978	0.000199758	0.990959	0.00147989	0.134982	0	0.8125	254	0.993377	0.12	0.020158	winter-summer
ASV2460	0.000197575	0.990959	0.000929041	0.212666	0.577778	0	398	0.997403	0.27	0.0199378	winter-summer
ASV0946	0.000186652	0.990959	0.000671094	0.278131	0.2	0.640625	152	0.951455	1	0.0188355	winter-summer
ASV2733	0.000178823	0.990959	0.00121223	0.147515	0	0.359375	195	0.998694	0.26	0.0180454	winter-summer
ASV2488	0.000176367	0.990959	0.000802939	0.219651	0.466667	0	101	0.997727	0.19	0.0177976	winter-summer
ASV2320	0.000176157	0.990959	0.000805257	0.218759	0.688889	0	312	0.99653	0.18	0.0177764	winter-summer
ASV2548	0.000173525	0.990959	0.000781499	0.222041	0.555556	0	214	0.99779	0.14	0.0175108	winter-summer
ASV2187	0.000172181	0.990959	0.000817932	0.210508	0	0.640625	257	0.995797	0.1	0.0173752	winter-summer
ASV1901	0.000166983	0.990959	0.00133735	0.124861	0	0.8125	338	0.992698	0.35	0.0168506	winter-summer
ASV2835	0.000165169	0.990959	0.00100243	0.164769	0.466667	0	157	0.998996	0.18	0.0166676	winter-summer
ASV1034	0.00016267	0.990959	0.000857871	0.18962	0	1.07812	169	0.959468	0.81	0.0164154	winter-summer
ASV2131	0.000160235	0.990959	0.00124148	0.129068	0	0.6875	421	0.995093	0.12	0.0161697	winter-summer
ASV2487	0.00015583	0.990959	0.0010068	0.154776	0	0.453125	385	0.997664	0.17	0.0157251	winter-summer
ASV2130	0.000154873	0.990959	0.000624773	0.247887	0	0.6875	301	0.995001	0.04	0.0156286	winter-summer
ASV0895	0.000154748	0.990959	0.000886711	0.174519	0	0.90625	146	0.946232	0.9	0.015616	winter-summer
ASV2393	0.000154724	0.990959	0.000862135	0.179466	0.711111	0	384	0.997126	0.08	0.0156136	winter-summer
ASV1911	0.000151162	0.990959	0.00087093	0.173564	0	0.5	404	0.992813	0.55	0.0152542	winter-summer
ASV0866	0.000150716	0.990959	0.00100314	0.150243	0	0.8125	194	0.943884	0.94	0.0152091	winter-summer
ASV2480	0.000149392	0.990959	0.00100085	0.149265	0	0.453125	365	0.997601	0.19	0.0150755	winter-summer
ASV2003	0.000145547	0.990959	0.000488844	0.297736	0	0.796875	324	0.993597	0.04	0.0146875	winter-summer
ASV2829	0.000143131	0.990959	0.00080593	0.177597	0.466667	0	370	0.998956	0.16	0.0144436	winter-summer
ASV2569	0.000142711	0.990959	0.000734858	0.194202	0.6	0	342	0.99791	0.17	0.0144013	winter-summer
ASV1835	0.000141104	0.990959	0.000693288	0.203528	0	0.96875	387	0.991626	0.12	0.0142391	winter-summer
ASV2553	0.000136392	0.990959	0.000916766	0.148775	0	0.421875	123	0.997852	0.25	0.0137636	winter-summer
ASV3063	0.00013593	0.990959	0.00147875	0.0919226	0.155556	0	435	0.999519	0.58	0.013717	winter-summer
ASV2163	0.000134729	0.990959	0.000492434	0.273599	0.111111	0.25	166	0.995274	0.66	0.0135959	winter-summer
ASV3162	0.000129723	0.990959	0.000908297	0.142821	0	0.234375	353	0.999711	0.22	0.0130907	winter-summer
ASV3004	0.000127376	0.990959	0.0012457	0.102253	0.177778	0	432	0.999387	0.51	0.0128538	winter-summer
ASV2343	0.000127295	0.990959	0.000552471	0.23041	0.2	0.109375	297	0.996758	0.53	0.0128456	winter-summer
ASV3662	0.000124963	0.990959	0.000800519	0.156102	0.244444	0	116	1	0.2	0.0126103	winter-summer
ASV3473	0.00012395	0.990959	0.00071686	0.172907	0.266667	0	311	0.999991	0.1	0.0125081	winter-summer
ASV2705	0.000123017	0.990959	0.00070831	0.173677	0	0.359375	417	0.99855	0.13	0.012414	winter-summer
ASV2181	0.000119085	0.990959	0.00059803	0.199129	0	0.5	224	0.995626	0.24	0.0120171	winter-summer
ASV1660	0.000118457	0.990959	0.000472821	0.250533	0	1.0625	270	0.989043	0.14	0.0119538	winter-summer
ASV2632	0.000116957	0.990959	0.000650845	0.1797	0.377778	0.03125	327	0.998239	0.34	0.0118024	winter-summer
ASV2909	0.000116516	0.990959	0.000510445	0.228265	0.422222	0	394	0.999183	0.12	0.0117579	winter-summer
ASV2081	0.000115782	0.990959	0.00099488	0.116378	0	0.15625	331	0.994535	0.8	0.0116839	winter-summer
ASV1304	0.000114918	0.990959	0.000650425	0.176681	0	0.453125	260	0.978819	0.97	0.0115966	winter-summer
ASV2938	0.000113744	0.990959	0.000597078	0.190501	0.422222	0	406	0.999326	0.19	0.0114781	winter-summer
ASV3916	0.000113672	0.990959	0.000784315	0.144932	0.2	0	233	1	0.24	0.0114709	winter-summer
ASV1521	0.000113505	0.990959	0.000639821	0.177401	0.288889	0	289	0.986698	0.99	0.011454	winter-summer
ASV2182	0.000112867	0.990959	0.00063497	0.177751	0.311111	0	330	0.995713	0.76	0.0113896	winter-summer
ASV3504	0.000111556	0.990959	0.000470313	0.237194	0.266667	0	412	0.999994	0.08	0.0112573	winter-summer
ASV3132	0.00011063	0.990959	0.000517309	0.213857	0.355556	0	283	0.999673	0.13	0.0111639	winter-summer
ASV1999	0.000110346	0.990959	0.000704823	0.156558	0	0.375	262	0.993488	0.71	0.0111352	winter-summer
ASV2077	0.000109526	0.990959	0.000613301	0.178584	0.355556	0	316	0.994337	0.83	0.0110525	winter-summer
ASV2746	0.000108376	0.990959	0.000604662	0.179234	0.288889	0	381	0.998787	0.51	0.0109365	winter-summer
ASV3112	0.000107406	0.990959	0.000614876	0.174679	0.355556	0	422	0.999631	0.18	0.0108386	winter-summer
ASV3926	0.000107257	0.990959	0.00071071	0.150915	0.2	0	237	1	0.27	0.0108235	winter-summer
ASV2704	0.000106219	0.990959	0.000647396	0.164071	0	0.359375	106	0.9985	0.13	0.0107188	winter-summer
ASV2981	0.000103927	0.990959	0.000452316	0.229767	0.4	0	161	0.999359	0.09	0.0104875	winter-summer
ASV2908	0.000103222	0.990959	0.000885898	0.116517	0	0.140625	397	0.999147	0.37	0.0104164	winter-summer
ASV3455	0.000102921	0.990959	0.00055055	0.186942	0.266667	0	425	0.999952	0.13	0.010386	winter-summer
ASV2669	0.000102791	0.990959	0.000401774	0.255844	0.355556	0	390	0.998396	0.2	0.0103729	winter-summer
ASV3769	9.79908e-05	0.990959	0.000630027	0.155534	0.222222	0	173	1	0.19	0.00988848	winter-summer
ASV2876	9.76436e-05	0.990959	0.000515142	0.189547	0.444444	0	399	0.999073	0.11	0.00985344	winter-summer
ASV1247	9.36538e-05	0.990959	0.000789577	0.118613	0.2	0	3	0.476586	0.95	0.00945082	winter-summer
ASV3470	9.3526e-05	0.990959	0.000515312	0.181494	0.266667	0	315	0.999985	0.2	0.00943793	winter-summer
ASV3131	9.21418e-05	0.990959	0.000512277	0.179867	0.355556	0	50	0.999652	0.15	0.00929825	winter-summer
ASV3720	9.16982e-05	0.990959	0.000547798	0.167394	0.222222	0	158	1	0.16	0.00925348	winter-summer
ASV2474	9.12752e-05	0.990959	0.000581288	0.157022	0	0.453125	392	0.997537	0.19	0.00921079	winter-summer
ASV4379	9.0754e-05	0.990959	0.00101923	0.0890414	0.0888889	0	336	1	0.33	0.0091582	winter-summer
ASV2204	8.9691e-05	0.990959	0.000501615	0.178804	0.155556	0.109375	346	0.995965	0.66	0.00905092	winter-summer
ASV1244	8.95323e-05	0.990959	0.000716623	0.124936	0	0.453125	49	0.974805	0.59	0.00903492	winter-summer
ASV2915	8.84903e-05	0.990959	0.000419279	0.211054	0	0.25	265	0.99922	0.12	0.00892976	winter-summer
ASV3459	8.77146e-05	0.990959	0.00054363	0.16135	0	0.1875	206	0.999971	0.23	0.00885148	winter-summer
ASV1668	8.65647e-05	0.990959	0.000315915	0.274013	0	0.515625	269	0.989356	0.98	0.00873544	winter-summer
ASV1677	8.6445e-05	0.990959	0.000691912	0.124936	0	0.4375	295	0.989668	0.69	0.00872337	winter-summer
ASV2865	8.57414e-05	0.990959	0.000510078	0.168095	0	0.3125	410	0.999035	0.2	0.00865236	winter-summer
ASV2038	8.3955e-05	0.990959	0.00051064	0.164411	0.155556	0.15625	405	0.993814	0.55	0.00847209	winter-summer
ASV3461	8.35917e-05	0.990959	0.00072115	0.115914	0	0.109375	239	0.999978	0.66	0.00843543	winter-summer
ASV3071	8.28274e-05	0.990959	0.000434224	0.190748	0.377778	0	439	0.999542	0.11	0.00835831	winter-summer
ASV2078	8.25339e-05	0.990959	0.000436502	0.18908	0	0.734375	395	0.994436	0.19	0.00832868	winter-summer
ASV3422	8.18695e-05	0.990959	0.000716279	0.114298	0.155556	0	436	0.999924	0.6	0.00826164	winter-summer
ASV4234	8.12798e-05	0.990959	0.000593297	0.136997	0.133333	0	300	1	0.16	0.00820213	winter-summer
ASV2445	8.00179e-05	0.990959	0.000529012	0.151259	0	0.265625	355	0.997335	0.32	0.00807479	winter-summer
ASV2773	7.86487e-05	0.990959	0.000647094	0.121541	0	0.171875	407	0.998832	0.44	0.00793662	winter-summer
ASV4050	7.79183e-05	0.990959	0.000345821	0.225314	0.177778	0	271	1	0.07	0.00786292	winter-summer
ASV2625	7.75353e-05	0.990959	0.000631889	0.122704	0	0.203125	402	0.998185	0.75	0.00782427	winter-summer
ASV2109	7.58014e-05	0.990959	0.000887261	0.085433	0.0666667	0	351	0.994817	0.92	0.00764929	winter-summer
ASV1481	7.50532e-05	0.990959	0.000606211	0.123807	0	0.25	279	0.984587	0.6	0.0075738	winter-summer
ASV2444	7.50077e-05	0.990959	0.000603875	0.124211	0	0.28125	348	0.997266	0.41	0.0075692	winter-summer
ASV3006	7.49775e-05	0.990959	0.000385697	0.194395	0.222222	0	356	0.999415	0.46	0.00756615	winter-summer
ASV3713	7.48477e-05	0.990959	0.000357227	0.209524	0.222222	0	150	1	0.07	0.00755305	winter-summer
ASV0486	7.20824e-05	0.990959	0.000438261	0.164473	0.111111	0.03125	85	0.889744	1	0.007274	winter-summer
ASV3573	7.13142e-05	0.990959	0.000283245	0.251776	0.244444	0	71	1	0.06	0.00719648	winter-summer
ASV3618	7.10956e-05	0.990959	0.000443375	0.160351	0	0.171875	99	1	0.23	0.00717442	winter-summer
ASV3369	7.06506e-05	0.990959	0.000402375	0.175584	0.288889	0	437	0.999865	0.18	0.00712951	winter-summer
ASV3107	6.84112e-05	0.990959	0.00056621	0.120823	0.155556	0	418	0.999587	0.33	0.00690354	winter-summer
ASV3170	6.78369e-05	0.990959	0.000462627	0.146634	0	0.234375	232	0.99973	0.25	0.00684558	winter-summer
ASV3845	6.75284e-05	0.990959	0.000440827	0.153186	0.2	0	201	1	0.25	0.00681444	winter-summer
ASV3110	6.65003e-05	0.990959	0.000263618	0.25226	0.266667	0	376	0.99961	0.12	0.0067107	winter-summer
ASV3718	6.63358e-05	0.990959	0.000569874	0.116404	0.133333	0	153	1	0.66	0.0066941	winter-summer
ASV3406	6.3638e-05	0.990959	0.000338711	0.187883	0.288889	0	430	0.999896	0.11	0.00642186	winter-summer
ASV3629	6.28857e-05	0.990959	0.000345889	0.181809	0.244444	0	107	1	0.16	0.00634594	winter-summer
ASV0794	6.2372e-05	0.990959	0.000496713	0.125569	0	0.53125	98	0.936206	0.99	0.00629411	winter-summer
ASV1584	6.19024e-05	0.990959	0.000471031	0.131419	0.2	0	287	0.988033	0.92	0.00624672	winter-summer
ASV0976	6.11747e-05	0.990959	0.000367381	0.166516	0.0666667	0.328125	204	0.953561	0.99	0.00617328	winter-summer
ASV3020	5.74462e-05	0.990959	0.000477078	0.120413	0	0.109375	378	0.999442	0.66	0.00579703	winter-summer
ASV1117	5.55718e-05	0.990959	0.000444801	0.124936	0	0.28125	208	0.964934	0.99	0.00560788	winter-summer
ASV3199	5.46925e-05	0.990959	0.000415682	0.131573	0.177778	0	379	0.999765	0.81	0.00551915	winter-summer
ASV3270	5.46635e-05	0.990959	0.000317821	0.171995	0.0888889	0.078125	441	0.999801	0.23	0.00551622	winter-summer
ASV4740	5.38111e-05	0.990959	0.00032881	0.163654	0.111111	0	408	1	0.19	0.0054302	winter-summer
ASV3862	5.37727e-05	0.990959	0.000284409	0.189068	0.2	0	223	1	0.16	0.00542632	winter-summer
ASV2810	5.36195e-05	0.990959	0.000282235	0.189982	0	0.21875	416	0.998916	0.58	0.00541087	winter-summer
ASV3915	5.25827e-05	0.990959	0.000336239	0.156385	0.0666667	0.09375	227	1	0.19	0.00530624	winter-summer
ASV1567	5.20332e-05	0.990959	0.000313523	0.165963	0	0.390625	304	0.987855	0.61	0.00525079	winter-summer
ASV3711	5.16728e-05	0.990959	0.000268547	0.192416	0	0.15625	143	1	0.07	0.00521442	winter-summer
ASV3854	5.13822e-05	0.990959	0.000306479	0.167653	0.0888889	0.078125	216	1	0.12	0.00518509	winter-summer
ASV0829	5.09858e-05	0.990959	0.000392463	0.129912	0.155556	0	189	0.940601	1	0.00514509	winter-summer
ASV4297	4.96444e-05	0.990959	0.000270921	0.183243	0.155556	0	317	1	0.16	0.00500973	winter-summer
ASV4078	4.91843e-05	0.990959	0.000311925	0.15768	0	0.125	288	1	0.22	0.0049633	winter-summer
ASV3275	4.77661e-05	0.990959	0.000467138	0.102253	0.0666667	0	160	0.999817	0.61	0.00482019	winter-summer
ASV1442	4.6313e-05	0.990959	0.000397952	0.116378	0	0.0625	250	0.983794	0.86	0.00467355	winter-summer
ASV3330	4.61508e-05	0.990959	0.000313721	0.147108	0	0.203125	419	0.999833	0.21	0.00465718	winter-summer
ASV3574	4.53929e-05	0.990959	0.000368129	0.123307	0.111111	0	90	1	0.68	0.0045807	winter-summer
ASV3941	4.49312e-05	0.990959	0.000347896	0.129151	0.133333	0	266	1	0.28	0.00453411	winter-summer
ASV4556	4.24395e-05	0.990959	0.00024442	0.173634	0.133333	0	366	1	0.23	0.00428267	winter-summer
ASV4292	4.0466e-05	0.990959	0.000226287	0.178826	0.155556	0	310	1	0.15	0.00408352	winter-summer
ASV3458	4.03584e-05	0.990959	0.000244455	0.165096	0	0.1875	284	0.999961	0.18	0.00407266	winter-summer
ASV1193	3.9278e-05	0.990959	0.000224827	0.174703	0.0888889	0	275	0.971545	1	0.00396363	winter-summer
ASV4077	3.89596e-05	0.990959	0.000221909	0.175566	0	0.125	274	1	0.14	0.0039315	winter-summer
ASV3850	3.75094e-05	0.990959	0.000229959	0.163113	0.0888889	0	211	1	0.53	0.00378516	winter-summer
ASV1865	3.64184e-05	0.990959	0.000280331	0.129912	0.111111	0	313	0.992233	0.92	0.00367507	winter-summer
ASV3800	3.64184e-05	0.990959	0.000280331	0.129912	0.111111	0	200	1	0.31	0.00367507	winter-summer
ASV3724	3.63143e-05	0.990959	0.000294503	0.123307	0.0888889	0	171	1	0.69	0.00366456	winter-summer
ASV2085	3.5825e-05	0.990959	0.000309064	0.115914	0	0.046875	7	0.994629	0.84	0.00361519	winter-summer
ASV3099	3.58155e-05	0.990959	0.000202853	0.176559	0	0.125	388	0.999565	0.49	0.00361423	winter-summer
ASV3575	3.52953e-05	0.990959	0.000269951	0.130747	0.111111	0	91	1	0.36	0.00356173	winter-summer
ASV3940	3.38705e-05	0.990959	0.000256975	0.131805	0.111111	0	259	1	0.38	0.00341795	winter-summer
ASV1214	3.2749e-05	0.990959	0.000260418	0.125756	0	0.390625	176	0.973041	0.99	0.00330478	winter-summer
ASV4730	2.79654e-05	0.990959	0.00018306	0.152766	0	0.078125	389	1	0.24	0.00282206	winter-summer
ASV3181	2.78271e-05	0.990959	0.000170007	0.163682	0	0.125	285	0.999748	0.41	0.0028081	winter-summer
ASV3546	2.72637e-05	0.990959	0.000198198	0.137558	0	0.171875	52	1	0.17	0.00275125	winter-summer
ASV2578	2.68752e-05	0.990959	0.000215957	0.124447	0	0.109375	142	0.997966	0.71	0.00271204	winter-summer
ASV4455	2.49986e-05	0.990959	0.000198357	0.126028	0.0666667	0	344	1	0.34	0.00252266	winter-summer
ASV4800	2.39581e-05	0.990959	0.000136897	0.175008	0	0.078125	413	1	0.14	0.00241767	winter-summer
ASV5118	2.31972e-05	0.990959	0.000123396	0.18799	0.0888889	0	429	1	0.21	0.00234089	winter-summer
ASV3682	2.28684e-05	0.990959	0.000128694	0.177695	0	0.15625	133	1	0.14	0.0023077	winter-summer
ASV4306	2.18663e-05	0.990959	0.000155688	0.14045	0.111111	0	323	1	0.28	0.00220658	winter-summer
ASV3525	2.18511e-05	0.990959	0.000168199	0.129912	0.0666667	0	386	0.999997	0.52	0.00220504	winter-summer
ASV4452	2.14577e-05	0.990959	0.000122636	0.17497	0	0.09375	337	1	0.11	0.00216534	winter-summer
ASV0377	2.09594e-05	0.990959	0.000166668	0.125756	0	0.25	40	0.857202	0.94	0.00211506	winter-summer
ASV2237	2.01792e-05	0.990959	0.000160701	0.125569	0	0.171875	414	0.996213	0.62	0.00203633	winter-summer
ASV4555	1.90482e-05	0.990959	0.000136932	0.139107	0.0888889	0	364	1	0.59	0.0019222	winter-summer
ASV3156	1.89195e-05	0.990959	0.000106241	0.178081	0	0.15625	427	0.999692	0.56	0.00190921	winter-summer
ASV1746	1.83924e-05	0.990959	0.000103446	0.177797	0	0.125	306	0.990839	0.97	0.00185602	winter-summer
ASV2285	1.78928e-05	0.990959	0.000145821	0.122704	0	0.046875	325	0.996373	0.87	0.0018056	winter-summer
ASV3567	1.75999e-05	0.990959	0.000112744	0.156105	0	0.171875	63	1	0.28	0.00177605	winter-summer
ASV2712	1.75258e-05	0.990959	0.000140823	0.124453	0.0444444	0	360	0.998648	0.92	0.00176857	winter-summer
ASV5586	1.7502e-05	0.990959	9.23963e-05	0.189423	0.0666667	0	438	1	0.16	0.00176617	winter-summer
ASV1210	1.65102e-05	0.990959	0.000131483	0.125569	0	0.140625	191	0.972672	1	0.00166609	winter-summer
ASV4315	1.56644e-05	0.990959	0.000113937	0.137483	0.0666667	0	326	1	0.34	0.00158073	winter-summer
ASV4316	1.56644e-05	0.990959	0.000113937	0.137483	0.0666667	0	332	1	0.53	0.00158073	winter-summer
ASV5061	1.56007e-05	0.990959	8.94397e-05	0.174427	0	0.0625	423	1	0.07	0.0015743	winter-summer
ASV3789	1.54366e-05	0.990959	0.000123556	0.124936	0	0.078125	179	1	0.48	0.00155774	winter-summer
ASV4664	1.54012e-05	0.990959	0.000119981	0.128364	0.0444444	0	377	1	0.6	0.00155417	winter-summer
ASV4726	1.42998e-05	0.990959	0.000117653	0.121541	0	0.03125	383	1	0.66	0.00144302	winter-summer
ASV4906	1.39727e-05	0.990959	8.25899e-05	0.169182	0	0.078125	415	1	0.15	0.00141002	winter-summer
ASV2385	1.37561e-05	0.990959	0.000104673	0.131419	0.0444444	0	65	0.996982	0.92	0.00138816	winter-summer
ASV4458	1.35341e-05	0.990959	7.78402e-05	0.17387	0	0.09375	358	1	0.22	0.00136576	winter-summer
ASV2251	9.26197e-06	0.990959	7.41334e-05	0.124936	0	0.046875	298	0.996294	0.97	0.000934646	winter-summer
ASV1515	9.16973e-06	0.990959	7.29171e-05	0.125756	0	0.109375	196	0.986485	0.63	0.000925338	winter-summer
ASV1841	7.78162e-06	0.990959	6.18222e-05	0.125871	0	0.140625	374	0.991751	0.59	0.000785261	winter-summer
ASV2662	6.54981e-06	0.990959	5.20836e-05	0.125756	0	0.078125	213	0.998344	0.92	0.000660956	winter-summer
ASV2602	5.50341e-06	0.990959	4.38276e-05	0.125569	0	0.046875	434	0.99813	0.89	0.000555362	winter-summer
ASV4130	3.66894e-06	0.990959	2.92184e-05	0.125569	0	0.03125	292	1	0.77	0.000370241	winter-summer
ASV3644	3.08732e-06	0.990959	2.47111e-05	0.124936	0	0.015625	114	1	0.94	0.000311549	winter-summer
ASV5364	2.61992e-06	0.990959	2.08335e-05	0.125756	0	0.03125	433	1	0.64	0.000264382	winter-summer
ASV0401	0	0.990959	0	NA	0	0	72	0.862307	1	0	winter-summer
ASV0482	0	0.990959	0	NA	0	0	87	0.886143	1	0	winter-summer
ASV0533	0	0.990959	0	NA	0	0	86	0.899699	1	0	winter-summer
ASV0695	0	0.990959	0	NA	0	0	148	0.925028	1	0	winter-summer
ASV0721	0	0.990959	0	NA	0	0	149	0.926171	1	0	winter-summer
ASV0771	0	0.990959	0	NA	0	0	192	0.932414	1	0	winter-summer
ASV0786	0	0.990959	0	NA	0	0	121	0.934335	1	0	winter-summer
ASV0845	0	0.990959	0	NA	0	0	129	0.941442	1	0	winter-summer
ASV0906	0	0.990959	0	NA	0	0	219	0.947	1	0	winter-summer
ASV0918	0	0.990959	0	NA	0	0	154	0.948523	1	0	winter-summer
ASV1039	0	0.990959	0	NA	0	0	226	0.96006	1	0	winter-summer
ASV1115	0	0.990959	0	NA	0	0	175	0.964426	1	0	winter-summer
ASV1120	0	0.990959	0	NA	0	0	210	0.965431	1	0	winter-summer
ASV1161	0	0.990959	0	NA	0	0	94	0.968676	1	0	winter-summer
ASV1173	0	0.990959	0	NA	0	0	187	0.969957	1	0	winter-summer
ASV1204	0	0.990959	0	NA	0	0	164	0.971924	1	0	winter-summer
ASV1275	0	0.990959	0	NA	0	0	182	0.976518	1	0	winter-summer
ASV1285	0	0.990959	0	NA	0	0	163	0.977195	1	0	winter-summer
ASV1320	0	0.990959	0	NA	0	0	205	0.979137	1	0	winter-summer
ASV1487	0	0.990959	0	NA	0	0	314	0.985092	1	0	winter-summer
ASV1500	0	0.990959	0	NA	0	0	242	0.985334	1	0	winter-summer
ASV1562	0	0.990959	0	NA	0	0	120	0.987496	1	0	winter-summer
ASV1566	0	0.990959	0	NA	0	0	322	0.987677	1	0	winter-summer
ASV1609	0	0.990959	0	NA	0	0	278	0.988381	1	0	winter-summer
ASV1671	0	0.990959	0	NA	0	0	113	0.989512	1	0	winter-summer
ASV1694	0	0.990959	0	NA	0	0	302	0.990124	1	0	winter-summer
ASV1749	0	0.990959	0	NA	0	0	345	0.990976	1	0	winter-summer
ASV1825	0	0.990959	0	NA	0	0	290	0.9915	1	0	winter-summer
ASV2054	0	0.990959	0	NA	0	0	339	0.994026	1	0	winter-summer
ASV2108	0	0.990959	0	NA	0	0	373	0.994724	1	0	winter-summer
ASV2112	0	0.990959	0	NA	0	0	393	0.994909	1	0	winter-summer
ASV2135	0	0.990959	0	NA	0	0	280	0.995183	1	0	winter-summer
ASV2174	0	0.990959	0	NA	0	0	371	0.995452	1	0	winter-summer
ASV2325	0	0.990959	0	NA	0	0	267	0.996607	1	0	winter-summer
ASV2369	0	0.990959	0	NA	0	0	391	0.996909	1	0	winter-summer
ASV2429	0	0.990959	0	NA	0	0	363	0.997197	1	0	winter-summer
ASV2463	0	0.990959	0	NA	0	0	349	0.99747	1	0	winter-summer
ASV2587	0	0.990959	0	NA	0	0	357	0.998021	1	0	winter-summer
ASV2598	0	0.990959	0	NA	0	0	359	0.998076	1	0	winter-summer
ASV2690	0	0.990959	0	NA	0	0	401	0.998448	1	0	winter-summer
ASV2738	0	0.990959	0	NA	0	0	361	0.998741	1	0	winter-summer
ASV2801	0	0.990959	0	NA	0	0	428	0.998875	1	0	winter-summer
ASV2883	0	0.990959	0	NA	0	0	243	0.99911	1	0	winter-summer
ASV2925	0	0.990959	0	NA	0	0	347	0.999256	1	0	winter-summer
ASV2932	0	0.990959	0	NA	0	0	382	0.999291	1	0	winter-summer
ASV3041	0	0.990959	0	NA	0	0	308	0.99947	1	0	winter-summer
ASV3047	0	0.990959	0	NA	0	0	424	0.999495	1	0	winter-summer
ASV3263	0	0.990959	0	NA	0	0	321	0.999783	1	0	winter-summer
ASV3357	0	0.990959	0	NA	0	0	420	0.999849	1	0	winter-summer
ASV3394	0	0.990959	0	NA	0	0	396	0.99988	1	0	winter-summer
ASV3420	0	0.990959	0	NA	0	0	431	0.99991	1	0	winter-summer
ASV3453	0	0.990959	0	NA	0	0	293	0.999938	1	0	winter-summer
ASV3543	0	0.990959	0	NA	0	0	440	1	1	0	winter-summer
ASV3579	0	0.990959	0	NA	0	0	97	1	1	0	winter-summer
ASV3710	0	0.990959	0	NA	0	0	141	1	1	0	winter-summer
ASV3851	0	0.990959	0	NA	0	0	212	1	1	0	winter-summer
ASV3995	0	0.990959	0	NA	0	0	268	1	1	0	winter-summer
ASV4216	0	0.990959	0	NA	0	0	296	1	1	0	winter-summer
ASV4289	0	0.990959	0	NA	0	0	309	1	1	0	winter-summer
ASV4453	0	0.990959	0	NA	0	0	343	1	1	0	winter-summer
ASV4528	0	0.990959	0	NA	0	0	362	1	1	0	winter-summer
ASV4615	0	0.990959	0	NA	0	0	368	1	1	0	winter-summer
ASV4734	0	0.990959	0	NA	0	0	400	1	1	0	winter-summer
ASV5092	0	0.990959	0	NA	0	0	426	1	1	0	winter-summer
ASV0043	0.151194	0.871022	0.131766	1.14744	208.222	184.441	1	0.173582	0.01	17.3582	winter-spring
ASV0062	0.0707838	0.871022	0.109905	0.644047	43.9111	103.119	30	0.6052	0.02	8.12652	winter-spring
ASV0109	0.0596595	0.871022	0.0588454	1.01383	109.711	4.33898	57	0.702724	0.01	6.84937	winter-spring
ASV0108	0.0494263	0.871022	0.0843971	0.58564	66.7556	35.2373	11	0.254847	0.01	5.67452	winter-spring
ASV0150	0.0464217	0.871022	0.0636534	0.729289	71.6889	16	18	0.323341	0.01	5.32956	winter-spring
ASV0168	0.0366927	0.871022	0.0800967	0.458105	65.5778	9.0678	33	0.541345	0.01	4.2126	winter-spring
ASV0103	0.0324022	0.871022	0.126325	0.256499	1.44444	120.034	44	0.690015	0.02	3.72002	winter-spring
ASV0234	0.0249431	0.871022	0.0339526	0.734646	42.0222	0.525424	116	0.823447	0.01	2.86366	winter-spring
ASV0128	0.0221305	0.871022	0.0996343	0.222117	0	44.0508	52	0.727554	0.23	2.54075	winter-spring
ASV0308	0.0194614	0.871022	0.0355226	0.54786	31.2444	0.20339	73	0.8433	0.01	2.23432	winter-spring
ASV0208	0.0140278	0.871022	0.0299466	0.468425	7.22222	14.6271	65	0.80875	0.25	1.61049	winter-spring
ASV0070	0.0139606	0.871022	0.080662	0.173075	0	87.678	9	0.635617	0.84	1.60278	winter-spring
ASV0014	0.0125328	0.871022	0.0241827	0.518254	9.88889	10.8983	20	0.566752	1	1.43886	winter-spring
ASV0220	0.0120603	0.871022	0.0502851	0.239839	13.7778	5.01695	91	0.818851	0.29	1.38462	winter-spring
ASV0489	0.0119634	0.871022	0.0632247	0.18922	16.6667	0	129	0.911637	0.01	1.37349	winter-spring
ASV0356	0.0116975	0.871022	0.0220503	0.53049	0.8	17.2542	68	0.865306	0.05	1.34296	winter-spring
ASV0353	0.011661	0.871022	0.0145904	0.799223	19.0889	0.0508475	93	0.862452	0.01	1.33877	winter-spring
ASV0424	0.0110701	0.871022	0.0157691	0.702013	19.9556	0.59322	148	0.89431	0.01	1.27093	winter-spring
ASV0435	0.0108762	0.871022	0.0157917	0.688731	19.7333	0	149	0.898395	0.01	1.24867	winter-spring
ASV0401	0.0107513	0.871022	0.0463267	0.232075	0	18.9322	158	0.883378	0.04	1.23433	winter-spring
ASV0472	0.0105497	0.871022	0.0463679	0.227523	1.93333	11.8644	27	0.90435	0.07	1.21119	winter-spring
ASV0320	0.0101786	0.871022	0.0566398	0.179707	0.0666667	23.8983	160	0.853507	0.11	1.16858	winter-spring
ASV0445	0.0101457	0.871022	0.0313467	0.32366	3.26667	13.3559	110	0.900421	0.01	1.1648	winter-spring
ASV0607	0.00698494	0.871022	0.0211785	0.329813	2.53333	7.62712	162	0.930634	0.01	0.801924	winter-spring
ASV0648	0.00609183	0.871022	0.00960009	0.63456	7.84444	2.28814	8	0.475508	0.01	0.699388	winter-spring
ASV0684	0.00603679	0.871022	0.0158266	0.381433	9.71111	0	190	0.944773	0.01	0.693069	winter-spring
ASV0771	0.00550462	0.871022	0.0330701	0.166453	0	6.18644	271	0.953027	0.18	0.631973	winter-spring
ASV0967	0.00533142	0.871022	0.0224348	0.237641	4.88889	0.254237	207	0.972039	0.01	0.612088	winter-spring
ASV0626	0.00500514	0.871022	0.00760064	0.658516	4.51111	5.54237	194	0.934796	0.01	0.574628	winter-spring
ASV0486	0.00489419	0.871022	0.0187858	0.260527	0.111111	6.0339	58	0.909871	0.23	0.56189	winter-spring
ASV0102	0.00458745	0.871022	0.0257937	0.177852	0	18.8305	45	0.676627	1	0.526674	winter-spring
ASV0721	0.00421073	0.871022	0.0281048	0.149823	0	6.94915	197	0.94696	0.19	0.483424	winter-spring
ASV0918	0.0040037	0.871022	0.0194555	0.205788	0	4.28814	225	0.968636	0.08	0.459656	winter-spring
ASV0669	0.0039457	0.871022	0.00730201	0.540358	4.42222	4.55932	199	0.941297	0.01	0.452996	winter-spring
ASV0763	0.00362757	0.871022	0.00980959	0.369799	6.28889	0.254237	226	0.951031	0.01	0.416473	winter-spring
ASV0078	0.00328622	0.871022	0.00901477	0.364538	5.35556	7.23729	66	0.663198	1	0.377284	winter-spring
ASV0804	0.003222	0.871022	0.00641694	0.502109	7.64444	0	113	0.959566	0.01	0.36991	winter-spring
ASV0554	0.00321061	0.871022	0.00591754	0.542558	6.04444	0.440678	121	0.923208	0.05	0.368603	winter-spring
ASV0797	0.00316899	0.871022	0.0129119	0.245431	0.955556	5.15254	230	0.95868	0.01	0.363824	winter-spring
ASV1113	0.00289698	0.871022	0.00849585	0.340988	4	0	294	0.980707	0.01	0.332596	winter-spring
ASV1210	0.00282507	0.871022	0.0129061	0.218895	0	2.49153	12	0.987229	0.08	0.324339	winter-spring
ASV0200	0.00275142	0.871022	0.009686	0.284062	0	3.55932	122	0.797384	0.58	0.315885	winter-spring
ASV0966	0.00254329	0.871022	0.00657482	0.386823	2.84444	1.81356	3	0.433382	0.01	0.291989	winter-spring
ASV0732	0.00249627	0.871022	0.00605126	0.41252	3.04444	1.35593	178	0.949	0.46	0.28659	winter-spring
ASV0508	0.00248619	0.871022	0.0175762	0.141452	3.17778	0	145	0.915065	0.71	0.285434	winter-spring
ASV0596	0.00238683	0.871022	0.00722795	0.330222	2.37778	2.44068	2	0.380086	0.16	0.274026	winter-spring
ASV0875	0.00233841	0.871022	0.00882606	0.264944	5.53333	0.0508475	23	0.966126	0.01	0.268467	winter-spring
ASV0794	0.00232907	0.871022	0.016721	0.13929	0	2.18644	34	0.956853	0.43	0.267395	winter-spring
ASV1004	0.002311	0.871022	0.00529935	0.436091	3.53333	0.474576	67	0.974701	0.01	0.26532	winter-spring
ASV1001	0.00224854	0.871022	0.00477431	0.470967	4.2	0.355932	291	0.97418	0.01	0.25815	winter-spring
ASV0976	0.0020835	0.871022	0.00797966	0.261102	0.0666667	3.35593	260	0.972579	0.03	0.239202	winter-spring
ASV1204	0.00204371	0.871022	0.0110455	0.185027	0	2.67797	377	0.986699	0.18	0.234633	winter-spring
ASV0982	0.00198957	0.871022	0.00389905	0.510271	3.11111	0.169492	245	0.973119	0.01	0.228418	winter-spring
ASV1055	0.00197007	0.871022	0.00657534	0.299615	2.26667	1.64407	256	0.978587	0.01	0.226179	winter-spring
ASV1074	0.00190749	0.871022	0.00353701	0.539296	1.88889	1.47458	228	0.979888	0.01	0.218995	winter-spring
ASV1275	0.00187372	0.871022	0.0144446	0.129718	0	2.37288	404	0.98978	0.3	0.215118	winter-spring
ASV1154	0.00178103	0.871022	0.00353226	0.504219	3.4	0.0677966	300	0.983636	0.01	0.204476	winter-spring
ASV1021	0.00178029	0.871022	0.00605039	0.294245	2.57778	0	336	0.976734	0.01	0.204391	winter-spring
ASV1159	0.001778	0.871022	0.00372811	0.476917	3.31111	0.20339	293	0.983976	0.01	0.204128	winter-spring
ASV0866	0.00176428	0.871022	0.0153141	0.115207	0	1.52542	281	0.964632	0.44	0.202553	winter-spring
ASV0075	0.00174262	0.871022	0.0106817	0.163142	2.2	0	32	0.649463	0.78	0.200067	winter-spring
ASV0193	0.00167949	0.871022	0.00386992	0.433985	2.73333	0.576271	97	0.791264	1	0.192818	winter-spring
ASV1129	0.00162776	0.871022	0.0059034	0.275732	1	2.20339	165	0.982237	0.02	0.186879	winter-spring
ASV1282	0.00159991	0.871022	0.00874712	0.182908	2.86667	0.152542	317	0.989985	0.01	0.183682	winter-spring
ASV0430	0.00158103	0.871022	0.00777536	0.203338	0	2.28814	131	0.896354	0.9	0.181514	winter-spring
ASV1014	0.00153902	0.871022	0.00958288	0.160601	0.866667	0.542373	69	0.975738	0.14	0.176691	winter-spring
ASV1428	0.00151502	0.871022	0.00459905	0.329422	2.4	0	393	0.993685	0.01	0.173936	winter-spring
ASV1150	0.00147059	0.871022	0.00505902	0.290688	3.8	0	289	0.982591	0.01	0.168836	winter-spring
ASV1193	0.00145617	0.871022	0.00470057	0.309786	0.0888889	1.88136	321	0.986425	0.19	0.167179	winter-spring
ASV1092	0.00142857	0.871022	0.00336317	0.424769	2.93333	0	286	0.980304	0.01	0.164011	winter-spring
ASV1272	0.00141023	0.871022	0.00371488	0.379616	3.02222	0.0847458	374	0.989568	0.01	0.161905	winter-spring
ASV1366	0.00140052	0.871022	0.00976572	0.143412	2.17778	0	350	0.992305	0.12	0.16079	winter-spring
ASV0957	0.00139678	0.871022	0.00339324	0.411636	2.82222	0.0847458	282	0.971496	0.23	0.160361	winter-spring
ASV1505	0.00138001	0.871022	0.00542685	0.254293	2.17778	0	368	0.995205	0.01	0.158436	winter-spring
ASV1566	0.00134658	0.871022	0.00538459	0.250079	0	1.52542	380	0.996499	0.06	0.154597	winter-spring
ASV1597	0.00128006	0.871022	0.00338214	0.378478	1.88889	0.0338983	42	0.996847	0.01	0.146961	winter-spring
ASV1172	0.00123706	0.871022	0.00273067	0.453025	2.24444	0.372881	305	0.984956	0.03	0.142024	winter-spring
ASV1221	0.00122446	0.871022	0.00381542	0.320923	2.33333	0	295	0.987724	0.02	0.140577	winter-spring
ASV1507	0.0012134	0.871022	0.0064819	0.187199	2.02222	0.118644	290	0.99534	0.01	0.139308	winter-spring
ASV1247	0.00121207	0.871022	0.00456517	0.265504	0.2	2.32203	17	0.512708	0.02	0.139155	winter-spring
ASV1440	0.00119974	0.871022	0.00378617	0.316875	2.35556	0	414	0.994012	0.01	0.13774	winter-spring
ASV1349	0.00119488	0.871022	0.00461464	0.258933	1.2	1.15254	352	0.991743	0.01	0.137181	winter-spring
ASV1509	0.00115161	0.871022	0.00449036	0.256462	2.02222	0.101695	243	0.995473	0.01	0.132213	winter-spring
ASV0373	0.00112143	0.871022	0.00374904	0.299123	0.288889	1.89831	127	0.876059	0.99	0.128748	winter-spring
ASV1299	0.00111537	0.871022	0.00207703	0.537002	1.66667	0.305085	405	0.990386	0.01	0.128053	winter-spring
ASV1486	0.00107995	0.871022	0.00549816	0.196421	2.02222	0	351	0.994784	0.01	0.123987	winter-spring
ASV1152	0.00103632	0.871022	0.00649545	0.159545	3.77778	0	296	0.982945	0.01	0.118977	winter-spring
ASV0631	0.00102284	0.871022	0.00496163	0.20615	0	1.15254	204	0.93749	0.73	0.11743	winter-spring
ASV1419	0.000968012	0.871022	0.0032045	0.302079	2.24444	0	360	0.993353	0.01	0.111135	winter-spring
ASV1584	0.000958794	0.871022	0.00530871	0.180608	0.2	1.33898	363	0.996732	0.1	0.110077	winter-spring
ASV1457	0.000946652	0.871022	0.00311528	0.303874	0.533333	1.33898	362	0.994478	0.01	0.108683	winter-spring
ASV1625	0.000889236	0.871022	0.00223885	0.397184	0.644444	0.813559	349	0.99707	0.01	0.102091	winter-spring
ASV1304	0.000887517	0.871022	0.003632	0.24436	0	1.76271	313	0.99117	0.07	0.101894	winter-spring
ASV1859	0.000887141	0.871022	0.00436825	0.203088	0.533333	0.508475	397	0.99911	0.02	0.101851	winter-spring
ASV1692	0.000881294	0.871022	0.00233858	0.37685	1.68889	0	382	0.997963	0.01	0.101179	winter-spring
ASV1528	0.000871825	0.871022	0.00232609	0.374803	1.15556	0.152542	267	0.996128	0.01	0.100092	winter-spring
ASV2135	0.00086717	0.871022	0.00405793	0.213697	0	0.745763	22	1	0.1	0.0995577	winter-spring
ASV1866	0.000852987	0.871022	0.0028354	0.300835	0.288889	0.728814	406	0.999291	0.01	0.0979295	winter-spring
ASV1285	0.000836106	0.871022	0.00506923	0.164938	0	2.32203	375	0.990186	0.17	0.0959913	winter-spring
ASV1825	0.000825844	0.871022	0.00387898	0.212902	0	1.0678	399	0.998846	0.1	0.0948132	winter-spring
ASV0258	0.00081755	0.871022	0.00657618	0.12432	0	1.38983	86	0.827977	1	0.0938609	winter-spring
ASV1823	0.000796011	0.871022	0.00262975	0.302695	1.04444	0.271186	272	0.998778	0.01	0.0913881	winter-spring
ASV1740	0.00079546	0.871022	0.00316228	0.251546	1.6	0	417	0.998314	0.01	0.0913249	winter-spring
ASV0895	0.000771813	0.871022	0.00470175	0.164154	0	2.0339	273	0.966782	0.32	0.08861	winter-spring
ASV1633	0.000764786	0.871022	0.00248339	0.30796	1.31111	0	167	0.997174	0.01	0.0878032	winter-spring
ASV1487	0.000762269	0.871022	0.00335009	0.227537	0	1.69492	409	0.994925	0.08	0.0875143	winter-spring
ASV1523	0.000750767	0.871022	0.00236245	0.317791	1.66667	0	391	0.995998	0.02	0.0861938	winter-spring
ASV0672	0.000720873	0.871022	0.00338533	0.21294	2.2	0.0338983	146	0.942487	0.9	0.0827617	winter-spring
ASV2053	0.000710469	0.871022	0.00216044	0.328854	1.08889	0	401	0.999837	0.01	0.0815673	winter-spring
ASV2205	0.00070341	0.871022	0.00312629	0.224998	0.888889	0	51	1	0.01	0.0807568	winter-spring
ASV0158	0.000665444	0.871022	0.00342952	0.194034	0	3.89831	78	0.771019	1	0.076398	winter-spring
ASV0153	0.000635235	0.871022	0.00571916	0.111071	0	0.525424	60	0.763	0.99	0.0729298	winter-spring
ASV2165	0.000571601	0.871022	0.00273006	0.209373	0.777778	0.118644	36	1	0.03	0.0656242	winter-spring
ASV0044	0.00056801	0.871022	0.00269791	0.210537	1.57778	0.542373	38	0.589095	1	0.0652119	winter-spring
ASV1977	0.00053192	0.871022	0.00233289	0.228009	0.8	0.271186	439	0.999644	0.01	0.0610685	winter-spring
ASV1682	0.000515121	0.871022	0.00161063	0.319825	1.33333	0	357	0.997871	0.15	0.0591399	winter-spring
ASV2708	0.00051382	0.871022	0.0022204	0.231409	0.511111	0	150	1	0.01	0.0589904	winter-spring
ASV2069	0.000509746	0.871022	0.00136778	0.37268	1.06667	0	333	0.999912	0.01	0.0585227	winter-spring
ASV1034	0.000497978	0.871022	0.00388362	0.128225	0	1.38983	277	0.977202	0.39	0.0571717	winter-spring
ASV1511	0.000492174	0.871022	0.00173455	0.283747	0.822222	0	346	0.995605	0.39	0.0565053	winter-spring
ASV2206	0.00047753	0.871022	0.00136674	0.349394	0.6	0.0847458	53	1	0.01	0.0548241	winter-spring
ASV1521	0.000473003	0.871022	0.00203484	0.232452	0.288889	0.59322	257	0.995867	0.42	0.0543044	winter-spring
ASV2058	0.00047058	0.871022	0.00169077	0.278323	1.08889	0	419	0.999887	0.01	0.0540262	winter-spring
ASV1892	0.000470311	0.871022	0.00300552	0.156483	1.31111	0	408	0.999346	0.01	0.0539953	winter-spring
ASV2587	0.000470119	0.871022	0.00263671	0.178297	0	0.440678	117	1	0.16	0.0539733	winter-spring
ASV2364	0.000453589	0.871022	0.00227529	0.199354	0.733333	0	79	1	0.01	0.0520755	winter-spring
ASV0506	0.00045354	0.871022	0.00241996	0.187416	0	0.491525	192	0.913377	1	0.0520698	winter-spring
ASV1845	0.000452682	0.871022	0.00218699	0.206988	1.04444	0	403	0.999047	0.11	0.0519713	winter-spring
ASV0514	0.00045098	0.871022	0.00261236	0.172633	0	2.01695	157	0.916737	1	0.051776	winter-spring
ASV1117	0.000439371	0.871022	0.00191152	0.229855	0	0.762712	288	0.981483	0.53	0.0504432	winter-spring
ASV2925	0.000427817	0.871022	0.00326525	0.131021	0	0.322034	182	1	0.24	0.0491167	winter-spring
ASV2182	0.000407997	0.871022	0.0016269	0.250782	0.311111	0.338983	43	1	0.05	0.0468411	winter-spring
ASV2602	0.000402756	0.871022	0.00244583	0.164671	0	0.389831	125	1	0.2	0.0462394	winter-spring
ASV0165	0.000401984	0.871022	0.00167547	0.239923	0.0666667	1	89	0.784944	1	0.0461508	winter-spring
ASV2037	0.000401908	0.871022	0.00132079	0.304293	1.02222	0	82	0.999781	0.01	0.0461421	winter-spring
ASV2189	0.000385118	0.871022	0.00147159	0.261702	0.911111	0	47	1	0.01	0.0442145	winter-spring
ASV1939	0.00037845	0.871022	0.00134356	0.281677	1.08889	0	430	0.999565	0.01	0.0434489	winter-spring
ASV1720	0.000369306	0.871022	0.00130253	0.283531	0.822222	0	106	0.998141	0.14	0.0423992	winter-spring
ASV2319	0.000362355	0.871022	0.00165514	0.218928	0.733333	0.0338983	63	1	0.01	0.0416012	winter-spring
ASV2387	0.000350735	0.871022	0.00189802	0.18479	0.711111	0	85	1	0.01	0.0402671	winter-spring
ASV3004	0.000339937	0.871022	0.00188691	0.180155	0.177778	0.169492	188	1	0.07	0.0390273	winter-spring
ASV2325	0.000336229	0.871022	0.00130537	0.257574	0	0.491525	71	1	0.1	0.0386017	winter-spring
ASV0906	0.000329263	0.871022	0.00251692	0.13082	0	2.64407	10	0.967434	0.81	0.0378019	winter-spring
ASV1234	0.000327306	0.871022	0.00140984	0.232159	0.888889	0	323	0.988443	0.58	0.0375773	winter-spring
ASV2340	0.000308978	0.871022	0.00158788	0.194585	0.755556	0	74	1	0.01	0.035473	winter-spring
ASV2429	0.000307648	0.871022	0.00194766	0.157958	0	0.525424	90	1	0.25	0.0353204	winter-spring
ASV2460	0.00030174	0.871022	0.00122687	0.245943	0.577778	0	96	1	0.05	0.0346421	winter-spring
ASV2463	0.000300514	0.871022	0.00166705	0.180266	0	0.508475	98	1	0.05	0.0345013	winter-spring
ASV2385	0.000295698	0.871022	0.00132846	0.222586	0.0444444	0.508475	84	1	0.05	0.0339484	winter-spring
ASV1728	0.000294309	0.871022	0.00103868	0.28335	0.555556	0	25	0.998228	0.4	0.0337889	winter-spring
ASV0526	0.000284837	0.871022	0.00240914	0.118232	0	0.322034	139	0.918377	0.89	0.0327015	winter-spring
ASV2548	0.00027518	0.871022	0.00104696	0.262837	0.555556	0.0338983	108	1	0.01	0.0315928	winter-spring
ASV2488	0.000273827	0.871022	0.00108061	0.2534	0.466667	0	107	1	0.01	0.0314375	winter-spring
ASV2835	0.000254439	0.871022	0.00133448	0.190665	0.466667	0	168	1	0.01	0.0292115	winter-spring
ASV0267	0.000254261	0.871022	0.00163744	0.15528	0	0.525424	95	0.832142	0.99	0.0291911	winter-spring
ASV2320	0.000252792	0.871022	0.00106555	0.23724	0.688889	0	64	1	0.02	0.0290224	winter-spring
ASV2712	0.000244186	0.871022	0.00113315	0.215494	0.0444444	0.355932	151	1	0.1	0.0280344	winter-spring
ASV3543	0.000238331	0.871022	0.00161414	0.147652	0	0.186441	268	1	0.17	0.0273622	winter-spring
ASV1226	0.000234686	0.871022	0.00218973	0.107176	0	0.169492	328	0.987968	0.65	0.0269438	winter-spring
ASV0064	0.000227087	0.871022	0.00153886	0.147568	0.688889	0	13	0.621228	1	0.0260713	winter-spring
ASV2237	0.000216419	0.871022	0.00170825	0.12669	0	0.474576	54	1	0.32	0.0248465	winter-spring
ASV2393	0.000214558	0.871022	0.00110767	0.193703	0.711111	0	88	1	0.01	0.0246328	winter-spring
ASV2829	0.000212958	0.871022	0.00108003	0.197178	0.466667	0	166	1	0.01	0.0244491	winter-spring
ASV3047	0.000206964	0.871022	0.00133821	0.154657	0	0.288136	196	1	0.2	0.0237611	winter-spring
ASV2738	0.000206336	0.871022	0.00135823	0.151915	0	0.389831	155	1	0.23	0.0236889	winter-spring
ASV3662	0.000202777	0.871022	0.00106009	0.191282	0.244444	0	297	1	0.01	0.0232804	winter-spring
ASV2569	0.000202141	0.871022	0.000961128	0.210317	0.6	0	111	1	0.01	0.0232074	winter-spring
ASV3063	0.000201648	0.871022	0.00147316	0.136882	0.155556	0	198	1	0.14	0.0231508	winter-spring
ASV0579	0.000186943	0.871022	0.00116565	0.160377	0	0.237288	215	0.927808	0.91	0.0214625	winter-spring
ASV3473	0.000186402	0.871022	0.000799788	0.233064	0.266667	0	264	1	0.01	0.0214004	winter-spring
ASV3916	0.000184316	0.871022	0.000991573	0.185882	0.2	0	332	1	0.01	0.0211609	winter-spring
ASV2690	0.000179101	0.871022	0.00125137	0.143124	0	0.40678	137	1	0.27	0.0205622	winter-spring
ASV3504	0.000175162	0.871022	0.000599571	0.292145	0.266667	0	265	1	0.01	0.0201099	winter-spring
ASV3926	0.000173737	0.871022	0.000935084	0.185798	0.2	0	337	1	0.01	0.0199463	winter-spring
ASV2640	0.000172817	0.871022	0.000729673	0.236842	0.244444	0	133	1	0.45	0.0198407	winter-spring
ASV1861	0.0001713	0.871022	0.00122016	0.140392	0.2	0	424	0.999172	0.36	0.0196666	winter-spring
ASV2909	0.000170701	0.871022	0.000671676	0.254141	0.422222	0	179	1	0.01	0.0195977	winter-spring
ASV2632	0.000168029	0.871022	0.00087083	0.192952	0.377778	0	130	1	0.12	0.019291	winter-spring
ASV2746	0.000168023	0.871022	0.00081575	0.205974	0.288889	0	156	1	0.22	0.0192903	winter-spring
ASV3718	0.000166153	0.871022	0.000966063	0.17199	0.133333	0.0338983	306	1	0.12	0.0190756	winter-spring
ASV3132	0.000165567	0.871022	0.000692363	0.239133	0.355556	0	219	1	0.01	0.0190083	winter-spring
ASV2938	0.00016486	0.871022	0.000791891	0.208185	0.422222	0	186	1	0.01	0.0189272	winter-spring
ASV2077	0.000163242	0.871022	0.000823252	0.198289	0.355556	0	48	0.999929	0.6	0.0187415	winter-spring
ASV3112	0.000160589	0.871022	0.000824315	0.194815	0.355556	0	213	1	0.01	0.0184368	winter-spring
ASV3455	0.000160197	0.871022	0.000736227	0.217592	0.266667	0	253	1	0.01	0.0183919	winter-spring
ASV3769	0.000155868	0.871022	0.000838363	0.18592	0.222222	0	312	1	0.01	0.0178949	winter-spring
ASV2669	0.00015182	0.871022	0.000534675	0.283948	0.355556	0	136	1	0.01	0.0174301	winter-spring
ASV4379	0.000150174	0.871022	0.00107865	0.139223	0.0888889	0.0338983	384	1	0.02	0.0172411	winter-spring
ASV2981	0.000149833	0.871022	0.000598385	0.250396	0.4	0	187	1	0.01	0.017202	winter-spring
ASV3275	0.000145058	0.871022	0.000679053	0.213618	0.0666667	0.186441	233	1	0.01	0.0166537	winter-spring
ASV3724	0.00014504	0.871022	0.000848196	0.170999	0.0888889	0.101695	310	1	0.17	0.0166517	winter-spring
ASV3720	0.000144427	0.871022	0.000731355	0.197478	0.222222	0	308	1	0.01	0.0165813	winter-spring
ASV3470	0.000143215	0.871022	0.000692953	0.206673	0.266667	0	263	1	0.01	0.0164422	winter-spring
ASV4234	0.000142008	0.871022	0.000715079	0.19859	0.133333	0.0169492	364	1	0.01	0.0163036	winter-spring
ASV3574	0.000136963	0.871022	0.000624109	0.219454	0.111111	0.101695	275	1	0.04	0.0157245	winter-spring
ASV2876	0.000135131	0.871022	0.000669246	0.201916	0.444444	0	175	1	0.01	0.0155141	winter-spring
ASV3357	0.000133349	0.871022	0.000833297	0.160026	0	0.220339	235	1	0.12	0.0153095	winter-spring
ASV3422	0.000133234	0.871022	0.000949014	0.140392	0.155556	0	249	1	0.24	0.0152962	winter-spring
ASV3131	0.00013293	0.871022	0.000681264	0.195122	0.355556	0	216	1	0.01	0.0152613	winter-spring
ASV4050	0.000123436	0.871022	0.000458908	0.268976	0.177778	0	353	1	0.01	0.0141713	winter-spring
ASV1357	0.000122204	0.871022	0.000598883	0.204054	0.377778	0	262	0.99212	0.92	0.01403	winter-spring
ASV3453	0.000121782	0.871022	0.000729696	0.166894	0	0.20339	251	1	0.15	0.0139815	winter-spring
ASV2343	0.000117493	0.871022	0.000574155	0.204637	0.2	0	75	1	0.5	0.0134891	winter-spring
ASV1865	0.000115985	0.871022	0.000623131	0.186133	0.111111	0.101695	427	0.999233	0.8	0.013316	winter-spring
ASV3071	0.000114577	0.871022	0.00056388	0.203194	0.377778	0	201	1	0.01	0.0131543	winter-spring
ASV3006	0.00011432	0.871022	0.000517812	0.220775	0.222222	0	189	1	0.2	0.0131248	winter-spring
ASV2038	0.000113988	0.871022	0.000667683	0.170722	0.155556	0	441	0.99981	0.31	0.0130867	winter-spring
ASV3713	0.000113912	0.871022	0.000477242	0.238689	0.222222	0	303	1	0.01	0.013078	winter-spring
ASV2109	0.000113052	0.871022	0.000884102	0.127872	0.0666667	0	386	0.999993	0.73	0.0129792	winter-spring
ASV3107	0.000108968	0.871022	0.000764098	0.14261	0.155556	0	210	1	0.14	0.0125103	winter-spring
ASV3461	0.000108763	0.871022	0.000994014	0.109418	0	0.0847458	259	1	0.5	0.0124869	winter-spring
ASV3573	0.000105462	0.871022	0.000377347	0.279481	0.244444	0	274	1	0.01	0.0121078	winter-spring
ASV3845	0.00010255	0.871022	0.000592213	0.173164	0.2	0	319	1	0.01	0.0117735	winter-spring
ASV3369	0.000100804	0.871022	0.00052247	0.192938	0.288889	0	238	1	0.01	0.0115731	winter-spring
ASV0343	0.000100078	0.871022	0.000793802	0.126074	0	0.20339	28	0.856666	1	0.0114897	winter-spring
ASV0946	9.89186e-05	0.871022	0.000680144	0.145438	0.2	0	205	0.970948	1	0.0113566	winter-spring
ASV3110	9.51561e-05	0.871022	0.000344278	0.276393	0.266667	0	211	1	0.01	0.0109247	winter-spring
ASV1246	9.10935e-05	0.871022	0.000710418	0.128225	0	0.254237	307	0.988908	0.56	0.0104582	winter-spring
ASV3629	9.05875e-05	0.871022	0.000459498	0.197145	0.244444	0	285	1	0.01	0.0104001	winter-spring
ASV0540	9.05417e-05	0.871022	0.000836308	0.108264	0	0.0677966	184	0.921604	0.83	0.0103949	winter-spring
ASV3406	8.81198e-05	0.871022	0.000440271	0.200149	0.288889	0	247	1	0.01	0.0101168	winter-spring
ASV0409	8.79046e-05	0.871022	0.000595689	0.147568	0.266667	0	138	0.890114	1	0.0100921	winter-spring
ASV4740	8.62797e-05	0.871022	0.00043016	0.200576	0.111111	0	429	1	0.01	0.00990557	winter-spring
ASV3941	8.16675e-05	0.871022	0.00047923	0.170414	0.133333	0.0508475	343	1	0.01	0.00937606	winter-spring
ASV3199	8.14278e-05	0.871022	0.000558019	0.145923	0.177778	0	227	1	0.65	0.00934853	winter-spring
ASV3575	8.00724e-05	0.871022	0.000418153	0.191491	0.111111	0.101695	276	1	0.02	0.00919292	winter-spring
ASV3862	7.84047e-05	0.871022	0.000375492	0.208805	0.2	0	327	1	0.01	0.00900145	winter-spring
ASV0829	7.69367e-05	0.871022	0.000529001	0.145438	0.155556	0	200	0.961319	1	0.00883292	winter-spring
ASV0161	7.59838e-05	0.871022	0.000580829	0.13082	0	0.610169	6	0.778013	1	0.00872352	winter-spring
ASV4297	7.44993e-05	0.871022	0.000363977	0.204681	0.155556	0	371	1	0.01	0.00855308	winter-spring
ASV2204	7.40734e-05	0.871022	0.000508457	0.145683	0.155556	0	50	1	0.76	0.00850419	winter-spring
ASV1115	7.09905e-05	0.871022	0.000449621	0.15789	0	0.101695	340	0.981097	0.91	0.00815025	winter-spring
ASV1430	7.084e-05	0.871022	0.000477535	0.148345	0.266667	0	373	0.993849	0.96	0.00813297	winter-spring
ASV4556	6.42552e-05	0.871022	0.000320684	0.200369	0.133333	0	412	1	0.01	0.00737699	winter-spring
ASV3710	6.30642e-05	0.871022	0.000372406	0.169343	0	0.169492	301	1	0.1	0.00724026	winter-spring
ASV2163	6.1283e-05	0.871022	0.000367741	0.166647	0.111111	0.0169492	29	1	0.93	0.00703576	winter-spring
ASV3850	5.92306e-05	0.871022	0.00030498	0.194211	0.0888889	0	322	1	0.16	0.00680012	winter-spring
ASV1178	5.90333e-05	0.871022	0.000397946	0.148345	0.222222	0	329	0.985563	0.95	0.00677748	winter-spring
ASV4292	5.84239e-05	0.871022	0.000301092	0.19404	0.155556	0	370	1	0.01	0.00670751	winter-spring
ASV3915	5.71001e-05	0.871022	0.00040672	0.140392	0.0666667	0	330	1	0.13	0.00655553	winter-spring
ASV3800	5.49548e-05	0.871022	0.000377858	0.145438	0.111111	0	318	1	0.09	0.00630923	winter-spring
ASV4455	5.38603e-05	0.871022	0.000292201	0.184326	0.0666667	0.0508475	396	1	0.02	0.00618358	winter-spring
ASV4555	5.33938e-05	0.871022	0.000287698	0.18559	0.0888889	0.0338983	411	1	0.06	0.00613002	winter-spring
ASV3940	5.03277e-05	0.871022	0.000344735	0.14599	0.111111	0	342	1	0.07	0.00577801	winter-spring
ASV3995	4.81056e-05	0.871022	0.000307962	0.156206	0	0.135593	347	1	0.2	0.00552289	winter-spring
ASV0218	4.0861e-05	0.871022	0.000340606	0.119965	0	0.0508475	16	0.814016	1	0.00469115	winter-spring
ASV4316	4.02344e-05	0.871022	0.00020481	0.196447	0.0666667	0.0677966	383	1	0.04	0.00461922	winter-spring
ASV1671	3.79919e-05	0.871022	0.000290414	0.13082	0	0.305085	434	0.997684	0.56	0.00436176	winter-spring
ASV5092	3.61779e-05	0.871022	0.000233508	0.154932	0	0.0677966	435	1	0.14	0.0041535	winter-spring
ASV4664	3.5522e-05	0.871022	0.000189108	0.187839	0.0444444	0.0169492	422	1	0.13	0.0040782	winter-spring
ASV0942	3.542e-05	0.871022	0.000238768	0.148345	0.133333	0	132	0.970383	1	0.00406649	winter-spring
ASV5118	3.34512e-05	0.871022	0.000163573	0.204502	0.0888889	0	436	1	0.01	0.00384045	winter-spring
ASV3525	3.29729e-05	0.871022	0.000226715	0.145438	0.0666667	0	266	1	0.35	0.00378554	winter-spring
ASV4306	2.95167e-05	0.871022	0.000198973	0.148345	0.111111	0	378	1	0.1	0.00338874	winter-spring
ASV3270	2.93015e-05	0.871022	0.000198563	0.147568	0.0888889	0	232	1	0.55	0.00336404	winter-spring
ASV0628	2.74386e-05	0.871022	0.000209744	0.13082	0	0.220339	181	0.936167	1	0.00315016	winter-spring
ASV5586	2.52327e-05	0.871022	0.000121749	0.207253	0.0666667	0	440	1	0.01	0.00289691	winter-spring
ASV3854	2.36133e-05	0.871022	0.000159178	0.148345	0.0888889	0	326	1	0.39	0.00271099	winter-spring
ASV0580	2.19819e-05	0.871022	0.000151143	0.145438	0.0444444	0	152	0.929228	1	0.00252369	winter-spring
ASV4315	2.19762e-05	0.871022	0.000148922	0.147568	0.0666667	0	379	1	0.21	0.00252303	winter-spring
ASV2908	2.11066e-05	0.871022	0.000161341	0.13082	0	0.169492	177	1	0.51	0.0024232	winter-spring
ASV0370	1.47746e-05	0.871022	0.000112939	0.13082	0	0.118644	101	0.873405	1	0.00169624	winter-spring
ASV1900	1.47746e-05	0.871022	0.000112939	0.13082	0	0.118644	31	0.999393	0.84	0.00169624	winter-spring
ASV3181	1.47746e-05	0.871022	0.000112939	0.13082	0	0.118644	224	1	0.65	0.00169624	winter-spring
ASV0795	1.0991e-05	0.871022	7.55715e-05	0.145438	0.0222222	0	236	0.957767	1	0.00126185	winter-spring
ASV4289	8.44265e-06	0.871022	6.45365e-05	0.13082	0	0.0677966	366	1	0.55	0.00096928	winter-spring
ASV3644	6.87128e-06	0.871022	5.38874e-05	0.127512	0	0.0169492	292	1	0.9	0.000788876	winter-spring
ASV2915	6.33199e-06	0.871022	4.84024e-05	0.13082	0	0.0508475	180	1	0.88	0.00072696	winter-spring
ASV0127	0	0.871022	0	NA	0	0	59	0.715211	1	0	winter-spring
ASV0131	0	0.871022	0	NA	0	0	62	0.739666	1	0	winter-spring
ASV0152	0	0.871022	0	NA	0	0	41	0.751352	1	0	winter-spring
ASV0204	0	0.871022	0	NA	0	0	81	0.803131	1	0	winter-spring
ASV0272	0	0.871022	0	NA	0	0	15	0.835915	1	0	winter-spring
ASV0282	0	0.871022	0	NA	0	0	104	0.839614	1	0	winter-spring
ASV0309	0	0.871022	0	NA	0	0	103	0.846938	1	0	winter-spring
ASV0314	0	0.871022	0	NA	0	0	140	0.850264	1	0	winter-spring
ASV0346	0	0.871022	0	NA	0	0	5	0.859586	1	0	winter-spring
ASV0361	0	0.871022	0	NA	0	0	4	0.868047	1	0	winter-spring
ASV0369	0	0.871022	0	NA	0	0	112	0.870731	1	0	winter-spring
ASV0377	0	0.871022	0	NA	0	0	126	0.87864	1	0	winter-spring
ASV0393	0	0.871022	0	NA	0	0	123	0.881032	1	0	winter-spring
ASV0406	0	0.871022	0	NA	0	0	124	0.885663	1	0	winter-spring
ASV0408	0	0.871022	0	NA	0	0	135	0.887924	1	0	winter-spring
ASV0420	0	0.871022	0	NA	0	0	171	0.892265	1	0	winter-spring
ASV0466	0	0.871022	0	NA	0	0	14	0.902422	1	0	winter-spring
ASV0482	0	0.871022	0	NA	0	0	144	0.906219	1	0	winter-spring
ASV0484	0	0.871022	0	NA	0	0	172	0.908055	1	0	winter-spring
ASV0533	0	0.871022	0	NA	0	0	170	0.919996	1	0	winter-spring
ASV0566	0	0.871022	0	NA	0	0	202	0.924792	1	0	winter-spring
ASV0568	0	0.871022	0	NA	0	0	212	0.926338	1	0	winter-spring
ASV0611	0	0.871022	0	NA	0	0	203	0.932027	1	0	winter-spring
ASV0625	0	0.871022	0	NA	0	0	7	0.933418	1	0	winter-spring
ASV0650	0	0.871022	0	NA	0	0	49	0.938777	1	0	winter-spring
ASV0664	0	0.871022	0	NA	0	0	174	0.940058	1	0	winter-spring
ASV0675	0	0.871022	0	NA	0	0	83	0.943662	1	0	winter-spring
ASV0695	0	0.871022	0	NA	0	0	214	0.945874	1	0	winter-spring
ASV0731	0	0.871022	0	NA	0	0	217	0.947981	1	0	winter-spring
ASV0740	0	0.871022	0	NA	0	0	241	0.950019	1	0	winter-spring
ASV0768	0	0.871022	0	NA	0	0	209	0.952032	1	0	winter-spring
ASV0778	0	0.871022	0	NA	0	0	244	0.954006	1	0	winter-spring
ASV0786	0	0.871022	0	NA	0	0	173	0.954966	1	0	winter-spring
ASV0789	0	0.871022	0	NA	0	0	237	0.955914	1	0	winter-spring
ASV0821	0	0.871022	0	NA	0	0	218	0.960444	1	0	winter-spring
ASV0845	0	0.871022	0	NA	0	0	208	0.962181	1	0	winter-spring
ASV0853	0	0.871022	0	NA	0	0	87	0.963009	1	0	winter-spring
ASV0863	0	0.871022	0	NA	0	0	258	0.963825	1	0	winter-spring
ASV0870	0	0.871022	0	NA	0	0	24	0.965396	1	0	winter-spring
ASV0912	0	0.871022	0	NA	0	0	252	0.968045	1	0	winter-spring
ASV0921	0	0.871022	0	NA	0	0	320	0.969226	1	0	winter-spring
ASV0923	0	0.871022	0	NA	0	0	261	0.969811	1	0	winter-spring
ASV0992	0	0.871022	0	NA	0	0	309	0.973659	1	0	winter-spring
ASV1005	0	0.871022	0	NA	0	0	240	0.97522	1	0	winter-spring
ASV1016	0	0.871022	0	NA	0	0	142	0.976242	1	0	winter-spring
ASV1039	0	0.871022	0	NA	0	0	311	0.977664	1	0	winter-spring
ASV1049	0	0.871022	0	NA	0	0	26	0.978126	1	0	winter-spring
ASV1064	0	0.871022	0	NA	0	0	279	0.97903	1	0	winter-spring
ASV1072	0	0.871022	0	NA	0	0	250	0.979464	1	0	winter-spring
ASV1120	0	0.871022	0	NA	0	0	114	0.981861	1	0	winter-spring
ASV1153	0	0.871022	0	NA	0	0	299	0.983291	1	0	winter-spring
ASV1161	0	0.871022	0	NA	0	0	229	0.984314	1	0	winter-spring
ASV1164	0	0.871022	0	NA	0	0	70	0.984641	1	0	winter-spring
ASV1173	0	0.871022	0	NA	0	0	304	0.985271	1	0	winter-spring
ASV1181	0	0.871022	0	NA	0	0	35	0.985855	1	0	winter-spring
ASV1186	0	0.871022	0	NA	0	0	287	0.986145	1	0	winter-spring
ASV1207	0	0.871022	0	NA	0	0	163	0.986968	1	0	winter-spring
ASV1214	0	0.871022	0	NA	0	0	283	0.987478	1	0	winter-spring
ASV1233	0	0.871022	0	NA	0	0	344	0.988206	1	0	winter-spring
ASV1244	0	0.871022	0	NA	0	0	387	0.988676	1	0	winter-spring
ASV1263	0	0.871022	0	NA	0	0	345	0.989139	1	0	winter-spring
ASV1271	0	0.871022	0	NA	0	0	76	0.989354	1	0	winter-spring
ASV1300	0	0.871022	0	NA	0	0	314	0.990584	1	0	winter-spring
ASV1301	0	0.871022	0	NA	0	0	242	0.990781	1	0	winter-spring
ASV1302	0	0.871022	0	NA	0	0	334	0.990977	1	0	winter-spring
ASV1320	0	0.871022	0	NA	0	0	324	0.991363	1	0	winter-spring
ASV1329	0	0.871022	0	NA	0	0	392	0.991553	1	0	winter-spring
ASV1354	0	0.871022	0	NA	0	0	338	0.991933	1	0	winter-spring
ASV1385	0	0.871022	0	NA	0	0	369	0.992488	1	0	winter-spring
ASV1390	0	0.871022	0	NA	0	0	395	0.992667	1	0	winter-spring
ASV1393	0	0.871022	0	NA	0	0	316	0.992842	1	0	winter-spring
ASV1397	0	0.871022	0	NA	0	0	421	0.993014	1	0	winter-spring
ASV1409	0	0.871022	0	NA	0	0	339	0.993186	1	0	winter-spring
ASV1422	0	0.871022	0	NA	0	0	394	0.993519	1	0	winter-spring
ASV1442	0	0.871022	0	NA	0	0	381	0.99417	1	0	winter-spring
ASV1447	0	0.871022	0	NA	0	0	331	0.994325	1	0	winter-spring
ASV1481	0	0.871022	0	NA	0	0	367	0.994631	1	0	winter-spring
ASV1500	0	0.871022	0	NA	0	0	183	0.995066	1	0	winter-spring
ASV1515	0	0.871022	0	NA	0	0	341	0.995736	1	0	winter-spring
ASV1546	0	0.871022	0	NA	0	0	348	0.996253	1	0	winter-spring
ASV1562	0	0.871022	0	NA	0	0	372	0.996378	1	0	winter-spring
ASV1567	0	0.871022	0	NA	0	0	398	0.996616	1	0	winter-spring
ASV1609	0	0.871022	0	NA	0	0	120	0.996961	1	0	winter-spring
ASV1644	0	0.871022	0	NA	0	0	385	0.997278	1	0	winter-spring
ASV1660	0	0.871022	0	NA	0	0	72	0.997382	1	0	winter-spring
ASV1667	0	0.871022	0	NA	0	0	365	0.997484	1	0	winter-spring
ASV1668	0	0.871022	0	NA	0	0	55	0.997584	1	0	winter-spring
ASV1677	0	0.871022	0	NA	0	0	407	0.997777	1	0	winter-spring
ASV1694	0	0.871022	0	NA	0	0	402	0.998053	1	0	winter-spring
ASV1745	0	0.871022	0	NA	0	0	280	0.998399	1	0	winter-spring
ASV1746	0	0.871022	0	NA	0	0	141	0.99848	1	0	winter-spring
ASV1749	0	0.871022	0	NA	0	0	193	0.998562	1	0	winter-spring
ASV1801	0	0.871022	0	NA	0	0	428	0.998635	1	0	winter-spring
ASV1802	0	0.871022	0	NA	0	0	389	0.998708	1	0	winter-spring
ASV1835	0	0.871022	0	NA	0	0	154	0.998914	1	0	winter-spring
ASV1841	0	0.871022	0	NA	0	0	416	0.998981	1	0	winter-spring
ASV1901	0	0.871022	0	NA	0	0	420	0.999439	1	0	winter-spring
ASV1911	0	0.871022	0	NA	0	0	223	0.999483	1	0	winter-spring
ASV1930	0	0.871022	0	NA	0	0	438	0.999524	1	0	winter-spring
ASV1946	0	0.871022	0	NA	0	0	119	0.999606	1	0	winter-spring
ASV1978	0	0.871022	0	NA	0	0	376	0.999682	1	0	winter-spring
ASV1999	0	0.871022	0	NA	0	0	418	0.999716	1	0	winter-spring
ASV2003	0	0.871022	0	NA	0	0	359	0.999749	1	0	winter-spring
ASV2054	0	0.871022	0	NA	0	0	77	0.999862	1	0	winter-spring
ASV2078	0	0.871022	0	NA	0	0	246	0.999946	1	0	winter-spring
ASV2081	0	0.871022	0	NA	0	0	356	0.999963	1	0	winter-spring
ASV2085	0	0.871022	0	NA	0	0	102	0.999975	1	0	winter-spring
ASV2108	0	0.871022	0	NA	0	0	415	0.999985	1	0	winter-spring
ASV2112	0	0.871022	0	NA	0	0	335	1	1	0	winter-spring
ASV2130	0	0.871022	0	NA	0	0	19	1	1	0	winter-spring
ASV2131	0	0.871022	0	NA	0	0	21	1	1	0	winter-spring
ASV2174	0	0.871022	0	NA	0	0	37	1	1	0	winter-spring
ASV2179	0	0.871022	0	NA	0	0	39	1	1	0	winter-spring
ASV2181	0	0.871022	0	NA	0	0	40	1	1	0	winter-spring
ASV2187	0	0.871022	0	NA	0	0	46	1	1	0	winter-spring
ASV2251	0	0.871022	0	NA	0	0	56	1	1	0	winter-spring
ASV2285	0	0.871022	0	NA	0	0	61	1	1	0	winter-spring
ASV2369	0	0.871022	0	NA	0	0	80	1	1	0	winter-spring
ASV2444	0	0.871022	0	NA	0	0	92	1	1	0	winter-spring
ASV2445	0	0.871022	0	NA	0	0	94	1	1	0	winter-spring
ASV2474	0	0.871022	0	NA	0	0	99	1	1	0	winter-spring
ASV2480	0	0.871022	0	NA	0	0	100	1	1	0	winter-spring
ASV2487	0	0.871022	0	NA	0	0	105	1	1	0	winter-spring
ASV2553	0	0.871022	0	NA	0	0	109	1	1	0	winter-spring
ASV2578	0	0.871022	0	NA	0	0	115	1	1	0	winter-spring
ASV2598	0	0.871022	0	NA	0	0	118	1	1	0	winter-spring
ASV2625	0	0.871022	0	NA	0	0	128	1	1	0	winter-spring
ASV2662	0	0.871022	0	NA	0	0	134	1	1	0	winter-spring
ASV2704	0	0.871022	0	NA	0	0	143	1	1	0	winter-spring
ASV2705	0	0.871022	0	NA	0	0	147	1	1	0	winter-spring
ASV2733	0	0.871022	0	NA	0	0	153	1	1	0	winter-spring
ASV2773	0	0.871022	0	NA	0	0	159	1	1	0	winter-spring
ASV2801	0	0.871022	0	NA	0	0	161	1	1	0	winter-spring
ASV2810	0	0.871022	0	NA	0	0	164	1	1	0	winter-spring
ASV2865	0	0.871022	0	NA	0	0	169	1	1	0	winter-spring
ASV2883	0	0.871022	0	NA	0	0	176	1	1	0	winter-spring
ASV2932	0	0.871022	0	NA	0	0	185	1	1	0	winter-spring
ASV3020	0	0.871022	0	NA	0	0	191	1	1	0	winter-spring
ASV3041	0	0.871022	0	NA	0	0	195	1	1	0	winter-spring
ASV3099	0	0.871022	0	NA	0	0	206	1	1	0	winter-spring
ASV3156	0	0.871022	0	NA	0	0	220	1	1	0	winter-spring
ASV3162	0	0.871022	0	NA	0	0	221	1	1	0	winter-spring
ASV3170	0	0.871022	0	NA	0	0	222	1	1	0	winter-spring
ASV3263	0	0.871022	0	NA	0	0	231	1	1	0	winter-spring
ASV3330	0	0.871022	0	NA	0	0	234	1	1	0	winter-spring
ASV3394	0	0.871022	0	NA	0	0	239	1	1	0	winter-spring
ASV3420	0	0.871022	0	NA	0	0	248	1	1	0	winter-spring
ASV3458	0	0.871022	0	NA	0	0	254	1	1	0	winter-spring
ASV3459	0	0.871022	0	NA	0	0	255	1	1	0	winter-spring
ASV3546	0	0.871022	0	NA	0	0	269	1	1	0	winter-spring
ASV3567	0	0.871022	0	NA	0	0	270	1	1	0	winter-spring
ASV3579	0	0.871022	0	NA	0	0	278	1	1	0	winter-spring
ASV3618	0	0.871022	0	NA	0	0	284	1	1	0	winter-spring
ASV3682	0	0.871022	0	NA	0	0	298	1	1	0	winter-spring
ASV3711	0	0.871022	0	NA	0	0	302	1	1	0	winter-spring
ASV3789	0	0.871022	0	NA	0	0	315	1	1	0	winter-spring
ASV3851	0	0.871022	0	NA	0	0	325	1	1	0	winter-spring
ASV4077	0	0.871022	0	NA	0	0	354	1	1	0	winter-spring
ASV4078	0	0.871022	0	NA	0	0	355	1	1	0	winter-spring
ASV4130	0	0.871022	0	NA	0	0	358	1	1	0	winter-spring
ASV4216	0	0.871022	0	NA	0	0	361	1	1	0	winter-spring
ASV4452	0	0.871022	0	NA	0	0	388	1	1	0	winter-spring
ASV4453	0	0.871022	0	NA	0	0	390	1	1	0	winter-spring
ASV4458	0	0.871022	0	NA	0	0	400	1	1	0	winter-spring
ASV4528	0	0.871022	0	NA	0	0	410	1	1	0	winter-spring
ASV4615	0	0.871022	0	NA	0	0	413	1	1	0	winter-spring
ASV4726	0	0.871022	0	NA	0	0	423	1	1	0	winter-spring
ASV4730	0	0.871022	0	NA	0	0	425	1	1	0	winter-spring
ASV4734	0	0.871022	0	NA	0	0	426	1	1	0	winter-spring
ASV4800	0	0.871022	0	NA	0	0	431	1	1	0	winter-spring
ASV4906	0	0.871022	0	NA	0	0	432	1	1	0	winter-spring
ASV5061	0	0.871022	0	NA	0	0	433	1	1	0	winter-spring
ASV5364	0	0.871022	0	NA	0	0	437	1	1	0	winter-spring
ASV0043	0.119511	0.909852	0.123059	0.971167	208.222	46.4688	1	0.131352	0.01	13.1352	winter-autumn
ASV0014	0.0587392	0.909852	0.110858	0.52986	9.88889	188.047	16	0.489394	1	6.4559	winter-autumn
ASV0109	0.0561057	0.909852	0.0575502	0.9749	109.711	23.625	57	0.635782	0.01	6.16646	winter-autumn
ASV0108	0.0453343	0.909852	0.0943202	0.480642	66.7556	27.7031	9	0.195911	0.01	4.9826	winter-autumn
ASV0062	0.0435114	0.909852	0.0741777	0.586583	43.9111	71	38	0.531161	0.8	4.78225	winter-autumn
ASV0150	0.0414108	0.909852	0.0626264	0.661236	71.6889	4.34375	18	0.257576	0.01	4.55138	winter-autumn
ASV0168	0.033529	0.909852	0.0766614	0.437364	65.5778	5.98438	33	0.464463	0.01	3.6851	winter-autumn
ASV0234	0.0244518	0.909852	0.0322343	0.758563	42.0222	9.17188	122	0.753197	0.01	2.68744	winter-autumn
ASV0102	0.022683	0.909852	0.0728446	0.311388	0	66.3125	30	0.611167	0.32	2.49304	winter-autumn
ASV0078	0.0193196	0.909852	0.0330641	0.584306	5.35556	52.7969	44	0.598282	0.85	2.12338	winter-autumn
ASV0308	0.0186824	0.909852	0.0341131	0.547662	31.2444	3.23438	45	0.776435	0.01	2.05335	winter-autumn
ASV0161	0.0175961	0.909852	0.0797763	0.220568	0	56.1406	71	0.701698	0.23	1.93395	winter-autumn
ASV0220	0.0173301	0.909852	0.0498551	0.34761	13.7778	22.9844	6	0.748003	0.05	1.90472	winter-autumn
ASV0044	0.0137117	0.909852	0.0320687	0.427573	1.57778	48.9688	15	0.510628	1	1.50703	winter-autumn
ASV0353	0.0124324	0.909852	0.01749	0.710832	19.0889	7.32812	20	0.80098	0.01	1.36642	winter-autumn
ASV0208	0.0117228	0.909852	0.0349198	0.335707	7.22222	20.4062	51	0.736886	0.53	1.28843	winter-autumn
ASV0489	0.0114966	0.909852	0.0607154	0.189353	16.6667	1	150	0.864786	0.01	1.26357	winter-autumn
ASV0424	0.0108999	0.909852	0.0162549	0.67056	19.9556	1.26562	75	0.842069	0.01	1.19798	winter-autumn
ASV0435	0.01044	0.909852	0.0152467	0.684738	19.7333	1.26562	124	0.847483	0.01	1.14744	winter-autumn
ASV0370	0.00937805	0.909852	0.0211152	0.444136	0	11.7031	104	0.815029	0.03	1.03072	winter-autumn
ASV0508	0.00874537	0.909852	0.039693	0.220325	3.17778	9.90625	126	0.869298	0.09	0.961186	winter-autumn
ASV0165	0.00836802	0.909852	0.0233371	0.358572	0.0666667	26.7656	12	0.709474	0.69	0.919712	winter-autumn
ASV0193	0.00777884	0.909852	0.0222808	0.349127	2.73333	20.7656	29	0.717178	0.37	0.854956	winter-autumn
ASV0152	0.00763688	0.909852	0.0217467	0.351174	0	23.2344	26	0.676373	0.76	0.839354	winter-autumn
ASV0533	0.00762665	0.909852	0.0260823	0.292407	0	10.9375	24	0.875697	0.04	0.83823	winter-autumn
ASV0064	0.00707451	0.909852	0.0177137	0.399382	0.688889	26.6719	25	0.550501	1	0.777545	winter-autumn
ASV0204	0.00700997	0.909852	0.0254062	0.275916	0	18.1562	89	0.730881	0.35	0.770451	winter-autumn
ASV0373	0.00677776	0.909852	0.0204264	0.331814	0.288889	17.6406	65	0.818208	0.05	0.74493	winter-autumn
ASV0684	0.0056896	0.909852	0.0152861	0.372208	9.71111	0.203125	145	0.906516	0.01	0.625332	winter-autumn
ASV0393	0.00546391	0.909852	0.0159969	0.34156	0	15.8594	21	0.82433	0.03	0.600527	winter-autumn
ASV0282	0.00520008	0.909852	0.0248106	0.209591	0	18.4219	17	0.772052	0.32	0.57153	winter-autumn
ASV0648	0.00491465	0.909852	0.00873184	0.562842	7.84444	0	3	0.400738	0.01	0.540159	winter-autumn
ASV0967	0.00472546	0.909852	0.0222606	0.212279	4.88889	0	108	0.943763	0.01	0.519366	winter-autumn
ASV0554	0.0045187	0.909852	0.00761565	0.593344	6.04444	4.95312	139	0.879574	0.01	0.496641	winter-autumn
ASV0506	0.00435256	0.909852	0.00964048	0.451488	0	8.26562	127	0.867054	0.04	0.478381	winter-autumn
ASV0580	0.00427929	0.909852	0.0125988	0.339658	0.0444444	6.6875	148	0.887105	0.03	0.470328	winter-autumn
ASV0103	0.00400528	0.909852	0.0145924	0.274477	1.44444	2.48438	66	0.623802	0.96	0.440212	winter-autumn
ASV0356	0.00398738	0.909852	0.0245366	0.162507	0.8	4.0625	107	0.804832	0.97	0.438244	winter-autumn
ASV0732	0.00394498	0.909852	0.0162938	0.242115	3.04444	2.85938	179	0.91222	0.11	0.433584	winter-autumn
ASV0466	0.00379736	0.909852	0.00859303	0.441911	0	11.5938	101	0.852622	0.03	0.41736	winter-autumn
ASV0763	0.00378634	0.909852	0.00933009	0.40582	6.28889	1.14062	4	0.914923	0.01	0.416149	winter-autumn
ASV0695	0.00363008	0.909852	0.0112987	0.321285	0	6.90625	138	0.908002	0.01	0.398975	winter-autumn
ASV0314	0.00358732	0.909852	0.0165308	0.217009	0	14.6406	61	0.784944	0.46	0.394275	winter-autumn
ASV0128	0.00358686	0.909852	0.0274804	0.130524	0	9.82812	48	0.657564	1	0.394224	winter-autumn
ASV0845	0.00350461	0.909852	0.0170042	0.206103	0	4.89062	146	0.929204	0.13	0.385184	winter-autumn
ASV0430	0.00317315	0.909852	0.0112602	0.281803	0	9.29688	63	0.844875	0.37	0.348754	winter-autumn
ASV0377	0.00307841	0.909852	0.0223637	0.137652	0	19.2812	81	0.821299	0.23	0.338342	winter-autumn
ASV0804	0.00302651	0.909852	0.00617358	0.490236	7.64444	0	99	0.925936	0.01	0.332638	winter-autumn
ASV0486	0.00289186	0.909852	0.0133928	0.215927	0.111111	7.23438	131	0.862456	0.71	0.317839	winter-autumn
ASV0626	0.00281273	0.909852	0.00608754	0.462047	4.51111	0	5	0.894057	0.13	0.309142	winter-autumn
ASV0131	0.00275739	0.909852	0.00830163	0.33215	0	11.5156	68	0.667176	1	0.303059	winter-autumn
ASV0075	0.00273605	0.909852	0.013516	0.20243	2.2	1.875	10	0.584618	0.58	0.300713	winter-autumn
ASV0218	0.00273121	0.909852	0.0184218	0.148259	0	2.60938	37	0.742601	0.98	0.300182	winter-autumn
ASV0829	0.00270438	0.909852	0.00901902	0.299853	0.155556	4.98438	203	0.928122	0.07	0.297233	winter-autumn
ASV1113	0.00270173	0.909852	0.00821565	0.328851	4	0	207	0.95681	0.01	0.296941	winter-autumn
ASV0946	0.00265728	0.909852	0.00819386	0.324301	0.2	3.09375	83	0.94206	0.01	0.292056	winter-autumn
ASV0568	0.0026095	0.909852	0.00790452	0.330128	0	8.20312	69	0.883409	0.05	0.286805	winter-autumn
ASV0482	0.00255325	0.909852	0.012991	0.19654	0	12.9844	121	0.857643	0.14	0.280623	winter-autumn
ASV0982	0.00237219	0.909852	0.00449477	0.527768	3.11111	1.25	225	0.945425	0.01	0.260723	winter-autumn
ASV0127	0.00234923	0.909852	0.00718413	0.327003	0	10.3125	59	0.647257	1	0.258199	winter-autumn
ASV0794	0.00232715	0.909852	0.0116679	0.199449	0	2.9375	199	0.922478	0.49	0.255773	winter-autumn
ASV0875	0.00230127	0.909852	0.00846744	0.271779	5.53333	0.21875	208	0.934486	0.01	0.252928	winter-autumn
ASV0957	0.00226651	0.909852	0.00538194	0.421134	2.82222	1.67188	153	0.942928	0.01	0.249108	winter-autumn
ASV0669	0.00225702	0.909852	0.00509214	0.443236	4.42222	0	192	0.90193	0.11	0.248064	winter-autumn
ASV1021	0.00212263	0.909852	0.00605742	0.350418	2.57778	1.1875	147	0.950754	0.01	0.233294	winter-autumn
ASV1161	0.00211984	0.909852	0.0119736	0.177043	0	2.60938	46	0.962165	0.12	0.232988	winter-autumn
ASV1004	0.00206327	0.909852	0.00490522	0.420628	3.53333	0.453125	39	0.94784	0.01	0.22677	winter-autumn
ASV1001	0.0020423	0.909852	0.00455286	0.448575	4.2	0.171875	118	0.947055	0.01	0.224465	winter-autumn
ASV0369	0.00201342	0.909852	0.0117094	0.171949	0	12.7969	50	0.811703	0.48	0.22129	winter-autumn
ASV0343	0.0020069	0.909852	0.00650047	0.308732	0	3.64062	90	0.793095	0.63	0.220575	winter-autumn
ASV0158	0.00180179	0.909852	0.0061612	0.292441	0	4.1875	22	0.693316	1	0.198031	winter-autumn
ASV0445	0.00176538	0.909852	0.00572447	0.308392	3.26667	0	19	0.850065	0.93	0.194029	winter-autumn
ASV1092	0.00176202	0.909852	0.00378994	0.46492	2.93333	0.84375	161	0.956186	0.01	0.19366	winter-autumn
ASV1014	0.00174674	0.909852	0.00958875	0.182166	0.866667	2	258	0.949313	0.05	0.191981	winter-autumn
ASV0514	0.00174246	0.909852	0.0037759	0.461468	0	4.5625	47	0.871511	0.65	0.19151	winter-autumn
ASV1159	0.00169464	0.909852	0.00369163	0.459049	3.31111	0.109375	217	0.961667	0.01	0.186254	winter-autumn
ASV1154	0.00166788	0.909852	0.00340643	0.489626	3.4	0.1875	156	0.96115	0.01	0.183313	winter-autumn
ASV1221	0.00166085	0.909852	0.00457073	0.363366	2.33333	0.75	216	0.96783	0.01	0.182541	winter-autumn
ASV1366	0.00162453	0.909852	0.00973048	0.166952	2.17778	0.328125	185	0.976329	0.03	0.178549	winter-autumn
ASV0267	0.00153883	0.909852	0.00582452	0.264198	0	3.09375	67	0.762947	0.6	0.169129	winter-autumn
ASV0966	0.00150128	0.909852	0.00494495	0.303599	2.84444	0	11	0.355224	0.09	0.165003	winter-autumn
ASV1172	0.00145742	0.909852	0.00349489	0.417014	2.24444	0.65625	260	0.963138	0.01	0.160182	winter-autumn
ASV0795	0.00145539	0.909852	0.00363844	0.400003	0.0222222	4.32812	141	0.92364	0.01	0.159959	winter-autumn
ASV1282	0.00142506	0.909852	0.00836583	0.170343	2.86667	0	228	0.971981	0.01	0.156626	winter-autumn
ASV0675	0.00141274	0.909852	0.00548625	0.257505	0	3.45312	62	0.904995	0.68	0.155271	winter-autumn
ASV1428	0.00141223	0.909852	0.00442633	0.319052	2.4	0	56	0.978969	0.01	0.155215	winter-autumn
ASV1039	0.00140034	0.909852	0.00637214	0.21976	0	3.21875	236	0.952136	0.1	0.153908	winter-autumn
ASV0472	0.00138826	0.909852	0.00522194	0.265852	1.93333	0.265625	112	0.855152	0.94	0.152581	winter-autumn
ASV1150	0.00138442	0.909852	0.00484969	0.285466	3.8	0	320	0.959579	0.01	0.152159	winter-autumn
ASV1074	0.00135172	0.909852	0.00308664	0.437927	1.88889	0.296875	55	0.955522	0.02	0.148565	winter-autumn
ASV1272	0.00130692	0.909852	0.00356977	0.366109	3.02222	0	279	0.971208	0.01	0.143641	winter-autumn
ASV1505	0.00128592	0.909852	0.0052264	0.246044	2.17778	0	182	0.981962	0.01	0.141333	winter-autumn
ASV1320	0.00124555	0.909852	0.00713005	0.174691	0	2.01562	294	0.974556	0.2	0.136896	winter-autumn
ASV1120	0.00123324	0.909852	0.00548528	0.224828	0	2.78125	241	0.95852	0.07	0.135543	winter-autumn
ASV0596	0.00122563	0.909852	0.00627655	0.195271	2.37778	0.453125	2	0.307402	0.61	0.134706	winter-autumn
ASV1299	0.00121334	0.909852	0.00229002	0.529837	1.66667	0.65625	280	0.972728	0.01	0.133355	winter-autumn
ASV1597	0.00116563	0.909852	0.00330341	0.352857	1.88889	0	313	0.985352	0.01	0.128112	winter-autumn
ASV0406	0.00115383	0.909852	0.00893755	0.1291	0	7.57812	31	0.830339	0.9	0.126816	winter-autumn
ASV0611	0.00112928	0.909852	0.00848463	0.133097	0	7.23438	184	0.890716	0.38	0.124116	winter-autumn
ASV1440	0.00112241	0.909852	0.00362964	0.309233	2.35556	0	343	0.979595	0.01	0.123361	winter-autumn
ASV1486	0.00108971	0.909852	0.00530596	0.205375	2.02222	0.140625	358	0.981102	0.02	0.119768	winter-autumn
ASV1115	0.00105673	0.909852	0.0050142	0.210747	0	2.70312	222	0.957403	0.09	0.116143	winter-autumn
ASV1055	0.00104792	0.909852	0.00530815	0.197417	2.26667	0	155	0.953502	0.3	0.115175	winter-autumn
ASV0786	0.00104092	0.909852	0.00626549	0.166136	0	5.5625	79	0.920047	0.16	0.114406	winter-autumn
ASV1511	0.000995322	0.909852	0.00265676	0.374637	0.822222	0.9375	132	0.982779	0.01	0.109394	winter-autumn
ASV1507	0.00099371	0.909852	0.00609077	0.16315	2.02222	0	324	0.982239	0.04	0.109217	winter-autumn
ASV1152	0.000985132	0.909852	0.00625041	0.157611	3.77778	0	282	0.960105	0.01	0.108274	winter-autumn
ASV1509	0.000981905	0.909852	0.00423073	0.232089	2.02222	0	183	0.982509	0.01	0.107919	winter-autumn
ASV1528	0.000979826	0.909852	0.00250635	0.390938	1.15556	0.4375	233	0.98383	0.01	0.107691	winter-autumn
ASV0906	0.000957107	0.909852	0.00448513	0.213396	0	1.65625	110	0.936519	0.23	0.105194	winter-autumn
ASV1419	0.000954426	0.909852	0.00308162	0.309716	2.24444	0.140625	289	0.978336	0.01	0.104899	winter-autumn
ASV1523	0.000932382	0.909852	0.00257629	0.361909	1.66667	0.3125	329	0.983573	0.01	0.102476	winter-autumn
ASV0607	0.00092747	0.909852	0.00452878	0.204795	2.53333	0	162	0.88893	0.99	0.101936	winter-autumn
ASV0866	0.000922134	0.909852	0.00455112	0.202617	0	2.29688	114	0.932412	0.58	0.10135	winter-autumn
ASV0664	0.000892278	0.909852	0.00628875	0.141885	0	1.82812	88	0.900377	0.68	0.0980684	winter-autumn
ASV1244	0.000859706	0.909852	0.00707784	0.121464	0	1.85938	232	0.969556	0.38	0.0944885	winter-autumn
ASV0672	0.000840025	0.909852	0.00351651	0.23888	2.2	0.234375	133	0.903469	0.74	0.0923255	winter-autumn
ASV1500	0.000829469	0.909852	0.0054093	0.153341	0	1.54688	264	0.981678	0.17	0.0911653	winter-autumn
ASV1692	0.000827688	0.909852	0.00227159	0.364366	1.68889	0	265	0.987854	0.01	0.0909695	winter-autumn
ASV0631	0.000791995	0.909852	0.00488919	0.161989	0	1.67188	102	0.897259	0.89	0.0870465	winter-autumn
ASV1173	0.000790155	0.909852	0.00355866	0.222037	0	2.57812	266	0.963622	0.08	0.0868443	winter-autumn
ASV0853	0.000760046	0.909852	0.0037091	0.204914	0	2.21875	204	0.930284	0.61	0.0835351	winter-autumn
ASV1633	0.000757873	0.909852	0.00241502	0.313817	1.31111	0.125	367	0.986075	0.01	0.0832963	winter-autumn
ASV1682	0.000753571	0.909852	0.00240364	0.313513	1.33333	0.265625	198	0.987637	0.02	0.0828235	winter-autumn
ASV1740	0.000744294	0.909852	0.00303021	0.245625	1.6	0	387	0.988695	0.01	0.0818038	winter-autumn
ASV0923	0.000739562	0.909852	0.00433108	0.170757	0	1.85938	201	0.940279	0.4	0.0812837	winter-autumn
ASV0309	0.000713731	0.909852	0.00281868	0.253215	0	3.46875	93	0.78077	0.99	0.0784447	winter-autumn
ASV0797	0.000671989	0.909852	0.00223512	0.300649	0.955556	0	135	0.924791	0.78	0.0738569	winter-autumn
ASV2053	0.000667919	0.909852	0.00216376	0.308685	1.08889	0	274	0.99351	0.01	0.0734096	winter-autumn
ASV2205	0.00065824	0.909852	0.00309027	0.213004	0.888889	0	363	0.996419	0.01	0.0723458	winter-autumn
ASV1153	0.000653315	0.909852	0.00320895	0.203592	0	1.46875	261	0.96063	0.32	0.0718045	winter-autumn
ASV1845	0.000630275	0.909852	0.00257575	0.244696	1.04444	0.234375	314	0.99058	0.01	0.0692723	winter-autumn
ASV1823	0.000626642	0.909852	0.00254976	0.245765	1.04444	0	316	0.98986	0.01	0.068873	winter-autumn
ASV1072	0.000621779	0.909852	0.00252747	0.246008	0	1.21875	157	0.954852	0.45	0.0683385	winter-autumn
ASV1181	0.000621329	0.909852	0.00220963	0.281192	0	1.82812	229	0.964583	0.28	0.068289	winter-autumn
ASV1064	0.000619486	0.909852	0.00526207	0.117727	0	0.921875	136	0.954183	0.44	0.0680865	winter-autumn
ASV1193	0.000609321	0.909852	0.00465209	0.130978	0.0888889	0.703125	256	0.965531	0.84	0.0669692	winter-autumn
ASV0409	0.000609027	0.909852	0.00189357	0.32163	0.266667	2.34375	140	0.836281	1	0.066937	winter-autumn
ASV1214	0.000604378	0.909852	0.00190815	0.316734	0	2.03125	191	0.967379	0.03	0.0664259	winter-autumn
ASV1521	0.000567374	0.909852	0.00179536	0.316023	0.288889	0.734375	312	0.983311	0.21	0.0623589	winter-autumn
ASV1668	0.000539613	0.909852	0.00209077	0.258093	0	0.703125	193	0.986982	0.15	0.0593078	winter-autumn
ASV1349	0.00051919	0.909852	0.00363118	0.142981	1.2	0	345	0.975274	0.46	0.0570631	winter-autumn
ASV1859	0.000497732	0.909852	0.00375867	0.132422	0.533333	0	334	0.990757	0.31	0.0547047	winter-autumn
ASV2285	0.000483255	0.909852	0.00319647	0.151184	0	0.515625	214	0.996811	0.25	0.0531136	winter-autumn
ASV2708	0.000479892	0.909852	0.00219407	0.218722	0.511111	0	429	0.999159	0.01	0.052744	winter-autumn
ASV2206	0.00047902	0.909852	0.00146917	0.326048	0.6	0.125	347	0.996523	0.01	0.0526482	winter-autumn
ASV2069	0.000477532	0.909852	0.00131369	0.363504	1.06667	0	421	0.99395	0.01	0.0524845	winter-autumn
ASV1186	0.000472608	0.909852	0.00170687	0.276886	0	1.375	144	0.965059	0.2	0.0519434	winter-autumn
ASV1625	0.000470241	0.909852	0.00177211	0.265357	0.644444	0.09375	13	0.98584	0.24	0.0516832	winter-autumn
ASV0361	0.00045336	0.909852	0.00208135	0.21782	0	2.21875	58	0.80832	1	0.0498278	winter-autumn
ASV1892	0.0004439	0.909852	0.00288098	0.15408	1.31111	0	248	0.991438	0.01	0.0487882	winter-autumn
ASV2058	0.000441559	0.909852	0.00162081	0.272431	1.08889	0	373	0.993805	0.01	0.0485308	winter-autumn
ASV2108	0.000440749	0.909852	0.00212245	0.207661	0	0.71875	292	0.994649	0.1	0.0484418	winter-autumn
ASV0863	0.000437159	0.909852	0.00280518	0.15584	0	3.09375	209	0.93136	0.58	0.0480473	winter-autumn
ASV1728	0.000436868	0.909852	0.00166927	0.261712	0.555556	0.34375	307	0.988488	0.02	0.0480153	winter-autumn
ASV1129	0.000432658	0.909852	0.00302599	0.142981	1	0	285	0.959052	0.83	0.0475526	winter-autumn
ASV2037	0.000429723	0.909852	0.00134286	0.320005	1.02222	0.0625	7	0.993205	0.01	0.0472299	winter-autumn
ASV2109	0.00042362	0.909852	0.00181843	0.232959	0.0666667	0.671875	239	0.994785	0.06	0.0465592	winter-autumn
ASV2364	0.000422597	0.909852	0.00217801	0.194029	0.733333	0	402	0.997345	0.01	0.0464468	winter-autumn
ASV0628	0.0004216	0.909852	0.00194516	0.216743	0	2.07812	152	0.895659	0.95	0.0463372	winter-autumn
ASV1422	0.00041345	0.909852	0.00235815	0.175328	0	0.75	100	0.978656	0.55	0.0454414	winter-autumn
ASV1609	0.000411017	0.909852	0.00241878	0.169928	0	1.34375	357	0.9856	0.18	0.045174	winter-autumn
ASV2077	0.000405088	0.909852	0.00145824	0.277793	0.355556	0.484375	392	0.994093	0.02	0.0445224	winter-autumn
ASV1117	0.000390753	0.909852	0.00216115	0.180808	0	1.8125	181	0.957973	0.65	0.0429469	winter-autumn
ASV1562	0.000388195	0.909852	0.00231659	0.167571	0	1.42188	41	0.984342	0.25	0.0426657	winter-autumn
ASV1746	0.000385573	0.909852	0.00132383	0.291255	0	0.984375	257	0.989098	0.03	0.0423775	winter-autumn
ASV2165	0.00038285	0.909852	0.00216536	0.176806	0.777778	0	346	0.995544	0.21	0.0420783	winter-autumn
ASV1457	0.000381289	0.909852	0.00209758	0.181776	0.533333	0	242	0.980508	0.45	0.0419067	winter-autumn
ASV1939	0.000377531	0.909852	0.00128908	0.292867	1.08889	0.109375	284	0.992265	0.01	0.0414936	winter-autumn
ASV2189	0.000361724	0.909852	0.00140995	0.256551	0.911111	0	398	0.99621	0.01	0.0397563	winter-autumn
ASV0895	0.000353065	0.909852	0.00225594	0.156504	0	1.45312	78	0.935505	0.71	0.0388046	winter-autumn
ASV1720	0.000350164	0.909852	0.00129909	0.269546	0.822222	0	254	0.988278	0.1	0.0384858	winter-autumn
ASV2460	0.000341659	0.909852	0.00129373	0.264088	0.577778	0.0625	397	0.997929	0.01	0.0375511	winter-autumn
ASV2204	0.000337948	0.909852	0.00201861	0.167416	0.155556	0.40625	123	0.996315	0.19	0.0371432	winter-autumn
ASV1694	0.000337833	0.909852	0.00192088	0.175874	0	1.1875	340	0.988067	0.18	0.0371305	winter-autumn
ASV2662	0.000337301	0.909852	0.00214474	0.157269	0	0.296875	382	0.998922	0.22	0.0370721	winter-autumn
ASV2319	0.000331455	0.909852	0.00158536	0.209072	0.733333	0	366	0.996905	0.01	0.0364295	winter-autumn
ASV2054	0.000328588	0.909852	0.00178585	0.183995	0	0.765625	393	0.993658	0.16	0.0361144	winter-autumn
ASV2387	0.000328157	0.909852	0.00181786	0.180518	0.711111	0	297	0.997578	0.01	0.0360671	winter-autumn
ASV0625	0.000327448	0.909852	0.00184727	0.177261	0	1.70312	35	0.892407	0.97	0.0359892	winter-autumn
ASV3063	0.000325984	0.909852	0.001886	0.172844	0.155556	0.15625	433	0.99996	0.03	0.0358282	winter-autumn
ASV1977	0.000322555	0.909852	0.00165312	0.19512	0.8	0	54	0.992583	0.27	0.0354514	winter-autumn
ASV1866	0.000322079	0.909852	0.00171464	0.18784	0.288889	0.078125	187	0.991268	0.72	0.0353991	winter-autumn
ASV1385	0.000315068	0.909852	0.0013744	0.229241	0	0.421875	28	0.976674	0.84	0.0346285	winter-autumn
ASV0200	0.000313773	0.909852	0.00250314	0.125352	0	2.10938	49	0.724627	1	0.0344861	winter-autumn
ASV2112	0.00031095	0.909852	0.00249787	0.124486	0	0.71875	414	0.994918	0.29	0.0341759	winter-autumn
ASV1234	0.000308543	0.909852	0.00135077	0.22842	0.888889	0	211	0.969132	0.57	0.0339113	winter-autumn
ASV1865	0.000303168	0.909852	0.00129888	0.233408	0.111111	0.78125	352	0.991098	0.12	0.0333206	winter-autumn
ASV2488	0.000299592	0.909852	0.00109398	0.273854	0.466667	0.125	376	0.998263	0.01	0.0329275	winter-autumn
ASV2340	0.000290555	0.909852	0.00152027	0.191121	0.755556	0	434	0.997179	0.01	0.0319343	winter-autumn
ASV0789	0.000290466	0.909852	0.00166037	0.17494	0	1.54688	194	0.921281	0.79	0.0319245	winter-autumn
ASV0420	0.000285428	0.909852	0.00136652	0.208872	0	1.42188	120	0.839201	1	0.0313708	winter-autumn
ASV0484	0.000284992	0.909852	0.00133327	0.213754	0	1.40625	86	0.860123	1	0.0313229	winter-autumn
ASV3041	0.000284371	0.909852	0.00215212	0.132135	0	0.265625	420	0.999917	0.32	0.0312546	winter-autumn
ASV0921	0.000281381	0.909852	0.00245071	0.114816	0	0.34375	87	0.939368	0.93	0.030926	winter-autumn
ASV2320	0.000275107	0.909852	0.00106134	0.259206	0.688889	0.0625	385	0.996999	0.01	0.0302364	winter-autumn
ASV1861	0.000274195	0.909852	0.00148722	0.184367	0.2	0.28125	338	0.990927	0.23	0.0301362	winter-autumn
ASV2578	0.000274033	0.909852	0.00174143	0.15736	0	0.296875	105	0.998515	0.2	0.0301184	winter-autumn
ASV3263	0.000266024	0.909852	0.00185898	0.143102	0	0.21875	91	1	0.25	0.0292382	winter-autumn
ASV1263	0.000264259	0.909852	0.00151882	0.17399	0	1.125	197	0.970395	0.55	0.0290442	winter-autumn
ASV2081	0.000260251	0.909852	0.00108981	0.238804	0	0.578125	331	0.994375	0.27	0.0286036	winter-autumn
ASV1354	0.000258233	0.909852	0.00146593	0.176156	0	1.03125	252	0.975629	0.55	0.0283819	winter-autumn
ASV2746	0.000251711	0.909852	0.000970562	0.259346	0.288889	0.140625	325	0.999328	0.02	0.027665	winter-autumn
ASV1357	0.000245936	0.909852	0.0011788	0.208633	0.377778	0.125	244	0.975983	0.77	0.0270303	winter-autumn
ASV1034	0.000245499	0.909852	0.00148984	0.164782	0	0.875	240	0.951447	0.68	0.0269823	winter-autumn
ASV2548	0.000244268	0.909852	0.00100133	0.243944	0.555556	0	128	0.998328	0.01	0.0268469	winter-autumn
ASV2625	0.000240255	0.909852	0.00165373	0.145281	0	0.1875	394	0.998754	0.43	0.0264059	winter-autumn
ASV2835	0.000237678	0.909852	0.00128154	0.185462	0.466667	0	396	0.999513	0.01	0.0261227	winter-autumn
ASV1749	0.000233971	0.909852	0.00131548	0.177859	0	1.10938	374	0.989291	0.19	0.0257152	winter-autumn
ASV2598	0.000233245	0.909852	0.00130489	0.178747	0	0.40625	423	0.998636	0.18	0.0256355	winter-autumn
ASV0320	0.000233054	0.909852	0.00147487	0.158016	0.0666667	0.21875	95	0.789106	1	0.0256145	winter-autumn
ASV0731	0.00023203	0.909852	0.00105072	0.220831	0	0.921875	202	0.910852	0.97	0.025502	winter-autumn
ASV2182	0.000230454	0.909852	0.000962566	0.239417	0.311111	0.109375	380	0.995996	0.37	0.0253288	winter-autumn
ASV2343	0.000229242	0.909852	0.00112337	0.204066	0.2	0.28125	154	0.997264	0.14	0.0251955	winter-autumn
ASV2632	0.00022747	0.909852	0.000933217	0.243749	0.377778	0.09375	403	0.998812	0.01	0.0250008	winter-autumn
ASV3199	0.000225162	0.909852	0.00116747	0.192863	0.177778	0.109375	84	1	0.21	0.0247471	winter-autumn
ASV0070	0.000218203	0.909852	0.00138069	0.158039	0	0.390625	32	0.569548	1	0.0239822	winter-autumn
ASV3422	0.000214184	0.909852	0.00123036	0.174082	0.155556	0.09375	158	1	0.06	0.0235405	winter-autumn
ASV1442	0.000210936	0.909852	0.00131205	0.160769	0	1.59375	117	0.979904	0.32	0.0231835	winter-autumn
ASV1515	0.000209182	0.909852	0.00166876	0.125352	0	1.40625	305	0.983047	0.35	0.0229908	winter-autumn
ASV2393	0.000203343	0.909852	0.00106527	0.190883	0.711111	0	381	0.997651	0.01	0.022349	winter-autumn
ASV1430	0.000201982	0.909852	0.000798265	0.253026	0.266667	0.65625	64	0.979283	0.65	0.0221994	winter-autumn
ASV2829	0.000199742	0.909852	0.00103365	0.19324	0.466667	0	418	0.999478	0.01	0.0219532	winter-autumn
ASV2163	0.000198727	0.909852	0.00084097	0.236306	0.111111	0.3125	116	0.995424	0.27	0.0218416	winter-autumn
ASV1481	0.000197561	0.909852	0.00157605	0.125352	0	1.32812	308	0.980809	0.35	0.0217135	winter-autumn
ASV2085	0.00019669	0.909852	0.000995158	0.197647	0	0.6875	351	0.994513	0.21	0.0216178	winter-autumn
ASV3004	0.000193853	0.909852	0.00150214	0.129051	0.177778	0	441	0.999844	0.24	0.0213059	winter-autumn
ASV1999	0.000192164	0.909852	0.0010059	0.191037	0	0.421875	177	0.992896	0.39	0.0211204	winter-autumn
ASV2569	0.000190965	0.909852	0.000922422	0.207026	0.6	0	406	0.998453	0.01	0.0209886	winter-autumn
ASV3662	0.000188235	0.909852	0.00102042	0.184468	0.244444	0	249	1	0.01	0.0206885	winter-autumn
ASV0992	0.000185023	0.909852	0.00108946	0.16983	0	0.71875	230	0.946243	0.86	0.0203355	winter-autumn
ASV2038	0.000181956	0.909852	0.000875769	0.207767	0.155556	0.515625	223	0.993358	0.03	0.0199984	winter-autumn
ASV3473	0.000175951	0.909852	0.000801921	0.219411	0.266667	0	175	1	0.01	0.0193384	winter-autumn
ASV1677	0.000175698	0.909852	0.0010382	0.169233	0	0.765625	272	0.98742	0.4	0.0193106	winter-autumn
ASV3916	0.000171435	0.909852	0.000965095	0.177635	0.2	0	309	1	0.01	0.018842	winter-autumn
ASV2669	0.000170225	0.909852	0.000560009	0.303968	0.355556	0.078125	353	0.998976	0.01	0.0187091	winter-autumn
ASV3006	0.000169694	0.909852	0.000613399	0.276645	0.222222	0.125	412	0.999869	0.01	0.0186507	winter-autumn
ASV3504	0.000163445	0.909852	0.000581966	0.280849	0.266667	0	178	1	0.01	0.0179639	winter-autumn
ASV3926	0.000161476	0.909852	0.00090132	0.179156	0.2	0	311	1	0.01	0.0177476	winter-autumn
ASV2640	0.000160732	0.909852	0.00070114	0.229244	0.244444	0	247	0.998868	0.4	0.0176658	winter-autumn
ASV2909	0.00016048	0.909852	0.000644452	0.249018	0.422222	0	163	0.999678	0.01	0.017638	winter-autumn
ASV2938	0.000155214	0.909852	0.000758738	0.204568	0.422222	0	427	0.999792	0.01	0.0170592	winter-autumn
ASV3132	0.000155181	0.909852	0.000663032	0.234047	0.355556	0	52	1	0.01	0.0170556	winter-autumn
ASV1393	0.000155061	0.909852	0.00126161	0.122907	0	0.421875	165	0.977355	0.82	0.0170425	winter-autumn
ASV1911	0.000154693	0.909852	0.000639373	0.241945	0	0.40625	350	0.991937	0.54	0.017002	winter-autumn
ASV1016	0.000152388	0.909852	0.000883007	0.172579	0	0.71875	281	0.950036	0.78	0.0167487	winter-autumn
ASV1567	0.000151076	0.909852	0.00120522	0.125352	0	1.01562	277	0.984851	0.48	0.0166044	winter-autumn
ASV3112	0.000150551	0.909852	0.000789471	0.190698	0.355556	0	36	1	0.01	0.0165467	winter-autumn
ASV3455	0.000149413	0.909852	0.000705969	0.211642	0.266667	0	160	1	0.01	0.0164217	winter-autumn
ASV2251	0.000149191	0.909852	0.000574528	0.259676	0	0.546875	400	0.996716	0.06	0.0163973	winter-autumn
ASV3769	0.000145008	0.909852	0.000805857	0.179943	0.222222	0	275	1	0.01	0.0159376	winter-autumn
ASV0408	0.000143739	0.909852	0.000708834	0.202782	0	0.6875	106	0.833311	1	0.015798	winter-autumn
ASV2801	0.000143625	0.909852	0.000844259	0.17012	0	0.328125	430	0.999405	0.13	0.0157856	winter-autumn
ASV1302	0.000141347	0.909852	0.000796464	0.177469	0	0.890625	286	0.973834	0.77	0.0155352	winter-autumn
ASV2981	0.000141181	0.909852	0.00057365	0.246109	0.4	0	426	0.999818	0.01	0.0155169	winter-autumn
ASV1247	0.000139801	0.909852	0.00101749	0.137398	0.2	0	8	0.437589	0.9	0.0153652	winter-autumn
ASV1671	0.000139455	0.909852	0.00111251	0.125352	0	0.9375	328	0.987202	0.3	0.0153272	winter-autumn
ASV2174	0.000138084	0.909852	0.000647216	0.213351	0	0.65625	391	0.995661	0.13	0.0151765	winter-autumn
ASV3720	0.00013451	0.909852	0.000702197	0.191556	0.222222	0	270	1	0.01	0.0147837	winter-autumn
ASV3470	0.000133815	0.909852	0.000663445	0.201698	0.266667	0	173	1	0.01	0.0147074	winter-autumn
ASV4379	0.000132475	0.909852	0.00109998	0.120435	0.0888889	0	368	1	0.08	0.0145601	winter-autumn
ASV3718	0.000129941	0.909852	0.000775936	0.167463	0.133333	0.03125	269	1	0.26	0.0142815	winter-autumn
ASV3107	0.000128474	0.909852	0.00076118	0.168782	0.155556	0.140625	23	1	0.05	0.0141203	winter-autumn
ASV2876	0.000128104	0.909852	0.000642696	0.199323	0.444444	0	276	0.999582	0.01	0.0140796	winter-autumn
ASV3131	0.000125239	0.909852	0.000652545	0.191924	0.355556	0	43	1	0.01	0.0137648	winter-autumn
ASV2369	0.000124188	0.909852	0.000584152	0.212595	0	0.515625	360	0.997425	0.13	0.0136492	winter-autumn
ASV1841	0.000123185	0.909852	0.000982715	0.125352	0	0.828125	405	0.990404	0.34	0.013539	winter-autumn
ASV4234	0.000121534	0.909852	0.000701619	0.173219	0.133333	0	336	1	0.02	0.0133575	winter-autumn
ASV2883	0.000117136	0.909852	0.000487267	0.240394	0	0.3125	419	0.999614	0.03	0.0128742	winter-autumn
ASV1301	0.000116741	0.909852	0.000934417	0.124935	0	0.328125	315	0.97347	0.89	0.0128308	winter-autumn
ASV4050	0.000114921	0.909852	0.000441173	0.260489	0.177778	0	322	1	0.01	0.0126307	winter-autumn
ASV0918	0.000111665	0.909852	0.00118256	0.094426	0	0.0625	166	0.938445	0.99	0.0122728	winter-autumn
ASV3071	0.000108626	0.909852	0.000541541	0.200587	0.377778	0	293	0.999981	0.01	0.0119388	winter-autumn
ASV3713	0.00010655	0.909852	0.000457509	0.232892	0.222222	0	263	1	0.01	0.0117107	winter-autumn
ASV2810	0.000105979	0.909852	0.000948846	0.111693	0	0.109375	119	0.999442	0.52	0.011648	winter-autumn
ASV3020	0.000100069	0.909852	0.00060267	0.166042	0	0.15625	401	0.999894	0.5	0.0109983	winter-autumn
ASV3573	9.90126e-05	0.909852	0.000361598	0.273819	0.244444	0	210	1	0.01	0.0108823	winter-autumn
ASV3110	9.81853e-05	0.909852	0.000335796	0.292396	0.266667	0.0625	34	1	0.01	0.0107914	winter-autumn
ASV3845	9.59321e-05	0.909852	0.00056672	0.169276	0.2	0	296	1	0.01	0.0105437	winter-autumn
ASV0976	9.58557e-05	0.909852	0.000661441	0.144919	0.0666667	0.171875	218	0.944596	0.98	0.0105353	winter-autumn
ASV3369	9.51392e-05	0.909852	0.000501904	0.189556	0.288889	0	111	1	0.01	0.0104566	winter-autumn
ASV3099	9.37647e-05	0.909852	0.000806945	0.116197	0	0.125	415	1	0.37	0.0103055	winter-autumn
ASV3850	8.94671e-05	0.909852	0.000353901	0.252802	0.0888889	0.078125	300	1	0.01	0.00983314	winter-autumn
ASV3851	8.66926e-05	0.909852	0.00070651	0.122705	0	0.140625	301	1	0.22	0.00952821	winter-autumn
ASV1584	8.65316e-05	0.909852	0.000605197	0.142981	0.2	0	290	0.985102	0.81	0.00951051	winter-autumn
ASV3420	8.5395e-05	0.909852	0.00045285	0.188572	0	0.203125	151	1	0.09	0.00938559	winter-autumn
ASV3629	8.53655e-05	0.909852	0.000440183	0.193932	0.244444	0	237	1	0.01	0.00938235	winter-autumn
ASV3406	8.35299e-05	0.909852	0.000422775	0.197575	0.288889	0	134	1	0.01	0.0091806	winter-autumn
ASV4740	8.02521e-05	0.909852	0.000415087	0.193338	0.111111	0	411	1	0.01	0.00882035	winter-autumn
ASV1178	7.77768e-05	0.909852	0.00040108	0.193919	0.222222	0.109375	109	0.964103	0.84	0.00854829	winter-autumn
ASV3862	7.37629e-05	0.909852	0.000360109	0.204835	0.2	0	303	1	0.01	0.00810713	winter-autumn
ASV3275	7.26947e-05	0.909852	0.000563302	0.129051	0.0666667	0	96	1	0.43	0.00798973	winter-autumn
ASV4297	6.9793e-05	0.909852	0.000348297	0.200383	0.155556	0	355	1	0.01	0.00767081	winter-autumn
ASV2444	6.89161e-05	0.909852	0.000560717	0.122907	0	0.1875	383	0.997791	0.58	0.00757443	winter-autumn
ASV3574	6.65264e-05	0.909852	0.000476867	0.139507	0.111111	0	212	1	0.4	0.00731178	winter-autumn
ASV3941	6.37852e-05	0.909852	0.000449108	0.142026	0.133333	0	318	1	0.06	0.0070105	winter-autumn
ASV3579	6.36317e-05	0.909852	0.000394729	0.161203	0	0.171875	234	1	0.1	0.00699363	winter-autumn
ASV1667	6.28878e-05	0.909852	0.000353962	0.177668	0	0.296875	295	0.98676	0.81	0.00691187	winter-autumn
ASV3800	6.25857e-05	0.909852	0.000371127	0.168637	0.111111	0.078125	283	1	0.03	0.00687866	winter-autumn
ASV4216	6.22439e-05	0.909852	0.000396656	0.156922	0	0.109375	335	1	0.2	0.0068411	winter-autumn
ASV1397	6.14276e-05	0.909852	0.000492469	0.124734	0	0.28125	243	0.977688	0.94	0.00675138	winter-autumn
ASV2932	6.09569e-05	0.909852	0.000302863	0.201269	0	0.296875	321	0.999764	0.16	0.00669965	winter-autumn
ASV4556	6.01817e-05	0.909852	0.000308659	0.194978	0.133333	0	384	1	0.01	0.00661445	winter-autumn
ASV3525	5.93549e-05	0.909852	0.000272227	0.218035	0.0666667	0.140625	186	1	0.04	0.00652357	winter-autumn
ASV1005	5.86029e-05	0.909852	0.000504341	0.116197	0	0.078125	103	0.948579	0.98	0.00644093	winter-autumn
ASV2325	5.83465e-05	0.909852	0.000501852	0.116262	0	0.078125	365	0.997091	0.96	0.00641275	winter-autumn
ASV3940	5.61358e-05	0.909852	0.000336457	0.166844	0.111111	0.0625	317	1	0.05	0.00616977	winter-autumn
ASV0821	5.59141e-05	0.909852	0.000478398	0.116878	0	0.078125	205	0.927029	0.79	0.0061454	winter-autumn
ASV4292	5.50377e-05	0.909852	0.000288381	0.190851	0.155556	0	354	1	0.01	0.00604908	winter-autumn
ASV4453	5.50033e-05	0.909852	0.000450697	0.12204	0	0.09375	371	1	0.35	0.00604529	winter-autumn
ASV3644	5.41496e-05	0.909852	0.000271493	0.199451	0	0.140625	238	1	0.23	0.00595147	winter-autumn
ASV3724	5.32212e-05	0.909852	0.000381494	0.139507	0.0888889	0	271	1	0.52	0.00584943	winter-autumn
ASV3915	5.29952e-05	0.909852	0.000391489	0.135368	0.0666667	0	306	1	0.14	0.00582459	winter-autumn
ASV1901	5.05709e-05	0.909852	0.000416343	0.121464	0	0.109375	213	0.991772	0.64	0.00555815	winter-autumn
ASV3575	4.95743e-05	0.909852	0.000347405	0.142699	0.111111	0	219	1	0.22	0.00544861	winter-autumn
ASV3156	4.89198e-05	0.909852	0.000412495	0.118595	0	0.078125	70	1	0.43	0.00537667	winter-autumn
ASV1900	4.48421e-05	0.909852	0.000366702	0.122285	0	0.109375	130	0.991606	0.65	0.0049285	winter-autumn
ASV1745	4.18364e-05	0.909852	0.000333752	0.125352	0	0.28125	125	0.988898	0.75	0.00459815	winter-autumn
ASV2445	4.0633e-05	0.909852	0.00032529	0.124913	0	0.203125	221	0.99786	0.62	0.00446589	winter-autumn
ASV4615	3.93254e-05	0.909852	0.00023571	0.166838	0	0.09375	388	1	0.15	0.00432218	winter-autumn
ASV3394	3.90905e-05	0.909852	0.00023571	0.165842	0	0.203125	115	1	0.13	0.00429636	winter-autumn
ASV3270	3.90026e-05	0.909852	0.000209928	0.185791	0.0888889	0.078125	94	1	0.47	0.00428669	winter-autumn
ASV1329	3.89849e-05	0.909852	0.000311907	0.124989	0	0.203125	80	0.974916	0.86	0.00428475	winter-autumn
ASV2773	3.68489e-05	0.909852	0.000210972	0.174662	0	0.171875	424	0.999368	0.55	0.00404999	winter-autumn
ASV4455	3.61458e-05	0.909852	0.000256913	0.140692	0.0666667	0	372	1	0.09	0.00397271	winter-autumn
ASV4664	3.38385e-05	0.909852	0.000182627	0.185287	0.0444444	0.03125	389	1	0.16	0.00371912	winter-autumn
ASV0942	3.37078e-05	0.909852	0.000229754	0.146712	0.133333	0	226	0.941189	1	0.00370475	winter-autumn
ASV4306	3.25823e-05	0.909852	0.00019415	0.167821	0.111111	0.03125	356	1	0.06	0.00358106	winter-autumn
ASV3789	3.203e-05	0.909852	0.00026193	0.122285	0	0.078125	278	1	0.31	0.00352036	winter-autumn
ASV5118	3.15177e-05	0.909852	0.000156737	0.201087	0.0888889	0	436	1	0.01	0.00346405	winter-autumn
ASV2181	3.07138e-05	0.909852	0.000246235	0.124734	0	0.140625	342	0.995887	0.86	0.00337569	winter-autumn
ASV4315	2.9833e-05	0.909852	0.000159448	0.187102	0.0666667	0.0625	361	1	0.04	0.00327888	winter-autumn
ASV1271	2.96026e-05	0.909852	0.000249822	0.118495	0	0.046875	250	0.97081	0.84	0.00325356	winter-autumn
ASV1226	2.82172e-05	0.909852	0.000224748	0.12555	0	0.234375	262	0.968276	0.96	0.0031013	winter-autumn
ASV4726	2.73943e-05	0.909852	0.000229502	0.119364	0	0.046875	390	1	0.33	0.00301085	winter-autumn
ASV1660	2.55667e-05	0.909852	0.00020396	0.125352	0	0.171875	206	0.986537	0.85	0.00280998	winter-autumn
ASV2712	2.55465e-05	0.909852	0.000182463	0.140009	0.0444444	0	364	0.999202	0.84	0.00280776	winter-autumn
ASV4555	2.48516e-05	0.909852	0.000170028	0.146162	0.0888889	0	379	1	0.31	0.00273138	winter-autumn
ASV4528	2.38668e-05	0.909852	0.000140082	0.170377	0	0.09375	378	1	0.16	0.00262315	winter-autumn
ASV5586	2.37749e-05	0.909852	0.000116737	0.203663	0.0666667	0	438	1	0.01	0.00261305	winter-autumn
ASV4130	2.32295e-05	0.909852	0.000143913	0.161413	0	0.09375	333	1	0.34	0.00255311	winter-autumn
ASV3854	2.24718e-05	0.909852	0.000153169	0.146712	0.0888889	0	302	1	0.51	0.00246983	winter-autumn
ASV4316	2.079e-05	0.909852	0.000142893	0.145494	0.0666667	0	362	1	0.25	0.00228499	winter-autumn
ASV5364	2.00643e-05	0.909852	0.000169611	0.118297	0	0.03125	437	1	0.33	0.00220523	winter-autumn
ASV4734	1.92982e-05	0.909852	0.000114205	0.168978	0	0.078125	410	1	0.12	0.00212102	winter-autumn
ASV2385	1.92292e-05	0.909852	0.000134488	0.142981	0.0444444	0	417	0.997502	0.79	0.00211345	winter-autumn
ASV4289	1.69288e-05	0.909852	0.000137636	0.122998	0	0.046875	344	1	0.39	0.00186061	winter-autumn
ASV0153	0	0.909852	0	NA	0	0	27	0.684922	1	0	winter-autumn
ASV0258	0	0.909852	0	NA	0	0	73	0.758163	1	0	winter-autumn
ASV0272	0	0.909852	0	NA	0	0	77	0.76765	1	0	winter-autumn
ASV0346	0	0.909852	0	NA	0	0	40	0.797038	1	0	winter-autumn
ASV0401	0	0.909852	0	NA	0	0	14	0.827337	1	0	winter-autumn
ASV0526	0	0.909852	0	NA	0	0	42	0.873717	1	0	winter-autumn
ASV0540	0	0.909852	0	NA	0	0	60	0.877638	1	0	winter-autumn
ASV0566	0	0.909852	0	NA	0	0	129	0.881494	1	0	winter-autumn
ASV0579	0	0.909852	0	NA	0	0	149	0.885272	1	0	winter-autumn
ASV0650	0	0.909852	0	NA	0	0	172	0.898825	1	0	winter-autumn
ASV0721	0	0.909852	0	NA	0	0	170	0.909438	1	0	winter-autumn
ASV0740	0	0.909852	0	NA	0	0	143	0.913576	1	0	winter-autumn
ASV0768	0	0.909852	0	NA	0	0	174	0.916257	1	0	winter-autumn
ASV0771	0	0.909852	0	NA	0	0	215	0.917538	1	0	winter-autumn
ASV0778	0	0.909852	0	NA	0	0	53	0.918806	1	0	winter-autumn
ASV0870	0	0.909852	0	NA	0	0	190	0.933461	1	0	winter-autumn
ASV0912	0	0.909852	0	NA	0	0	85	0.9375	1	0	winter-autumn
ASV1049	0	0.909852	0	NA	0	0	137	0.952819	1	0	winter-autumn
ASV1164	0	0.909852	0	NA	0	0	245	0.962653	1	0	winter-autumn
ASV1204	0	0.909852	0	NA	0	0	267	0.965996	1	0	winter-autumn
ASV1207	0	0.909852	0	NA	0	0	291	0.966461	1	0	winter-autumn
ASV1210	0	0.909852	0	NA	0	0	82	0.966924	1	0	winter-autumn
ASV1233	0	0.909852	0	NA	0	0	142	0.968705	1	0	winter-autumn
ASV1246	0	0.909852	0	NA	0	0	273	0.969976	1	0	winter-autumn
ASV1275	0	0.909852	0	NA	0	0	113	0.971596	1	0	winter-autumn
ASV1285	0	0.909852	0	NA	0	0	299	0.972356	1	0	winter-autumn
ASV1300	0	0.909852	0	NA	0	0	227	0.973099	1	0	winter-autumn
ASV1304	0	0.909852	0	NA	0	0	259	0.974195	1	0	winter-autumn
ASV1390	0	0.909852	0	NA	0	0	268	0.977016	1	0	winter-autumn
ASV1409	0	0.909852	0	NA	0	0	304	0.978017	1	0	winter-autumn
ASV1447	0	0.909852	0	NA	0	0	287	0.980207	1	0	winter-autumn
ASV1487	0	0.909852	0	NA	0	0	168	0.981392	1	0	winter-autumn
ASV1546	0	0.909852	0	NA	0	0	310	0.984086	1	0	winter-autumn
ASV1566	0	0.909852	0	NA	0	0	92	0.984597	1	0	winter-autumn
ASV1644	0	0.909852	0	NA	0	0	195	0.986307	1	0	winter-autumn
ASV1801	0	0.909852	0	NA	0	0	224	0.989485	1	0	winter-autumn
ASV1802	0	0.909852	0	NA	0	0	404	0.989673	1	0	winter-autumn
ASV1825	0	0.909852	0	NA	0	0	341	0.990047	1	0	winter-autumn
ASV1835	0	0.909852	0	NA	0	0	375	0.990226	1	0	winter-autumn
ASV1930	0	0.909852	0	NA	0	0	369	0.992102	1	0	winter-autumn
ASV1946	0	0.909852	0	NA	0	0	395	0.992425	1	0	winter-autumn
ASV1978	0	0.909852	0	NA	0	0	326	0.992741	1	0	winter-autumn
ASV2003	0	0.909852	0	NA	0	0	339	0.993051	1	0	winter-autumn
ASV2078	0	0.909852	0	NA	0	0	348	0.994234	1	0	winter-autumn
ASV2130	0	0.909852	0	NA	0	0	332	0.995047	1	0	winter-autumn
ASV2131	0	0.909852	0	NA	0	0	176	0.995175	1	0	winter-autumn
ASV2135	0	0.909852	0	NA	0	0	409	0.995302	1	0	winter-autumn
ASV2179	0	0.909852	0	NA	0	0	327	0.995777	1	0	winter-autumn
ASV2187	0	0.909852	0	NA	0	0	349	0.996104	1	0	winter-autumn
ASV2237	0	0.909852	0	NA	0	0	399	0.996621	1	0	winter-autumn
ASV2429	0	0.909852	0	NA	0	0	407	0.997721	1	0	winter-autumn
ASV2463	0	0.909852	0	NA	0	0	413	0.997997	1	0	winter-autumn
ASV2474	0	0.909852	0	NA	0	0	188	0.998065	1	0	winter-autumn
ASV2480	0	0.909852	0	NA	0	0	337	0.998132	1	0	winter-autumn
ASV2487	0	0.909852	0	NA	0	0	428	0.998198	1	0	winter-autumn
ASV2553	0	0.909852	0	NA	0	0	288	0.998392	1	0	winter-autumn
ASV2587	0	0.909852	0	NA	0	0	416	0.998575	1	0	winter-autumn
ASV2602	0	0.909852	0	NA	0	0	386	0.998695	1	0	winter-autumn
ASV2690	0	0.909852	0	NA	0	0	246	0.999025	1	0	winter-autumn
ASV2704	0	0.909852	0	NA	0	0	231	0.999071	1	0	winter-autumn
ASV2705	0	0.909852	0	NA	0	0	298	0.999116	1	0	winter-autumn
ASV2733	0	0.909852	0	NA	0	0	359	0.999245	1	0	winter-autumn
ASV2738	0	0.909852	0	NA	0	0	180	0.999288	1	0	winter-autumn
ASV2865	0	0.909852	0	NA	0	0	439	0.999548	1	0	winter-autumn
ASV2908	0	0.909852	0	NA	0	0	169	0.999647	1	0	winter-autumn
ASV2915	0	0.909852	0	NA	0	0	431	0.999708	1	0	winter-autumn
ASV2925	0	0.909852	0	NA	0	0	220	0.999736	1	0	winter-autumn
ASV3047	0	0.909852	0	NA	0	0	440	0.999939	1	0	winter-autumn
ASV3162	0	0.909852	0	NA	0	0	72	1	1	0	winter-autumn
ASV3170	0	0.909852	0	NA	0	0	74	1	1	0	winter-autumn
ASV3181	0	0.909852	0	NA	0	0	76	1	1	0	winter-autumn
ASV3330	0	0.909852	0	NA	0	0	97	1	1	0	winter-autumn
ASV3357	0	0.909852	0	NA	0	0	98	1	1	0	winter-autumn
ASV3453	0	0.909852	0	NA	0	0	159	1	1	0	winter-autumn
ASV3458	0	0.909852	0	NA	0	0	164	1	1	0	winter-autumn
ASV3459	0	0.909852	0	NA	0	0	167	1	1	0	winter-autumn
ASV3461	0	0.909852	0	NA	0	0	171	1	1	0	winter-autumn
ASV3543	0	0.909852	0	NA	0	0	189	1	1	0	winter-autumn
ASV3546	0	0.909852	0	NA	0	0	196	1	1	0	winter-autumn
ASV3567	0	0.909852	0	NA	0	0	200	1	1	0	winter-autumn
ASV3618	0	0.909852	0	NA	0	0	235	1	1	0	winter-autumn
ASV3682	0	0.909852	0	NA	0	0	251	1	1	0	winter-autumn
ASV3710	0	0.909852	0	NA	0	0	253	1	1	0	winter-autumn
ASV3711	0	0.909852	0	NA	0	0	255	1	1	0	winter-autumn
ASV3995	0	0.909852	0	NA	0	0	319	1	1	0	winter-autumn
ASV4077	0	0.909852	0	NA	0	0	323	1	1	0	winter-autumn
ASV4078	0	0.909852	0	NA	0	0	330	1	1	0	winter-autumn
ASV4452	0	0.909852	0	NA	0	0	370	1	1	0	winter-autumn
ASV4458	0	0.909852	0	NA	0	0	377	1	1	0	winter-autumn
ASV4730	0	0.909852	0	NA	0	0	408	1	1	0	winter-autumn
ASV4800	0	0.909852	0	NA	0	0	422	1	1	0	winter-autumn
ASV4906	0	0.909852	0	NA	0	0	425	1	1	0	winter-autumn
ASV5061	0	0.909852	0	NA	0	0	432	1	1	0	winter-autumn
ASV5092	0	0.909852	0	NA	0	0	435	1	1	0	winter-autumn
ASV0014	0.209981	0.927577	0.164585	1.27582	1053.52	188.047	25	0.496791	0.01	22.6376	summer-autumn
ASV0044	0.0593827	0.927577	0.050814	1.16863	304.812	48.9688	31	0.514181	0.01	6.40191	summer-autumn
ASV0078	0.0345539	0.927577	0.045969	0.751678	105.953	52.7969	22	0.596304	0.01	3.72517	summer-autumn
ASV0064	0.0327932	0.927577	0.0295201	1.11088	171.766	26.6719	14	0.548105	0.01	3.53536	summer-autumn
ASV0070	0.032621	0.927577	0.0797366	0.40911	100.141	0.390625	26	0.564437	0.12	3.5168	summer-autumn
ASV0102	0.0271591	0.927577	0.0664434	0.408755	33.125	66.3125	18	0.611473	0.07	2.92796	summer-autumn
ASV0062	0.024613	0.927577	0.0714529	0.344465	4.45312	71	24	0.531415	1	2.65348	summer-autumn
ASV0043	0.0227864	0.927577	0.067659	0.336783	1.29688	46.4688	9	0.226376	1	2.45655	summer-autumn
ASV0161	0.016922	0.927577	0.067643	0.250166	7.96875	56.1406	34	0.713487	0.14	1.82432	summer-autumn
ASV0218	0.0161303	0.927577	0.0522823	0.308522	39.4531	2.60938	71	0.757536	0.01	1.73897	summer-autumn
ASV0158	0.0159855	0.927577	0.0269748	0.592608	59.0469	4.1875	32	0.704384	0.01	1.72336	summer-autumn
ASV0075	0.0154817	0.927577	0.107966	0.143394	170.312	1.875	20	0.580613	0.11	1.66904	summer-autumn
ASV0165	0.0151495	0.927577	0.0333233	0.454622	33.1406	26.7656	30	0.722318	0.01	1.63323	summer-autumn
ASV0128	0.0150041	0.927577	0.0494397	0.303484	33.6875	9.82812	27	0.66444	0.82	1.61756	summer-autumn
ASV0152	0.0145547	0.927577	0.027802	0.523513	45.5469	23.2344	2	0.68509	0.01	1.56911	summer-autumn
ASV0109	0.0140706	0.927577	0.0387136	0.363453	0.484375	23.625	23	0.640096	1	1.51692	summer-autumn
ASV0127	0.0136242	0.927577	0.0139036	0.979907	75.5938	10.3125	21	0.653623	0.01	1.4688	summer-autumn
ASV0153	0.0129252	0.927577	0.0689981	0.187327	68.2812	0	29	0.69514	0.01	1.39344	summer-autumn
ASV0131	0.0125474	0.927577	0.0148627	0.844222	71.375	11.5156	48	0.674815	0.01	1.35271	summer-autumn
ASV0193	0.0100336	0.927577	0.0268468	0.373735	24.8594	20.7656	36	0.731105	0.03	1.0817	summer-autumn
ASV0370	0.00962433	0.927577	0.028312	0.339938	8.17188	11.7031	83	0.833244	0.01	1.03758	summer-autumn
ASV0108	0.00953011	0.927577	0.0504709	0.188824	0.171875	27.7031	10	0.290395	1	1.02742	summer-autumn
ASV0204	0.00932252	0.927577	0.031002	0.300707	27.7188	18.1562	28	0.744777	0.06	1.00504	summer-autumn
ASV0220	0.00857414	0.927577	0.0274811	0.312001	4.10938	22.9844	40	0.763332	0.72	0.924359	summer-autumn
ASV0258	0.0084441	0.927577	0.0222869	0.378882	31.8125	0	53	0.774759	0.01	0.91034	summer-autumn
ASV0208	0.00819118	0.927577	0.0296522	0.276242	5.89062	20.4062	43	0.751401	0.92	0.883073	summer-autumn
ASV0272	0.00815091	0.927577	0.0323058	0.252305	31.125	0	68	0.784826	0.01	0.878731	summer-autumn
ASV0282	0.00637707	0.927577	0.0273879	0.232843	10.0781	18.4219	35	0.789662	0.02	0.687497	summer-autumn
ASV0200	0.00630503	0.927577	0.0332361	0.189705	41.2656	2.10938	37	0.73798	0.43	0.679731	summer-autumn
ASV0346	0.00614391	0.927577	0.0165373	0.371518	22.4219	0	77	0.815529	0.01	0.662362	summer-autumn
ASV0533	0.00569113	0.927577	0.0240049	0.237082	0	10.9375	17	0.896453	0.08	0.613547	summer-autumn
ASV0314	0.00537594	0.927577	0.0200047	0.268734	10.9844	14.6406	44	0.803306	0.05	0.579568	summer-autumn
ASV0373	0.0053274	0.927577	0.018608	0.286296	0.109375	17.6406	55	0.836617	0.19	0.574335	summer-autumn
ASV0406	0.00527163	0.927577	0.0192535	0.273802	9.20312	7.57812	70	0.849656	0.01	0.568322	summer-autumn
ASV0393	0.00468879	0.927577	0.0139077	0.337137	2.29688	15.8594	54	0.8432	0.08	0.505488	summer-autumn
ASV0508	0.00464957	0.927577	0.0309249	0.150351	0	9.90625	120	0.889829	0.41	0.50126	summer-autumn
ASV0267	0.00448577	0.927577	0.0268959	0.166783	28.5156	3.09375	51	0.779814	0.1	0.4836	summer-autumn
ASV0234	0.00428894	0.927577	0.0146746	0.29227	0.046875	9.17188	49	0.769075	1	0.462381	summer-autumn
ASV0343	0.00425726	0.927577	0.0185598	0.22938	18.8281	3.64062	8	0.811626	0.03	0.458966	summer-autumn
ASV0353	0.00410918	0.927577	0.0139595	0.294364	0.65625	7.32812	74	0.819369	0.99	0.443002	summer-autumn
ASV0506	0.0039861	0.927577	0.0132537	0.300754	3.45312	8.26562	65	0.887553	0.02	0.429732	summer-autumn
ASV0168	0.00373151	0.927577	0.0202283	0.184469	0	5.98438	1	0.478548	1	0.402285	summer-autumn
ASV0580	0.00362012	0.927577	0.0116716	0.310165	2.84375	6.6875	38	0.908445	0.08	0.390276	summer-autumn
ASV0566	0.0035621	0.927577	0.0196915	0.180895	9.8125	0	3	0.90261	0.01	0.384022	summer-autumn
ASV0579	0.00329684	0.927577	0.0175068	0.188318	9.34375	0	93	0.906551	0.01	0.355425	summer-autumn
ASV0369	0.00328049	0.927577	0.0119659	0.274152	7.26562	12.7969	39	0.829865	0.06	0.353662	summer-autumn
ASV0309	0.0031591	0.927577	0.0057548	0.54895	22.4531	3.46875	42	0.798876	0.01	0.340575	summer-autumn
ASV0631	0.00313433	0.927577	0.018265	0.171603	5.48438	1.67188	117	0.918889	0.37	0.337905	summer-autumn
ASV0409	0.00312845	0.927577	0.0036745	0.851396	14.1406	2.34375	69	0.855605	0.01	0.337272	summer-autumn
ASV0466	0.00306343	0.927577	0.00721537	0.424569	2.03125	11.5938	50	0.872667	0.04	0.330261	summer-autumn
ASV0408	0.00304308	0.927577	0.00689631	0.441262	15.9844	0.6875	45	0.852649	0.01	0.328068	summer-autumn
ASV0430	0.00302726	0.927577	0.012208	0.247973	4.0625	9.29688	46	0.864297	0.44	0.326362	summer-autumn
ASV0526	0.00296063	0.927577	0.015888	0.186344	10.8438	0	63	0.894285	0.05	0.319179	summer-autumn
ASV0356	0.00277622	0.927577	0.0215057	0.129092	0.578125	4.0625	76	0.822923	1	0.299298	summer-autumn
ASV0514	0.00274212	0.927577	0.00568843	0.482052	5.42188	4.5625	56	0.892105	0.02	0.295622	summer-autumn
ASV0695	0.00272241	0.927577	0.0104236	0.261177	0	6.90625	180	0.928794	0.09	0.293497	summer-autumn
ASV0675	0.00268063	0.927577	0.00878435	0.30516	3.73438	3.45312	119	0.926053	0.02	0.288993	summer-autumn
ASV0361	0.00265951	0.927577	0.00480413	0.553587	18.4531	2.21875	47	0.82646	0.01	0.286715	summer-autumn
ASV0625	0.00265897	0.927577	0.00971563	0.273679	6.60938	1.70312	87	0.913948	0.01	0.286657	summer-autumn
ASV0845	0.0025652	0.927577	0.0157388	0.162985	0	4.89062	110	0.94682	0.34	0.276549	summer-autumn
ASV0377	0.00253913	0.927577	0.0191052	0.132903	0.25	19.2812	61	0.83992	0.55	0.273738	summer-autumn
ASV0540	0.00251009	0.927577	0.0167342	0.149998	10.6719	0	108	0.898595	0.07	0.270607	summer-autumn
ASV0628	0.00234612	0.927577	0.00766523	0.306074	5.96875	2.07812	150	0.91732	0.01	0.25293	summer-autumn
ASV0664	0.00234345	0.927577	0.0115862	0.202262	5.59375	1.82812	92	0.92187	0.08	0.252642	summer-autumn
ASV0568	0.00226274	0.927577	0.0065791	0.343929	1.59375	8.20312	73	0.904585	0.06	0.243941	summer-autumn
ASV0829	0.00221897	0.927577	0.0102682	0.216102	0	4.98438	109	0.945946	0.05	0.239222	summer-autumn
ASV0486	0.00212661	0.927577	0.010968	0.193892	0.03125	7.23438	75	0.882868	0.93	0.229265	summer-autumn
ASV0946	0.00211158	0.927577	0.00973287	0.216953	0.640625	3.09375	114	0.957136	0.08	0.227645	summer-autumn
ASV0420	0.00211102	0.927577	0.00363676	0.580469	14.6719	1.42188	90	0.85854	0.01	0.227585	summer-autumn
ASV0482	0.00202224	0.927577	0.010945	0.184764	0	12.9844	82	0.877902	0.27	0.218013	summer-autumn
ASV0103	0.00201057	0.927577	0.00858001	0.234332	0.0625	2.48438	19	0.626161	1	0.216755	summer-autumn
ASV0853	0.00198729	0.927577	0.0111833	0.177702	2.53125	2.21875	155	0.947676	0.06	0.214245	summer-autumn
ASV1016	0.00186199	0.927577	0.0141491	0.131598	2.64062	0.71875	156	0.963792	0.01	0.200737	summer-autumn
ASV0150	0.00186184	0.927577	0.00825181	0.225628	0	4.34375	15	0.327647	1	0.200721	summer-autumn
ASV0554	0.00183267	0.927577	0.00631527	0.290197	0.640625	4.95312	130	0.900602	0.82	0.197576	summer-autumn
ASV0732	0.00182313	0.927577	0.0151514	0.120328	0	2.85938	167	0.932702	0.66	0.196548	summer-autumn
ASV0308	0.00175679	0.927577	0.00650616	0.27002	0.625	3.23438	33	0.794286	1	0.189396	summer-autumn
ASV0484	0.00175431	0.927577	0.0031206	0.562172	11.5625	1.40625	85	0.880428	0.01	0.189129	summer-autumn
ASV0794	0.00174083	0.927577	0.0105281	0.165351	0.53125	2.9375	98	0.941267	0.78	0.187675	summer-autumn
ASV0672	0.00160905	0.927577	0.0046617	0.345164	5.45312	0.234375	4	0.924672	0.01	0.173468	summer-autumn
ASV0768	0.00158841	0.927577	0.0128042	0.124054	5.71875	0	133	0.936066	0.02	0.171243	summer-autumn
ASV1161	0.00153989	0.927577	0.0106944	0.14399	0	2.60938	193	0.974084	0.28	0.166012	summer-autumn
ASV0921	0.00145526	0.927577	0.00396006	0.367484	3.65625	0.34375	166	0.954903	0.01	0.156888	summer-autumn
ASV0650	0.00140376	0.927577	0.00522923	0.268445	7.64062	0	84	0.920402	0.01	0.151336	summer-autumn
ASV0731	0.00136111	0.927577	0.00355204	0.383192	5.35938	0.921875	62	0.931414	0.01	0.146739	summer-autumn
ASV0795	0.00131325	0.927577	0.00317103	0.41414	1.125	4.32812	179	0.942254	0.01	0.141579	summer-autumn
ASV0596	0.00128589	0.927577	0.00993429	0.129439	4.57812	0.453125	12	0.363	0.81	0.138629	summer-autumn
ASV0942	0.00128155	0.927577	0.00415615	0.308349	3.8125	0	41	0.956398	0.01	0.138161	summer-autumn
ASV0821	0.0012742	0.927577	0.00720821	0.17677	5.10938	0.078125	99	0.945055	0.03	0.137368	summer-autumn
ASV1329	0.00126763	0.927577	0.00894345	0.141738	1.78125	0.203125	234	0.984528	0.01	0.13666	summer-autumn
ASV0611	0.00123347	0.927577	0.00762168	0.161838	1.4375	7.23438	101	0.912213	0.26	0.132978	summer-autumn
ASV0472	0.00119672	0.927577	0.00993302	0.120479	0.859375	0.265625	72	0.875373	0.99	0.129016	summer-autumn
ASV1246	0.00119481	0.927577	0.0102198	0.116912	2.04688	0	207	0.980595	0.23	0.12881	summer-autumn
ASV0912	0.00106702	0.927577	0.00695995	0.153308	4.04688	0	147	0.953369	0.01	0.115032	summer-autumn
ASV1064	0.00103912	0.927577	0.00660625	0.157294	2.14062	0.921875	187	0.967265	0.3	0.112026	summer-autumn
ASV1039	0.00101463	0.927577	0.00530416	0.19129	0	3.21875	182	0.965581	0.3	0.109385	summer-autumn
ASV1072	0.00100871	0.927577	0.00317644	0.317559	1.79688	1.21875	175	0.967811	0.01	0.108747	summer-autumn
ASV0923	0.00100201	0.927577	0.00524054	0.191204	2.14062	1.85938	59	0.955651	0.1	0.108024	summer-autumn
ASV0789	0.0009655	0.927577	0.00371659	0.259781	3.98438	1.54688	121	0.940278	0.13	0.104088	summer-autumn
ASV0957	0.000930521	0.927577	0.00493516	0.188549	0	1.67188	111	0.957842	0.73	0.100317	summer-autumn
ASV0778	0.000917693	0.927577	0.00346976	0.264483	5.625	0	118	0.938234	0.01	0.0989344	summer-autumn
ASV1320	0.000915516	0.927577	0.00657404	0.139262	0	2.01562	227	0.984258	0.45	0.0986997	summer-autumn
ASV1120	0.000899586	0.927577	0.00475253	0.189286	0	2.78125	162	0.970891	0.1	0.0969823	summer-autumn
ASV1409	0.00086886	0.927577	0.00486989	0.178415	1.75	0	235	0.986822	0.01	0.0936698	summer-autumn
ASV0786	0.000829211	0.927577	0.00530359	0.156349	0	5.5625	100	0.939275	0.27	0.0893954	summer-autumn
ASV0863	0.000826476	0.927577	0.0036558	0.226072	1.45312	3.09375	219	0.948529	0.16	0.0891005	summer-autumn
ASV0866	0.000810684	0.927577	0.00379332	0.213713	0.8125	2.29688	185	0.949372	0.64	0.087398	summer-autumn
ASV1181	0.000794297	0.927577	0.00265031	0.299699	0.703125	1.82812	188	0.976184	0.03	0.0856313	summer-autumn
ASV1644	0.00079163	0.927577	0.00442406	0.178937	1.26562	0	302	0.992862	0.01	0.0853438	summer-autumn
ASV1385	0.00078158	0.927577	0.00230821	0.338609	1.39062	0.421875	225	0.985824	0.01	0.0842604	summer-autumn
ASV1115	0.000773527	0.927577	0.0040554	0.19074	0	2.70312	66	0.969899	0.33	0.0833922	summer-autumn
ASV0763	0.000739579	0.927577	0.00351262	0.210549	0	1.14062	136	0.934972	0.98	0.0797323	summer-autumn
ASV1049	0.000737969	0.927577	0.00254316	0.290178	3.15625	0	131	0.966147	0.01	0.0795587	summer-autumn
ASV1178	0.000732689	0.927577	0.00456149	0.160625	2.28125	0.109375	186	0.975772	0.01	0.0789895	summer-autumn
ASV1153	0.000724033	0.927577	0.00293159	0.246976	1.17188	1.46875	177	0.97276	0.14	0.0780564	summer-autumn
ASV0424	0.000717834	0.927577	0.00637662	0.112573	0	1.26562	88	0.86143	1	0.0773881	summer-autumn
ASV1244	0.000704537	0.927577	0.00573926	0.122758	0.453125	1.85938	174	0.980268	0.46	0.0759545	summer-autumn
ASV0435	0.000693786	0.927577	0.00367864	0.188599	0	1.26562	80	0.867164	1	0.0747955	summer-autumn
ASV0320	0.000693159	0.927577	0.00376149	0.184278	2.14062	0.21875	67	0.807603	0.97	0.0747279	summer-autumn
ASV0906	0.000684583	0.927577	0.00377091	0.181543	0	1.65625	154	0.952589	0.46	0.0738034	summer-autumn
ASV0870	0.000655135	0.927577	0.00377973	0.173328	4.46875	0	141	0.950206	0.01	0.0706286	summer-autumn
ASV1422	0.000652122	0.927577	0.00288832	0.225779	0.953125	0.75	268	0.987308	0.12	0.0703038	summer-autumn
ASV0992	0.000650171	0.927577	0.00220307	0.29512	2.8125	0.71875	128	0.96059	0.02	0.0700934	summer-autumn
ASV1271	0.000643506	0.927577	0.00348611	0.184591	2.15625	0.046875	264	0.981248	0.01	0.069375	summer-autumn
ASV1005	0.00060276	0.927577	0.00217168	0.277554	3.34375	0.078125	129	0.962523	0.01	0.0649822	summer-autumn
ASV0982	0.000598201	0.927577	0.00292699	0.204374	0	1.25	169	0.95994	0.99	0.0644907	summer-autumn
ASV1173	0.000597655	0.927577	0.00300275	0.199036	0	2.57812	139	0.975355	0.33	0.0644318	summer-autumn
ASV1014	0.000596835	0.927577	0.0039662	0.150481	0.265625	2	201	0.963161	0.79	0.0643435	summer-autumn
ASV1500	0.000591778	0.927577	0.00452512	0.130776	0	1.54688	243	0.989569	0.59	0.0637982	summer-autumn
ASV1186	0.000586111	0.927577	0.00161453	0.363023	1.14062	1.375	231	0.976589	0.03	0.0631873	summer-autumn
ASV1357	0.000572762	0.927577	0.00310743	0.18432	1.5	0.125	259	0.985312	0.02	0.0617482	summer-autumn
ASV1263	0.000548579	0.927577	0.00299581	0.183115	1.10938	1.125	312	0.980921	0.18	0.059141	summer-autumn
ASV1354	0.000537797	0.927577	0.00280523	0.191712	0.859375	1.03125	184	0.985053	0.1	0.0579787	summer-autumn
ASV1021	0.000524829	0.927577	0.00238806	0.219772	0.34375	1.1875	183	0.96441	0.95	0.0565807	summer-autumn
ASV1668	0.000519921	0.927577	0.00304779	0.17059	0.515625	0.703125	290	0.993332	0.05	0.0560515	summer-autumn
ASV1393	0.000516842	0.927577	0.00185943	0.277957	1.375	0.421875	308	0.986329	0.02	0.0557195	summer-autumn
ASV1300	0.000506446	0.927577	0.00282918	0.179008	2.09375	0	249	0.983144	0.01	0.0545988	summer-autumn
ASV1546	0.000497629	0.927577	0.00258166	0.192756	1.4375	0	112	0.991335	0.01	0.0536482	summer-autumn
ASV1214	0.00048668	0.927577	0.00162128	0.300184	0.390625	2.03125	163	0.97854	0.1	0.0524679	summer-autumn
ASV1234	0.000483869	0.927577	0.00283732	0.170537	1.71875	0	216	0.979941	0.31	0.0521648	summer-autumn
ASV0489	0.000468956	0.927577	0.00341663	0.137257	0.046875	1	106	0.88526	1	0.0505571	summer-autumn
ASV1946	0.000468888	0.927577	0.00320085	0.146488	0.859375	0	371	0.996931	0.04	0.0505498	summer-autumn
ASV1221	0.000451734	0.927577	0.00286575	0.157632	0	0.75	132	0.97891	0.91	0.0487005	summer-autumn
ASV1301	0.000442625	0.927577	0.00134853	0.328228	1.76562	0.328125	127	0.983423	0.01	0.0477184	summer-autumn
ASV1511	0.000432796	0.927577	0.00202541	0.213683	0	0.9375	265	0.990382	0.69	0.0466588	summer-autumn
ASV0740	0.00042921	0.927577	0.00241751	0.177542	6.09375	0	115	0.933852	0.02	0.0462722	summer-autumn
ASV1302	0.000428444	0.927577	0.0016704	0.256493	1.20312	0.890625	248	0.983703	0.04	0.0461896	summer-autumn
ASV0895	0.000422438	0.927577	0.00203786	0.207295	0.90625	1.45312	134	0.951799	0.75	0.0455421	summer-autumn
ASV2179	0.000405747	0.927577	0.00326508	0.124269	0.640625	0	299	0.998603	0.02	0.0437427	summer-autumn
ASV1430	0.00039979	0.927577	0.00145059	0.275605	0.84375	0.65625	242	0.987784	0.05	0.0431005	summer-autumn
ASV1172	0.000393925	0.927577	0.00244584	0.161059	0	0.65625	157	0.974933	0.97	0.0424681	summer-autumn
ASV1193	0.000393699	0.927577	0.00403608	0.0975448	0	0.703125	285	0.976991	0.96	0.0424438	summer-autumn
ASV1092	0.000391633	0.927577	0.00217526	0.180039	0	0.84375	161	0.968872	0.98	0.0422211	summer-autumn
ASV1390	0.000386544	0.927577	0.00303429	0.127392	1.79688	0	267	0.986079	0.02	0.0416725	summer-autumn
ASV1397	0.000382489	0.927577	0.00140353	0.27252	1.5	0.28125	343	0.986577	0.01	0.0412353	summer-autumn
ASV1745	0.000375228	0.927577	0.00203849	0.184071	0.828125	0.28125	342	0.994637	0.05	0.0404524	summer-autumn
ASV2285	0.000373572	0.927577	0.00301369	0.123958	0.046875	0.515625	370	0.999065	0.45	0.040274	summer-autumn
ASV1233	0.000371745	0.927577	0.00223265	0.166504	2.34375	0	266	0.979608	0.01	0.040077	summer-autumn
ASV1900	0.00035676	0.927577	0.00274157	0.13013	0.703125	0.109375	347	0.996431	0.11	0.0384615	summer-autumn
ASV1117	0.000354243	0.927577	0.00183207	0.193356	0.28125	1.8125	251	0.970404	0.73	0.0381901	summer-autumn
ASV1226	0.000353563	0.927577	0.00156929	0.225301	1.98438	0.234375	221	0.979263	0.43	0.0381168	summer-autumn
ASV1034	0.000343251	0.927577	0.00148186	0.231635	1.07812	0.875	168	0.965001	0.65	0.0370051	summer-autumn
ASV1667	0.000327747	0.927577	0.0013871	0.236283	0.921875	0.296875	255	0.993177	0.03	0.0353336	summer-autumn
ASV2108	0.000319443	0.927577	0.0019321	0.165334	0	0.71875	89	0.998105	0.28	0.0344384	summer-autumn
ASV1609	0.00030917	0.927577	0.0019643	0.157395	0	1.34375	269	0.992373	0.23	0.0333309	summer-autumn
ASV1299	0.000303312	0.927577	0.00150317	0.201781	0	0.65625	211	0.982851	0.97	0.0326994	summer-autumn
ASV1521	0.000303291	0.927577	0.00142339	0.213077	0	0.734375	206	0.990777	0.81	0.0326972	summer-autumn
ASV2625	0.000302793	0.927577	0.00249227	0.121493	0.203125	0.1875	440	0.999811	0.1	0.0326435	summer-autumn
ASV2081	0.000302775	0.927577	0.00136954	0.221078	0.15625	0.578125	400	0.997977	0.14	0.0326415	summer-autumn
ASV1164	0.000301845	0.927577	0.00170613	0.176918	2.60938	0	152	0.974508	0.01	0.0325412	summer-autumn
ASV1746	0.000297854	0.927577	0.00112487	0.264791	0.125	0.984375	319	0.994771	0.11	0.032111	summer-autumn
ASV2662	0.000297831	0.927577	0.00290562	0.102502	0.078125	0.296875	433	0.999862	0.27	0.0321085	summer-autumn
ASV1207	0.000297723	0.927577	0.00167688	0.177546	2.45312	0	246	0.977777	0.01	0.0320969	summer-autumn
ASV1562	0.000291843	0.927577	0.00188447	0.154867	0	1.42188	357	0.991516	0.28	0.0314629	summer-autumn
ASV1930	0.000271356	0.927577	0.00146818	0.184824	0.875	0	301	0.996737	0.01	0.0292542	summer-autumn
ASV1004	0.000259524	0.927577	0.00236244	0.109854	0.0625	0.453125	153	0.961879	1	0.0279786	summer-autumn
ASV1911	0.000259236	0.927577	0.00103266	0.251038	0.5	0.40625	292	0.996639	0.05	0.0279477	summer-autumn
ASV2204	0.000258158	0.927577	0.00228351	0.113053	0.109375	0.40625	386	0.998844	0.48	0.0278314	summer-autumn
ASV1694	0.000256485	0.927577	0.00156992	0.163374	0	1.1875	354	0.994076	0.23	0.0276511	summer-autumn
ASV1801	0.000251198	0.927577	0.00152506	0.164713	1.01562	0	284	0.995036	0.02	0.0270811	summer-autumn
ASV1999	0.000243504	0.927577	0.00106435	0.228781	0.375	0.421875	330	0.997212	0.14	0.0262516	summer-autumn
ASV1366	0.000242654	0.927577	0.00286894	0.0845796	0	0.328125	198	0.985568	0.81	0.0261599	summer-autumn
ASV2054	0.000240558	0.927577	0.00145075	0.165817	0	0.765625	324	0.997621	0.32	0.0259341	summer-autumn
ASV1481	0.000237904	0.927577	0.00146878	0.161974	0.25	1.32812	229	0.98893	0.23	0.0256479	summer-autumn
ASV1682	0.000237085	0.927577	0.00221077	0.107241	0	0.265625	220	0.993782	0.82	0.0255596	summer-autumn
ASV2109	0.00023705	0.927577	0.00145134	0.163331	0	0.671875	313	0.998166	0.49	0.0255558	summer-autumn
ASV2578	0.000231146	0.927577	0.00175366	0.131807	0.109375	0.296875	250	0.999736	0.27	0.0249193	summer-autumn
ASV3041	0.000230253	0.927577	0.00258766	0.0889812	0	0.265625	144	1	0.47	0.024823	summer-autumn
ASV1802	0.000227791	0.927577	0.000874921	0.260356	1.01562	0	223	0.99516	0.01	0.0245576	summer-autumn
ASV1442	0.000225579	0.927577	0.0012081	0.186722	0.0625	1.59375	358	0.98825	0.2	0.0243191	summer-autumn
ASV2112	0.000224663	0.927577	0.00201468	0.111513	0	0.71875	148	0.998225	0.46	0.0242204	summer-autumn
ASV2163	0.00022181	0.927577	0.0010946	0.20264	0.25	0.3125	411	0.998447	0.15	0.0239129	summer-autumn
ASV1861	0.000220072	0.927577	0.00123337	0.178431	0.53125	0.28125	318	0.99599	0.59	0.0237254	summer-autumn
ASV1677	0.000217806	0.927577	0.00110365	0.19735	0.4375	0.765625	238	0.993635	0.13	0.0234812	summer-autumn
ASV3263	0.000213995	0.927577	0.00218937	0.0977427	0	0.21875	204	1	0.4	0.0230704	summer-autumn
ASV1447	0.000212206	0.927577	0.00162364	0.130697	1.64062	0	196	0.988479	0.01	0.0228774	summer-autumn
ASV1528	0.000210476	0.927577	0.00115608	0.18206	0.078125	0.4375	278	0.991153	0.99	0.022691	summer-autumn
ASV1728	0.000207848	0.927577	0.00125115	0.166126	0.40625	0.34375	138	0.994362	0.56	0.0224077	summer-autumn
ASV1901	0.000201178	0.927577	0.00137485	0.146327	0.8125	0.109375	218	0.996537	0.2	0.0216886	summer-autumn
ASV1978	0.000198737	0.927577	0.00149468	0.132963	0.8125	0	332	0.99712	0.01	0.0214254	summer-autumn
ASV1865	0.00019357	0.927577	0.00113093	0.17116	0	0.78125	123	0.996102	0.39	0.0208684	summer-autumn
ASV1523	0.000191804	0.927577	0.00134318	0.142798	0	0.3125	213	0.990967	0.92	0.020678	summer-autumn
ASV2077	0.000191346	0.927577	0.00111382	0.171792	0	0.484375	355	0.997844	0.46	0.0206285	summer-autumn
ASV1749	0.000185553	0.927577	0.00109328	0.169722	0	1.10938	297	0.994905	0.29	0.0200041	summer-autumn
ASV2085	0.000185355	0.927577	0.000877557	0.211217	0.046875	0.6875	199	0.998042	0.24	0.0199827	summer-autumn
ASV2733	0.000183794	0.927577	0.00126542	0.145243	0.359375	0	397	0.999955	0.01	0.0198144	summer-autumn
ASV1515	0.000182386	0.927577	0.00142584	0.127914	0.109375	1.40625	322	0.99058	0.55	0.0196626	summer-autumn
ASV1567	0.000175801	0.927577	0.00106765	0.164661	0.390625	1.01562	270	0.991868	0.21	0.0189527	summer-autumn
ASV2187	0.000172449	0.927577	0.000833961	0.206783	0.640625	0	359	0.998751	0.01	0.0185913	summer-autumn
ASV0875	0.000169146	0.927577	0.0011661	0.145052	0.265625	0.21875	95	0.951003	0.99	0.0182352	summer-autumn
ASV3199	0.000167738	0.927577	0.00227357	0.073777	0	0.109375	203	1	0.31	0.0180834	summer-autumn
ASV2598	0.000167717	0.927577	0.00112842	0.148631	0	0.40625	403	0.999775	0.29	0.0180812	summer-autumn
ASV2131	0.000159488	0.927577	0.00125397	0.127186	0.6875	0	390	0.998338	0.02	0.017194	summer-autumn
ASV2487	0.000157343	0.927577	0.00104159	0.15106	0.453125	0	316	0.999624	0.01	0.0169627	summer-autumn
ASV1845	0.000156212	0.927577	0.00146747	0.10645	0	0.234375	274	0.995757	0.86	0.0168409	summer-autumn
ASV2130	0.00015433	0.927577	0.000631729	0.244297	0.6875	0	353	0.998281	0.01	0.0166379	summer-autumn
ASV1720	0.000153252	0.927577	0.00117256	0.130698	0.578125	0	116	0.994221	0.64	0.0165218	summer-autumn
ASV2640	0.000150762	0.927577	0.0013102	0.115068	0.21875	0	437	0.999846	0.38	0.0162533	summer-autumn
ASV2480	0.000149706	0.927577	0.0010196	0.146828	0.453125	0	388	0.999599	0.02	0.0161394	summer-autumn
ASV1159	0.000148016	0.927577	0.00191042	0.077478	0	0.109375	275	0.973653	1	0.0159572	summer-autumn
ASV2003	0.000144352	0.927577	0.000490237	0.294454	0.796875	0	263	0.9973	0.01	0.0155623	summer-autumn
ASV2343	0.000143449	0.927577	0.0008815	0.162733	0.109375	0.28125	431	0.999261	0.51	0.0154649	summer-autumn
ASV2181	0.00014142	0.927577	0.000635902	0.222393	0.5	0.140625	383	0.998653	0.02	0.0152462	summer-autumn
ASV1835	0.00013947	0.927577	0.000690876	0.201874	0.96875	0	239	0.995522	0.01	0.0150359	summer-autumn
ASV1660	0.000136903	0.927577	0.00049716	0.275371	1.0625	0.171875	149	0.993022	0.02	0.0147592	summer-autumn
ASV2553	0.000136603	0.927577	0.000935319	0.146049	0.421875	0	422	0.999694	0.01	0.0147268	summer-autumn
ASV3162	0.000135958	0.927577	0.000986164	0.137865	0.234375	0	197	1	0.01	0.0146573	summer-autumn
ASV0918	0.000134063	0.927577	0.00233	0.0575377	0	0.0625	57	0.954143	1	0.014453	summer-autumn
ASV1074	0.00013105	0.927577	0.000808162	0.162158	0	0.296875	210	0.968347	1	0.0141282	summer-autumn
ASV2810	0.000128413	0.927577	0.000929332	0.138177	0.21875	0.109375	311	0.999996	0.32	0.0138439	summer-autumn
ASV3020	0.000127014	0.927577	0.000697158	0.182188	0.109375	0.15625	140	1	0.13	0.0136931	summer-autumn
ASV2705	0.000124457	0.927577	0.000731946	0.170036	0.359375	0	244	0.999921	0.01	0.0134174	summer-autumn
ASV2444	0.000124311	0.927577	0.000751285	0.165464	0.28125	0.1875	399	0.999474	0.42	0.0134017	summer-autumn
ASV2251	0.00012077	0.927577	0.000472965	0.255347	0.046875	0.546875	190	0.999021	0.1	0.01302	summer-autumn
ASV1671	0.000115681	0.927577	0.000950309	0.12173	0	0.9375	276	0.993484	0.55	0.0124713	summer-autumn
ASV1304	0.000114477	0.927577	0.000657743	0.174045	0.453125	0	280	0.983981	0.98	0.0123415	summer-autumn
ASV2445	0.000111281	0.927577	0.000597729	0.186173	0.265625	0.203125	217	0.9995	0.19	0.0119969	summer-autumn
ASV1841	0.000109704	0.927577	0.000840505	0.130522	0.140625	0.828125	333	0.99564	0.55	0.011827	summer-autumn
ASV2908	0.000109535	0.927577	0.000965148	0.11349	0.140625	0	78	1	0.32	0.0118087	summer-autumn
ASV2174	0.000108332	0.927577	0.000535564	0.202276	0	0.65625	341	0.998551	0.18	0.011679	summer-autumn
ASV2773	0.000108203	0.927577	0.000690676	0.156663	0.171875	0.171875	406	0.999982	0.08	0.0116651	summer-autumn
ASV2704	0.00010757	0.927577	0.000672722	0.159903	0.359375	0	425	0.999907	0.02	0.0115969	summer-autumn
ASV0976	0.000104154	0.927577	0.000630872	0.165096	0.328125	0.171875	125	0.959246	1	0.0112286	summer-autumn
ASV2801	0.000103934	0.927577	0.000682408	0.152305	0	0.328125	419	0.99999	0.29	0.0112049	summer-autumn
ASV3063	0.000101074	0.927577	0.00107306	0.0941921	0	0.15625	146	1	0.88	0.0108966	summer-autumn
ASV3099	0.000100563	0.927577	0.00071584	0.140483	0.125	0.125	170	1	0.4	0.0108415	summer-autumn
ASV1633	9.76817e-05	0.927577	0.00055839	0.174935	0.234375	0.125	314	0.992701	0.93	0.0105308	summer-autumn
ASV2369	9.4834e-05	0.927577	0.000482888	0.196389	0	0.515625	432	0.999326	0.2	0.0102238	summer-autumn
ASV2474	9.07612e-05	0.927577	0.000587063	0.154602	0.453125	0	376	0.999575	0.01	0.00978475	summer-autumn
ASV2915	9.02791e-05	0.927577	0.000436469	0.20684	0.25	0	86	1	0.03	0.00973279	summer-autumn
ASV3459	9.02306e-05	0.927577	0.000576228	0.156588	0.1875	0	271	1	0.01	0.00972756	summer-autumn
ASV3461	8.91389e-05	0.927577	0.000789861	0.112854	0.109375	0	273	1	0.6	0.00960986	summer-autumn
ASV2883	8.60849e-05	0.927577	0.000399853	0.215292	0	0.3125	60	1	0.22	0.00928062	summer-autumn
ASV2865	8.56142e-05	0.927577	0.000516919	0.165624	0.3125	0	7	1	0.01	0.00922987	summer-autumn
ASV2078	8.16217e-05	0.927577	0.000435013	0.18763	0.734375	0	366	0.997911	0.01	0.00879946	summer-autumn
ASV2206	7.77196e-05	0.927577	0.000833944	0.0931952	0	0.125	423	0.998933	1	0.00837877	summer-autumn
ASV2038	7.62881e-05	0.927577	0.00053075	0.143736	0.15625	0.515625	257	0.997466	0.5	0.00822445	summer-autumn
ASV3618	7.20613e-05	0.927577	0.000460069	0.156631	0.171875	0	307	1	0.01	0.00776876	summer-autumn
ASV2746	7.17121e-05	0.927577	0.00052954	0.135424	0	0.140625	349	0.999973	0.74	0.00773112	summer-autumn
ASV1001	6.93427e-05	0.927577	0.000688689	0.100688	0	0.171875	124	0.961235	1	0.00747568	summer-autumn
ASV3422	6.93296e-05	0.927577	0.000819696	0.0845796	0	0.09375	252	1	0.83	0.00747426	summer-autumn
ASV3170	6.76958e-05	0.927577	0.000469463	0.144198	0.234375	0	200	1	0.01	0.00729813	summer-autumn
ASV3420	6.20734e-05	0.927577	0.000370424	0.167574	0	0.203125	245	1	0.28	0.006692	summer-autumn
ASV3851	6.16303e-05	0.927577	0.000605132	0.101846	0	0.140625	350	1	0.49	0.00664422	summer-autumn
ASV1486	5.9602e-05	0.927577	0.000583476	0.10215	0	0.140625	247	0.989146	0.96	0.00642556	summer-autumn
ASV0684	5.86282e-05	0.927577	0.000526508	0.111353	0	0.203125	105	0.927427	1	0.00632057	summer-autumn
ASV2632	5.72143e-05	0.927577	0.000414448	0.138049	0.03125	0.09375	160	0.999829	0.79	0.00616815	summer-autumn
ASV1154	5.41183e-05	0.927577	0.000486008	0.111353	0	0.1875	113	0.973215	1	0.00583437	summer-autumn
ASV3156	5.25504e-05	0.927577	0.000354782	0.14812	0.15625	0.078125	194	1	0.39	0.00566534	summer-autumn
ASV3711	5.19931e-05	0.927577	0.000276587	0.187981	0.15625	0	328	1	0.01	0.00560526	summer-autumn
ASV2182	5.13599e-05	0.927577	0.000452345	0.113541	0	0.109375	361	0.998703	0.99	0.005537	summer-autumn
ASV4078	4.97978e-05	0.927577	0.000323556	0.153908	0.125	0	375	1	0.01	0.00536859	summer-autumn
ASV2932	4.85157e-05	0.927577	0.000252417	0.192205	0	0.296875	97	1	0.25	0.00523037	summer-autumn
ASV3006	4.84386e-05	0.927577	0.000325226	0.148938	0	0.125	135	1	0.72	0.00522205	summer-autumn
ASV2460	4.7877e-05	0.927577	0.000573822	0.0834352	0	0.0625	435	0.999526	0.96	0.00516151	summer-autumn
ASV3579	4.6916e-05	0.927577	0.000318489	0.147308	0	0.171875	305	1	0.33	0.00505791	summer-autumn
ASV3330	4.58207e-05	0.927577	0.000315873	0.145061	0.203125	0	215	1	0.02	0.00493983	summer-autumn
ASV3270	4.43543e-05	0.927577	0.000302925	0.14642	0.078125	0.078125	212	1	0.33	0.00478174	summer-autumn
ASV4216	4.42533e-05	0.927577	0.000331586	0.133459	0	0.109375	380	1	0.28	0.00477085	summer-autumn
ASV3644	4.25464e-05	0.927577	0.000219978	0.193412	0.015625	0.140625	317	1	0.32	0.00458683	summer-autumn
ASV2037	4.14395e-05	0.927577	0.000470042	0.0881613	0	0.0625	282	0.997384	0.97	0.0044675	summer-autumn
ASV4453	4.13428e-05	0.927577	0.000442332	0.0934655	0	0.09375	398	1	0.47	0.00445707	summer-autumn
ASV2325	4.10803e-05	0.927577	0.000429305	0.0956902	0	0.078125	304	0.999187	0.99	0.00442877	summer-autumn
ASV1419	4.05887e-05	0.927577	0.000364506	0.111353	0	0.140625	195	0.987066	0.99	0.00437578	summer-autumn
ASV3458	4.0164e-05	0.927577	0.000247249	0.162444	0.1875	0	261	1	0.02	0.00432999	summer-autumn
ASV4077	3.8971e-05	0.927577	0.000225828	0.17257	0.125	0	374	1	0.02	0.00420138	summer-autumn
ASV3789	3.82031e-05	0.927577	0.000242325	0.157653	0.078125	0.078125	339	1	0.21	0.00411859	summer-autumn
ASV2488	3.60789e-05	0.927577	0.000324005	0.111353	0	0.125	348	0.999648	0.95	0.00388958	summer-autumn
ASV3854	3.50485e-05	0.927577	0.000293883	0.11926	0.078125	0	351	1	0.3	0.0037785	summer-autumn
ASV4726	3.34976e-05	0.927577	0.000222024	0.150874	0.03125	0.046875	416	1	0.39	0.0036113	summer-autumn
ASV3394	3.13935e-05	0.927577	0.000197248	0.159158	0	0.203125	236	1	0.27	0.00338446	summer-autumn
ASV4730	2.88742e-05	0.927577	0.00019546	0.147724	0.078125	0	417	1	0.01	0.00311287	summer-autumn
ASV4615	2.84729e-05	0.927577	0.00019221	0.148134	0	0.09375	409	1	0.32	0.00306959	summer-autumn
ASV2320	2.77895e-05	0.927577	0.000275736	0.100783	0	0.0625	396	0.999148	0.9	0.00299592	summer-autumn
ASV3181	2.77261e-05	0.927577	0.000172318	0.160901	0.125	0	202	1	0.31	0.00298909	summer-autumn
ASV3546	2.69502e-05	0.927577	0.000197564	0.136413	0.171875	0	293	1	0.01	0.00290544	summer-autumn
ASV3850	2.64296e-05	0.927577	0.000173594	0.15225	0	0.078125	346	1	0.81	0.00284931	summer-autumn
ASV1625	2.41482e-05	0.927577	0.000191608	0.126029	0	0.09375	228	0.992538	1	0.00260336	summer-autumn
ASV4800	2.39522e-05	0.927577	0.000139103	0.172191	0.078125	0	424	1	0.02	0.00258223	summer-autumn
ASV3718	2.31099e-05	0.927577	0.000273232	0.0845796	0	0.03125	331	1	0.96	0.00249142	summer-autumn
ASV3525	2.28074e-05	0.927577	0.000146255	0.155942	0	0.140625	289	1	0.58	0.00245881	summer-autumn
ASV3682	2.2601e-05	0.927577	0.000128201	0.176293	0.15625	0	321	1	0.01	0.00243656	summer-autumn
ASV2669	2.25493e-05	0.927577	0.000202503	0.111353	0	0.078125	241	0.999877	0.96	0.00243099	summer-autumn
ASV3107	2.2478e-05	0.927577	0.000187806	0.119687	0	0.140625	171	1	0.83	0.00242331	summer-autumn
ASV4130	2.14668e-05	0.927577	0.00012177	0.17629	0.03125	0.09375	377	1	0.21	0.00231429	summer-autumn
ASV4452	2.1311e-05	0.927577	0.000123492	0.172571	0.09375	0	395	1	0.01	0.00229749	summer-autumn
ASV2237	1.99362e-05	0.927577	0.00015967	0.124859	0.171875	0	288	0.998978	0.59	0.00214928	summer-autumn
ASV1939	1.86369e-05	0.927577	0.00011296	0.164988	0	0.109375	335	0.996834	0.95	0.00200921	summer-autumn
ASV4528	1.83234e-05	0.927577	0.000116586	0.157166	0	0.09375	405	1	0.35	0.0019754	summer-autumn
ASV3915	1.77317e-05	0.927577	0.000143337	0.123707	0.09375	0	360	1	0.61	0.00191162	summer-autumn
ASV3567	1.73929e-05	0.927577	0.000111969	0.155336	0.171875	0	294	1	0.02	0.00187509	summer-autumn
ASV5364	1.66284e-05	0.927577	0.000141972	0.117124	0.03125	0.03125	439	1	0.49	0.00179267	summer-autumn
ASV1210	1.63114e-05	0.927577	0.000130639	0.124859	0.140625	0	142	0.978159	1	0.0017585	summer-autumn
ASV5061	1.57407e-05	0.927577	9.19857e-05	0.171121	0.0625	0	428	1	0.01	0.00169697	summer-autumn
ASV4734	1.48038e-05	0.927577	9.33518e-05	0.15858	0	0.078125	420	1	0.34	0.00159596	summer-autumn
ASV1859	1.43513e-05	0.927577	0.00011515	0.124631	0.109375	0	325	0.995874	0.93	0.00154719	summer-autumn
ASV4906	1.38273e-05	0.927577	8.25992e-05	0.167402	0.078125	0	427	1	0.01	0.00149069	summer-autumn
ASV4458	1.33754e-05	0.927577	7.74942e-05	0.172598	0.09375	0	404	1	0.01	0.00144197	summer-autumn
ASV1866	1.33135e-05	0.927577	0.000111822	0.119059	0	0.078125	326	0.996214	1	0.00143529	summer-autumn
ASV4289	1.25199e-05	0.927577	0.000110975	0.112817	0	0.046875	382	1	0.57	0.00134974	summer-autumn
ASV0648	9.73557e-06	0.927577	8.00421e-05	0.121631	0.03125	0	16	0.427448	1	0.00104957	summer-autumn
ASV3800	9.64006e-06	0.927577	7.91924e-05	0.12173	0	0.078125	340	1	0.8	0.00103927	summer-autumn
ASV4664	9.01972e-06	0.927577	8.10013e-05	0.111353	0	0.03125	414	1	0.89	0.000972396	summer-autumn
ASV3110	7.71204e-06	0.927577	6.33539e-05	0.12173	0	0.0625	172	1	0.96	0.000831418	summer-autumn
ASV3940	7.71204e-06	0.927577	6.33539e-05	0.12173	0	0.0625	365	1	0.81	0.000831418	summer-autumn
ASV4315	7.71204e-06	0.927577	6.33539e-05	0.12173	0	0.0625	391	1	0.8	0.000831418	summer-autumn
ASV2602	5.43715e-06	0.927577	4.35463e-05	0.124859	0.046875	0	379	0.999793	0.95	0.000586167	summer-autumn
ASV4306	3.85602e-06	0.927577	3.1677e-05	0.12173	0	0.03125	389	1	0.71	0.000415709	summer-autumn
ASV0966	0	0.927577	0	NA	0	0	13	0.398168	1	0	summer-autumn
ASV1247	0	0.927577	0	NA	0	0	11	0.453983	1	0	summer-autumn
ASV0401	0	0.927577	0	NA	0	0	58	0.846464	1	0	summer-autumn
ASV0445	0	0.927577	0	NA	0	0	107	0.869929	1	0	summer-autumn
ASV0607	0	0.927577	0	NA	0	0	64	0.910336	1	0	summer-autumn
ASV0626	0	0.927577	0	NA	0	0	96	0.91566	1	0	summer-autumn
ASV0669	0	0.927577	0	NA	0	0	102	0.923286	1	0	summer-autumn
ASV0721	0	0.927577	0	NA	0	0	79	0.930123	1	0	summer-autumn
ASV0771	0	0.927577	0	NA	0	0	137	0.937154	1	0	summer-autumn
ASV0797	0	0.927577	0	NA	0	0	143	0.943224	1	0	summer-autumn
ASV0804	0	0.927577	0	NA	0	0	189	0.944161	1	0	summer-autumn
ASV0967	0	0.927577	0	NA	0	0	191	0.958545	1	0	summer-autumn
ASV1055	0	0.927577	0	NA	0	0	222	0.966707	1	0	summer-autumn
ASV1113	0	0.927577	0	NA	0	0	165	0.969393	1	0	summer-autumn
ASV1129	0	0.927577	0	NA	0	0	176	0.971369	1	0	summer-autumn
ASV1150	0	0.927577	0	NA	0	0	205	0.971835	1	0	summer-autumn
ASV1152	0	0.927577	0	NA	0	0	94	0.972298	1	0	summer-autumn
ASV1204	0	0.927577	0	NA	0	0	164	0.977392	1	0	summer-autumn
ASV1272	0	0.927577	0	NA	0	0	151	0.981573	1	0	summer-autumn
ASV1275	0	0.927577	0	NA	0	0	232	0.981894	1	0	summer-autumn
ASV1282	0	0.927577	0	NA	0	0	315	0.982215	1	0	summer-autumn
ASV1285	0	0.927577	0	NA	0	0	159	0.982536	1	0	summer-autumn
ASV1349	0	0.927577	0	NA	0	0	254	0.984791	1	0	summer-autumn
ASV1428	0	0.927577	0	NA	0	0	272	0.987547	1	0	summer-autumn
ASV1440	0	0.927577	0	NA	0	0	224	0.988019	1	0	summer-autumn
ASV1457	0	0.927577	0	NA	0	0	209	0.988705	1	0	summer-autumn
ASV1487	0	0.927577	0	NA	0	0	253	0.989361	1	0	summer-autumn
ASV1505	0	0.927577	0	NA	0	0	208	0.989776	1	0	summer-autumn
ASV1507	0	0.927577	0	NA	0	0	262	0.989982	1	0	summer-autumn
ASV1509	0	0.927577	0	NA	0	0	233	0.990182	1	0	summer-autumn
ASV1566	0	0.927577	0	NA	0	0	310	0.991697	1	0	summer-autumn
ASV1584	0	0.927577	0	NA	0	0	303	0.992038	1	0	summer-autumn
ASV1597	0	0.927577	0	NA	0	0	240	0.992206	1	0	summer-autumn
ASV1692	0	0.927577	0	NA	0	0	306	0.99393	1	0	summer-autumn
ASV1740	0	0.927577	0	NA	0	0	327	0.9945	1	0	summer-autumn
ASV1823	0	0.927577	0	NA	0	0	178	0.995284	1	0	summer-autumn
ASV1825	0	0.927577	0	NA	0	0	298	0.995404	1	0	summer-autumn
ASV1892	0	0.927577	0	NA	0	0	345	0.996323	1	0	summer-autumn
ASV1977	0	0.927577	0	NA	0	0	372	0.997027	1	0	summer-autumn
ASV2053	0	0.927577	0	NA	0	0	384	0.997544	1	0	summer-autumn
ASV2058	0	0.927577	0	NA	0	0	126	0.997696	1	0	summer-autumn
ASV2069	0	0.927577	0	NA	0	0	367	0.997771	1	0	summer-autumn
ASV2135	0	0.927577	0	NA	0	0	277	0.998393	1	0	summer-autumn
ASV2165	0	0.927577	0	NA	0	0	337	0.998499	1	0	summer-autumn
ASV2189	0	0.927577	0	NA	0	0	413	0.998798	1	0	summer-autumn
ASV2205	0	0.927577	0	NA	0	0	256	0.998889	1	0	summer-autumn
ASV2319	0	0.927577	0	NA	0	0	410	0.999107	1	0	summer-autumn
ASV2340	0	0.927577	0	NA	0	0	401	0.999225	1	0	summer-autumn
ASV2364	0	0.927577	0	NA	0	0	364	0.999295	1	0	summer-autumn
ASV2385	0	0.927577	0	NA	0	0	429	0.999356	1	0	summer-autumn
ASV2387	0	0.927577	0	NA	0	0	287	0.999386	1	0	summer-autumn
ASV2393	0	0.927577	0	NA	0	0	356	0.999416	1	0	summer-autumn
ASV2429	0	0.927577	0	NA	0	0	378	0.999445	1	0	summer-autumn
ASV2463	0	0.927577	0	NA	0	0	392	0.999551	1	0	summer-autumn
ASV2548	0	0.927577	0	NA	0	0	412	0.999671	1	0	summer-autumn
ASV2569	0	0.927577	0	NA	0	0	283	0.999716	1	0	summer-autumn
ASV2587	0	0.927577	0	NA	0	0	426	0.999755	1	0	summer-autumn
ASV2690	0	0.927577	0	NA	0	0	436	0.999892	1	0	summer-autumn
ASV2708	0	0.927577	0	NA	0	0	415	0.999934	1	0	summer-autumn
ASV2712	0	0.927577	0	NA	0	0	6	0.999945	1	0	summer-autumn
ASV2738	0	0.927577	0	NA	0	0	430	0.999965	1	0	summer-autumn
ASV2829	0	0.927577	0	NA	0	0	418	1	1	0	summer-autumn
ASV2835	0	0.927577	0	NA	0	0	5	1	1	0	summer-autumn
ASV2876	0	0.927577	0	NA	0	0	52	1	1	0	summer-autumn
ASV2909	0	0.927577	0	NA	0	0	81	1	1	0	summer-autumn
ASV2925	0	0.927577	0	NA	0	0	91	1	1	0	summer-autumn
ASV2938	0	0.927577	0	NA	0	0	103	1	1	0	summer-autumn
ASV2981	0	0.927577	0	NA	0	0	104	1	1	0	summer-autumn
ASV3004	0	0.927577	0	NA	0	0	122	1	1	0	summer-autumn
ASV3047	0	0.927577	0	NA	0	0	145	1	1	0	summer-autumn
ASV3071	0	0.927577	0	NA	0	0	158	1	1	0	summer-autumn
ASV3112	0	0.927577	0	NA	0	0	173	1	1	0	summer-autumn
ASV3131	0	0.927577	0	NA	0	0	181	1	1	0	summer-autumn
ASV3132	0	0.927577	0	NA	0	0	192	1	1	0	summer-autumn
ASV3275	0	0.927577	0	NA	0	0	214	1	1	0	summer-autumn
ASV3357	0	0.927577	0	NA	0	0	226	1	1	0	summer-autumn
ASV3369	0	0.927577	0	NA	0	0	230	1	1	0	summer-autumn
ASV3406	0	0.927577	0	NA	0	0	237	1	1	0	summer-autumn
ASV3453	0	0.927577	0	NA	0	0	258	1	1	0	summer-autumn
ASV3455	0	0.927577	0	NA	0	0	260	1	1	0	summer-autumn
ASV3470	0	0.927577	0	NA	0	0	279	1	1	0	summer-autumn
ASV3473	0	0.927577	0	NA	0	0	281	1	1	0	summer-autumn
ASV3504	0	0.927577	0	NA	0	0	286	1	1	0	summer-autumn
ASV3543	0	0.927577	0	NA	0	0	291	1	1	0	summer-autumn
ASV3573	0	0.927577	0	NA	0	0	295	1	1	0	summer-autumn
ASV3574	0	0.927577	0	NA	0	0	296	1	1	0	summer-autumn
ASV3575	0	0.927577	0	NA	0	0	300	1	1	0	summer-autumn
ASV3629	0	0.927577	0	NA	0	0	309	1	1	0	summer-autumn
ASV3662	0	0.927577	0	NA	0	0	320	1	1	0	summer-autumn
ASV3710	0	0.927577	0	NA	0	0	323	1	1	0	summer-autumn
ASV3713	0	0.927577	0	NA	0	0	329	1	1	0	summer-autumn
ASV3720	0	0.927577	0	NA	0	0	334	1	1	0	summer-autumn
ASV3724	0	0.927577	0	NA	0	0	336	1	1	0	summer-autumn
ASV3769	0	0.927577	0	NA	0	0	338	1	1	0	summer-autumn
ASV3845	0	0.927577	0	NA	0	0	344	1	1	0	summer-autumn
ASV3862	0	0.927577	0	NA	0	0	352	1	1	0	summer-autumn
ASV3916	0	0.927577	0	NA	0	0	362	1	1	0	summer-autumn
ASV3926	0	0.927577	0	NA	0	0	363	1	1	0	summer-autumn
ASV3941	0	0.927577	0	NA	0	0	368	1	1	0	summer-autumn
ASV3995	0	0.927577	0	NA	0	0	369	1	1	0	summer-autumn
ASV4050	0	0.927577	0	NA	0	0	373	1	1	0	summer-autumn
ASV4234	0	0.927577	0	NA	0	0	381	1	1	0	summer-autumn
ASV4292	0	0.927577	0	NA	0	0	385	1	1	0	summer-autumn
ASV4297	0	0.927577	0	NA	0	0	387	1	1	0	summer-autumn
ASV4316	0	0.927577	0	NA	0	0	393	1	1	0	summer-autumn
ASV4379	0	0.927577	0	NA	0	0	394	1	1	0	summer-autumn
ASV4455	0	0.927577	0	NA	0	0	402	1	1	0	summer-autumn
ASV4555	0	0.927577	0	NA	0	0	407	1	1	0	summer-autumn
ASV4556	0	0.927577	0	NA	0	0	408	1	1	0	summer-autumn
ASV4740	0	0.927577	0	NA	0	0	421	1	1	0	summer-autumn
ASV5092	0	0.927577	0	NA	0	0	434	1	1	0	summer-autumn
ASV5118	0	0.927577	0	NA	0	0	438	1	1	0	summer-autumn
ASV5586	0	0.927577	0	NA	0	0	441	1	1	0	summer-autumn
ASV0014	0.210669	0.9826	0.167069	1.26097	10.8983	1053.52	17	0.562476	0.01	21.4399	spring-summer
ASV0043	0.0780645	0.9826	0.132747	0.588069	184.441	1.29688	9	0.214399	0.92	7.94469	spring-summer
ASV0044	0.0590284	0.9826	0.0524325	1.1258	0.542373	304.812	16	0.579421	0.01	6.00737	spring-summer
ASV0062	0.0449092	0.9826	0.104335	0.430431	103.119	4.45312	24	0.596284	0.55	4.57045	spring-summer
ASV0070	0.0445895	0.9826	0.104228	0.427807	87.678	100.141	14	0.627312	0.01	4.53791	spring-summer
ASV0064	0.0324367	0.9826	0.0304918	1.06378	0	171.766	31	0.611992	0.01	3.30111	spring-summer
ASV0078	0.030492	0.9826	0.0442352	0.689316	7.23729	105.953	23	0.656246	0.01	3.1032	spring-summer
ASV0128	0.028326	0.9826	0.0900505	0.314557	44.0508	33.6875	30	0.714955	0.05	2.88276	spring-summer
ASV0103	0.024174	0.9826	0.10918	0.221413	120.034	0.0625	21	0.682091	0.17	2.46021	spring-summer
ASV0102	0.0166503	0.9826	0.0445101	0.374078	18.8305	33.125	19	0.669945	0.75	1.69451	spring-summer
ASV0158	0.016569	0.9826	0.0280435	0.590833	3.89831	59.0469	28	0.750299	0.01	1.68625	spring-summer
ASV0218	0.0154353	0.9826	0.0521484	0.295988	0.0508475	39.4531	27	0.79947	0.01	1.57086	spring-summer
ASV0075	0.0150534	0.9826	0.110051	0.136786	0	170.312	2	0.64206	0.39	1.532	spring-summer
ASV0108	0.0144906	0.9826	0.0411804	0.351881	35.2373	0.171875	1	0.293846	1	1.47472	spring-summer
ASV0153	0.0139394	0.9826	0.0713714	0.195307	0.525424	68.2812	36	0.742036	0.02	1.41862	spring-summer
ASV0127	0.0134603	0.9826	0.0143127	0.940447	0	75.5938	26	0.704538	0.01	1.36987	spring-summer
ASV0131	0.0119353	0.9826	0.0151531	0.787644	0	71.375	34	0.724451	0.01	1.21466	spring-summer
ASV0152	0.0110296	0.9826	0.0245613	0.449063	0	45.5469	45	0.733291	0.15	1.12249	spring-summer
ASV0165	0.0110269	0.9826	0.0250144	0.440823	1	33.1406	62	0.766654	0.18	1.12222	spring-summer
ASV0208	0.0102359	0.9826	0.0299159	0.342157	14.6271	5.89062	3	0.793503	0.8	1.04172	spring-summer
ASV0258	0.0093303	0.9826	0.0231546	0.402957	1.38983	31.8125	53	0.814346	0.01	0.949552	spring-summer
ASV0356	0.00868572	0.9826	0.0220959	0.393091	17.2542	0.578125	55	0.85639	0.32	0.883953	spring-summer
ASV0272	0.00859317	0.9826	0.0336216	0.255585	0	31.125	25	0.823389	0.01	0.874534	spring-summer
ASV0200	0.00811939	0.9826	0.0352819	0.230129	3.55932	41.2656	43	0.781047	0.01	0.826317	spring-summer
ASV0320	0.00808585	0.9826	0.0472947	0.170967	23.8983	2.14062	76	0.842662	0.29	0.822904	spring-summer
ASV0472	0.00798457	0.9826	0.0449781	0.177521	11.8644	0.859375	18	0.90174	0.28	0.812596	spring-summer
ASV0401	0.00764956	0.9826	0.0387117	0.197603	18.9322	0	39	0.87758	0.27	0.778502	spring-summer
ASV0346	0.0064934	0.9826	0.0172053	0.377408	0	22.4219	83	0.84984	0.01	0.660838	spring-summer
ASV0445	0.00634537	0.9826	0.0303865	0.208822	13.3559	0	69	0.897398	0.27	0.645773	spring-summer
ASV0150	0.00589365	0.9826	0.0194099	0.303641	16	0	10	0.35392	1	0.599801	spring-summer
ASV0193	0.00586282	0.9826	0.0216428	0.270891	0.576271	24.8594	52	0.774439	0.69	0.596664	spring-summer
ASV0168	0.00525912	0.9826	0.0304454	0.172739	9.0678	0	20	0.537874	1	0.535225	spring-summer
ASV0204	0.0047135	0.9826	0.024465	0.192663	0	27.7188	60	0.787505	0.75	0.479697	spring-summer
ASV0406	0.00464427	0.9826	0.0185887	0.249844	0	9.20312	72	0.880334	0.07	0.472651	spring-summer
ASV0607	0.00452549	0.9826	0.0197322	0.229345	7.62712	0	158	0.929602	0.09	0.460562	spring-summer
ASV0161	0.0043605	0.9826	0.0142471	0.306061	0.610169	7.96875	41	0.758528	0.86	0.443772	spring-summer
ASV0771	0.00405198	0.9826	0.0312038	0.129855	6.18644	0	51	0.951954	0.34	0.412374	spring-summer
ASV0486	0.00384736	0.9826	0.0201021	0.191391	6.0339	0.03125	58	0.907609	0.56	0.391549	spring-summer
ASV0566	0.00379208	0.9826	0.020528	0.184727	0	9.8125	108	0.923444	0.02	0.385923	spring-summer
ASV0267	0.00362344	0.9826	0.0271196	0.133609	0.525424	28.5156	78	0.818951	0.43	0.36876	spring-summer
ASV0579	0.00362241	0.9826	0.0182219	0.198795	0.237288	9.34375	110	0.926629	0.01	0.368656	spring-summer
ASV0220	0.00356957	0.9826	0.0208313	0.171356	5.01695	4.10938	8	0.804822	0.96	0.363278	spring-summer
ASV0631	0.00348443	0.9826	0.0191203	0.182238	1.15254	5.48438	167	0.93657	0.09	0.354614	spring-summer
ASV0526	0.00330977	0.9826	0.0165676	0.199773	0.322034	10.8438	47	0.916814	0.01	0.336838	spring-summer
ASV0409	0.00312561	0.9826	0.0037413	0.835436	0	14.1406	37	0.88559	0.01	0.318096	spring-summer
ASV0370	0.00311507	0.9826	0.0148586	0.209647	0.118644	8.17188	91	0.865823	1	0.317023	spring-summer
ASV0408	0.00310472	0.9826	0.00717038	0.432993	0	15.9844	80	0.882978	0.01	0.31597	spring-summer
ASV0721	0.00304891	0.9826	0.0233904	0.130349	6.94915	0	157	0.946404	0.43	0.31029	spring-summer
ASV0918	0.00298565	0.9826	0.0192973	0.154719	4.28814	0	173	0.965633	0.24	0.303852	spring-summer
ASV0343	0.00292944	0.9826	0.0179945	0.162796	0.20339	18.8281	32	0.846294	0.43	0.298132	spring-summer
ASV0314	0.00282162	0.9826	0.0147322	0.191527	0	10.9844	35	0.838975	0.62	0.287158	spring-summer
ASV0309	0.00281584	0.9826	0.00572294	0.492028	0	22.4531	74	0.835287	0.01	0.286571	spring-summer
ASV0540	0.00270628	0.9826	0.017361	0.155883	0.0677966	10.6719	64	0.920198	0.02	0.275421	spring-summer
ASV0625	0.00259758	0.9826	0.0100573	0.258279	0	6.60938	117	0.932434	0.01	0.264358	spring-summer
ASV0282	0.00256726	0.9826	0.0171051	0.150087	0	10.0781	97	0.827513	0.75	0.261272	spring-summer
ASV0361	0.0024771	0.9826	0.0048229	0.513613	0	18.4531	48	0.85956	0.01	0.252097	spring-summer
ASV1210	0.00246425	0.9826	0.0164147	0.150124	2.49153	0.140625	151	0.984578	0.15	0.250789	spring-summer
ASV0626	0.0022671	0.9826	0.0064758	0.350088	5.54237	0	6	0.93382	0.64	0.230725	spring-summer
ASV0628	0.00221123	0.9826	0.00791957	0.279211	0.220339	5.96875	119	0.935198	0.02	0.225039	spring-summer
ASV0514	0.002183	0.9826	0.00494743	0.441239	2.01695	5.42188	101	0.915038	0.37	0.222165	spring-summer
ASV0596	0.00216258	0.9826	0.01065	0.20306	2.44068	4.57812	11	0.399624	0.35	0.220088	spring-summer
ASV0109	0.00210399	0.9826	0.00532777	0.394909	4.33898	0.484375	22	0.693316	1	0.214124	spring-summer
ASV0420	0.00202405	0.9826	0.00368618	0.549092	0	14.6719	46	0.888111	0.01	0.205989	spring-summer
ASV1016	0.00188167	0.9826	0.0147574	0.127507	0	2.64062	118	0.973099	0.06	0.191499	spring-summer
ASV0430	0.00186113	0.9826	0.00861315	0.216081	2.28814	4.0625	81	0.892926	0.87	0.189409	spring-summer
ASV0664	0.00183936	0.9826	0.010922	0.168408	0	5.59375	180	0.939285	0.32	0.187193	spring-summer
ASV0797	0.0018319	0.9826	0.0105267	0.174025	5.15254	0	5	0.956736	0.32	0.186434	spring-summer
ASV0675	0.00182823	0.9826	0.00780313	0.234295	0	3.73438	67	0.943091	0.34	0.186061	spring-summer
ASV0794	0.00179987	0.9826	0.0163451	0.110117	2.18644	0.53125	134	0.955165	0.66	0.183174	spring-summer
ASV0369	0.00174524	0.9826	0.00625488	0.27902	0	7.26562	54	0.86272	0.57	0.177614	spring-summer
ASV0768	0.00167605	0.9826	0.013339	0.12565	0	5.71875	219	0.951103	0.04	0.170573	spring-summer
ASV0484	0.00164925	0.9826	0.0031397	0.525291	0	11.5625	130	0.905715	0.01	0.167846	spring-summer
ASV0976	0.00162059	0.9826	0.00766506	0.211425	3.35593	0.328125	132	0.969609	0.13	0.164928	spring-summer
ASV0853	0.0015683	0.9826	0.0113699	0.137934	0	2.53125	111	0.960395	0.37	0.159607	spring-summer
ASV0672	0.00156491	0.9826	0.00442775	0.353434	0.0338983	5.45312	92	0.94192	0.05	0.159263	spring-summer
ASV0866	0.00156481	0.9826	0.0175213	0.0893088	1.52542	0.8125	169	0.961746	0.54	0.159252	spring-summer
ASV0650	0.00147079	0.9826	0.00543928	0.270402	0	7.64062	171	0.937928	0.01	0.149684	spring-summer
ASV1204	0.0014507	0.9826	0.00972551	0.149165	2.67797	0	193	0.983936	0.21	0.147639	spring-summer
ASV0669	0.001406	0.9826	0.0051253	0.274326	4.55932	0	105	0.940605	0.82	0.14309	spring-summer
ASV0921	0.00137678	0.9826	0.00359432	0.383042	0	3.65625	138	0.966241	0.01	0.140116	spring-summer
ASV0648	0.00136193	0.9826	0.00681691	0.199787	2.28814	0.03125	12	0.478015	1	0.138605	spring-summer
ASV0942	0.00135417	0.9826	0.00415927	0.325578	0	3.8125	200	0.967426	0.01	0.137815	spring-summer
ASV1246	0.00134753	0.9826	0.0106842	0.126124	0.254237	2.04688	114	0.986664	0.04	0.137139	spring-summer
ASV1275	0.00133475	0.9826	0.0128865	0.103577	2.37288	0	235	0.987715	0.46	0.135839	spring-summer
ASV1329	0.00133274	0.9826	0.00928744	0.143499	0	1.78125	322	0.989665	0.01	0.135634	spring-summer
ASV0821	0.00129751	0.9826	0.00748683	0.173306	0	5.10938	93	0.958251	0.08	0.132049	spring-summer
ASV0731	0.00129177	0.9826	0.00366142	0.352806	0	5.35938	49	0.947432	0.01	0.131465	spring-summer
ASV0506	0.00115113	0.9826	0.0036712	0.313557	0.491525	3.45312	103	0.911346	0.99	0.117152	spring-summer
ASV0912	0.00112295	0.9826	0.00723744	0.155158	0	4.04688	214	0.965004	0.01	0.114283	spring-summer
ASV1566	0.00110494	0.9826	0.00648091	0.170491	1.52542	0	33	0.994645	0.13	0.11245	spring-summer
ASV1193	0.00102688	0.9826	0.00416851	0.246343	1.88136	0	79	0.983612	0.48	0.104507	spring-summer
ASV0373	0.00101068	0.9826	0.0047905	0.210976	1.89831	0.109375	116	0.868861	1	0.102858	spring-summer
ASV0778	0.000956796	0.9826	0.00359088	0.266452	0	5.625	271	0.952788	0.01	0.0973739	spring-summer
ASV1409	0.000930241	0.9826	0.00508098	0.183083	0	1.75	248	0.991256	0.01	0.0946713	spring-summer
ASV1129	0.000868793	0.9826	0.00448107	0.193881	2.20339	0	176	0.978947	0.32	0.0884178	spring-summer
ASV1644	0.000850853	0.9826	0.00461721	0.184279	0	1.26562	236	0.995481	0.01	0.086592	spring-summer
ASV0393	0.000836265	0.9826	0.0032077	0.260705	0	2.29688	40	0.874714	1	0.0851073	spring-summer
ASV2135	0.000819478	0.9826	0.00749754	0.109299	0.745763	0	347	0.999162	0.08	0.0833989	spring-summer
ASV0789	0.000780475	0.9826	0.00363631	0.214634	0	3.98438	178	0.954375	0.19	0.0794295	spring-summer
ASV1304	0.000779274	0.9826	0.00361444	0.2156	1.76271	0.453125	293	0.98926	0.09	0.0793074	spring-summer
ASV1049	0.000775736	0.9826	0.00264318	0.293486	0	3.15625	187	0.974877	0.01	0.0789472	spring-summer
ASV1247	0.000775208	0.9826	0.00367936	0.210691	2.32203	0	15	0.509047	0.34	0.0788936	spring-summer
ASV0966	0.000768391	0.9826	0.00395976	0.19405	1.81356	0	13	0.445004	0.85	0.0781998	spring-summer
ASV1178	0.00075853	0.9826	0.00475115	0.159652	0	2.28125	217	0.982595	0.04	0.0771962	spring-summer
ASV0732	0.000730688	0.9826	0.00329879	0.221502	1.35593	0	98	0.948406	0.96	0.0743627	spring-summer
ASV0895	0.000718565	0.9826	0.00387301	0.185532	2.0339	0.90625	136	0.963731	0.48	0.0731289	spring-summer
ASV0580	0.000708323	0.9826	0.00259603	0.272849	0	2.84375	84	0.928126	1	0.0720866	spring-summer
ASV0870	0.00067936	0.9826	0.00388746	0.174757	0	4.46875	137	0.962416	0.01	0.069139	spring-summer
ASV1055	0.000666837	0.9826	0.00327661	0.203515	1.64407	0	75	0.975305	0.67	0.0678646	spring-summer
ASV1271	0.000661442	0.9826	0.00361586	0.182928	0	2.15625	234	0.987213	0.02	0.0673155	spring-summer
ASV1072	0.000658121	0.9826	0.00258731	0.254365	0	1.79688	197	0.976149	0.54	0.0669775	spring-summer
ASV1825	0.000646638	0.9826	0.00423853	0.152562	1.0678	0	312	0.997169	0.17	0.0658089	spring-summer
ASV1064	0.000645259	0.9826	0.00521901	0.123636	0	2.14062	127	0.97573	0.45	0.0656685	spring-summer
ASV1385	0.000631436	0.9826	0.00188479	0.335017	0	1.39062	247	0.990573	0.11	0.0642618	spring-summer
ASV1584	0.000618954	0.9826	0.00450569	0.137371	1.33898	0	220	0.994896	0.51	0.0629914	spring-summer
ASV1285	0.000618573	0.9826	0.00410738	0.1506	2.32203	0	296	0.988183	0.45	0.0629527	spring-summer
ASV1074	0.000597285	0.9826	0.00216669	0.275667	1.47458	0	186	0.976561	0.96	0.0607862	spring-summer
ASV1005	0.000595811	0.9826	0.00223074	0.267091	0	3.34375	44	0.972167	0.01	0.0606362	spring-summer
ASV1487	0.000568687	0.9826	0.0029489	0.192847	1.69492	0	354	0.992987	0.23	0.0578757	spring-summer
ASV0992	0.000542322	0.9826	0.00212984	0.25463	0	2.8125	165	0.970666	0.14	0.0551926	spring-summer
ASV1226	0.000540056	0.9826	0.0031328	0.172388	0.169492	1.98438	221	0.985501	0.12	0.0549619	spring-summer
ASV1300	0.000531714	0.9826	0.00294083	0.180804	0	2.09375	207	0.988627	0.01	0.0541129	spring-summer
ASV1034	0.000531228	0.9826	0.0032291	0.164513	1.38983	1.07812	183	0.97399	0.47	0.0540635	spring-summer
ASV1546	0.000528437	0.9826	0.00269265	0.196251	0	1.4375	120	0.994387	0.01	0.0537794	spring-summer
ASV1234	0.000510002	0.9826	0.002953	0.172707	0	1.71875	249	0.986094	0.21	0.0519033	spring-summer
ASV1946	0.000502351	0.9826	0.00332336	0.151158	0	0.859375	172	0.998164	0.01	0.0511247	spring-summer
ASV0863	0.000498815	0.9826	0.00295528	0.168788	0	1.45312	135	0.961073	0.45	0.0507648	spring-summer
ASV0353	0.000473076	0.9826	0.00323784	0.146109	0.0508475	0.65625	70	0.853209	1	0.0481453	spring-summer
ASV1349	0.000469751	0.9826	0.00234695	0.200153	1.15254	0	278	0.98985	0.62	0.0478069	spring-summer
ASV0923	0.000446215	0.9826	0.00241831	0.184515	0	2.14062	128	0.966847	0.76	0.0454117	spring-summer
ASV0740	0.000438138	0.9826	0.00246415	0.177805	0	6.09375	189	0.949353	0.1	0.0445897	spring-summer
ASV1357	0.000437662	0.9826	0.00194314	0.225234	0	1.5	372	0.990218	0.23	0.0445412	spring-summer
ASV2179	0.000436002	0.9826	0.00339362	0.128477	0	0.640625	408	0.999312	0.02	0.0443723	spring-summer
ASV1393	0.000435909	0.9826	0.00167179	0.260744	0	1.375	270	0.990919	0.09	0.0443629	spring-summer
ASV0568	0.000420531	0.9826	0.00178377	0.235754	0	1.59375	87	0.925036	1	0.0427977	spring-summer
ASV1004	0.000417361	0.9826	0.0037629	0.110915	0.474576	0.0625	109	0.971685	0.98	0.0424752	spring-summer
ASV1457	0.00041203	0.9826	0.00197118	0.209026	1.33898	0	273	0.992539	0.53	0.0419326	spring-summer
ASV1390	0.000404356	0.9826	0.00314531	0.128558	0	1.79688	277	0.990748	0.1	0.0411516	spring-summer
ASV1866	0.0003995	0.9826	0.00214333	0.186392	0.728814	0	355	0.997712	0.41	0.0406575	spring-summer
ASV1422	0.000398468	0.9826	0.00229978	0.173263	0	0.953125	314	0.991587	0.44	0.0405524	spring-summer
ASV1181	0.000390531	0.9826	0.0020452	0.19095	0	0.703125	177	0.982939	0.77	0.0397446	spring-summer
ASV1117	0.000386236	0.9826	0.00191209	0.201996	0.762712	0.28125	142	0.978164	0.62	0.0393075	spring-summer
ASV1233	0.000385716	0.9826	0.0023028	0.167499	0	2.34375	147	0.985802	0.05	0.0392546	spring-summer
ASV1301	0.000383813	0.9826	0.00120464	0.318612	0	1.76562	300	0.988843	0.07	0.039061	spring-summer
ASV1354	0.000371372	0.9826	0.00268634	0.138244	0	0.859375	57	0.990034	0.38	0.0377948	spring-summer
ASV1263	0.000370831	0.9826	0.00287334	0.129059	0	1.10938	241	0.986944	0.46	0.0377397	spring-summer
ASV0466	0.000365706	0.9826	0.00147141	0.248541	0	2.03125	4	0.899599	1	0.0372182	spring-summer
ASV1745	0.000365456	0.9826	0.002114	0.172875	0	0.828125	224	0.996645	0.09	0.0371928	spring-summer
ASV1900	0.000359472	0.9826	0.00285701	0.125821	0.118644	0.703125	148	0.997848	0.2	0.0365838	spring-summer
ASV2587	0.000356146	0.9826	0.00275307	0.129363	0.440678	0	421	0.999947	0.3	0.0362452	spring-summer
ASV1397	0.000355612	0.9826	0.00141205	0.251841	0	1.5	303	0.991089	0.05	0.0361909	spring-summer
ASV2925	0.000353829	0.9826	0.00392812	0.0900759	0.322034	0	153	1	0.36	0.0360095	spring-summer
ASV0554	0.000343341	0.9826	0.00218808	0.156915	0.440678	0.640625	123	0.921848	1	0.0349421	spring-summer
ASV1625	0.000343067	0.9826	0.0013236	0.259192	0.813559	0	174	0.995251	0.75	0.0349142	spring-summer
ASV1302	0.000337551	0.9826	0.00162406	0.207844	0	1.20312	253	0.989055	0.19	0.0343529	spring-summer
ASV2602	0.00033673	0.9826	0.00285846	0.117801	0.389831	0.046875	239	0.999963	0.25	0.0342693	spring-summer
ASV0611	0.000324893	0.9826	0.00261215	0.124378	0	1.4375	86	0.931033	0.69	0.0330646	spring-summer
ASV1430	0.000318879	0.9826	0.0014309	0.222852	0	0.84375	228	0.991916	0.24	0.0324526	spring-summer
ASV0795	0.000318807	0.9826	0.00133809	0.238255	0	1.125	7	0.955954	1	0.0324453	spring-summer
ASV1164	0.000311147	0.9826	0.00175213	0.177582	0	2.60938	188	0.981536	0.05	0.0316657	spring-summer
ASV1207	0.000307008	0.9826	0.00172178	0.178309	0	2.45312	102	0.984261	0.09	0.0312444	spring-summer
ASV1014	0.000301565	0.9826	0.00228398	0.132035	0.542373	0.265625	181	0.972645	0.93	0.0306905	spring-summer
ASV1667	0.000298879	0.9826	0.00142819	0.209271	0	0.921875	335	0.995692	0.11	0.0304172	spring-summer
ASV1153	0.0002957	0.9826	0.00135662	0.217968	0	1.17188	61	0.980074	0.74	0.0300936	spring-summer
ASV1930	0.000287103	0.9826	0.00153119	0.187504	0	0.875	342	0.998043	0.03	0.0292187	spring-summer
ASV1186	0.000281032	0.9826	0.000781441	0.359632	0	1.14062	311	0.983281	0.88	0.0286008	spring-summer
ASV0906	0.000278885	0.9826	0.00218187	0.127819	2.64407	0	185	0.964374	0.92	0.0283824	spring-summer
ASV1859	0.000274868	0.9826	0.00188367	0.145921	0.508475	0.109375	384	0.997487	0.64	0.0279736	spring-summer
ASV1801	0.000264096	0.9826	0.00158643	0.166472	0	1.01562	325	0.996913	0.02	0.0268773	spring-summer
ASV0967	0.000254189	0.9826	0.00254385	0.099923	0.254237	0	175	0.969069	0.96	0.025869	spring-summer
ASV1802	0.000239501	0.9826	0.000908224	0.263703	0	1.01562	298	0.996999	0.01	0.0243742	spring-summer
ASV2325	0.000236861	0.9826	0.00110451	0.214449	0.491525	0	353	0.999648	0.38	0.0241055	spring-summer
ASV2429	0.000223007	0.9826	0.0017514	0.127331	0.525424	0	396	0.999793	0.4	0.0226956	spring-summer
ASV1447	0.000219107	0.9826	0.00166947	0.131243	0	1.64062	255	0.992388	0.13	0.0222987	spring-summer
ASV1521	0.000217147	0.9826	0.00153033	0.141896	0.59322	0	264	0.993985	0.96	0.0220992	spring-summer
ASV2463	0.000212174	0.9826	0.00137146	0.154706	0.508475	0	425	0.999853	0.3	0.0215931	spring-summer
ASV1978	0.000208801	0.9826	0.00155439	0.13433	0	0.8125	327	0.998279	0.03	0.0212498	spring-summer
ASV2385	0.000201337	0.9826	0.00118013	0.170607	0.508475	0	170	0.999742	0.29	0.0204902	spring-summer
ASV3543	0.000200579	0.9826	0.00206608	0.0970817	0.186441	0	304	1	0.28	0.020413	spring-summer
ASV2733	0.000196714	0.9826	0.00132234	0.148763	0	0.359375	71	1	0.01	0.0200198	spring-summer
ASV2187	0.000181881	0.9826	0.000867494	0.209663	0	0.640625	432	0.999409	0.01	0.0185102	spring-summer
ASV0424	0.000181076	0.9826	0.000927574	0.195215	0.59322	0	160	0.890619	1	0.0184282	spring-summer
ASV3461	0.0001806	0.9826	0.00138581	0.130321	0.0847458	0.109375	291	1	0.21	0.0183798	spring-summer
ASV2237	0.000175777	0.9826	0.0013841	0.126997	0.474576	0.171875	388	0.999542	0.61	0.0178889	spring-summer
ASV1901	0.000172794	0.9826	0.00138786	0.124504	0	0.8125	394	0.997913	0.34	0.0175854	spring-summer
ASV2182	0.000172639	0.9826	0.00122042	0.141459	0.338983	0	223	0.999378	0.74	0.0175696	spring-summer
ASV2131	0.000167604	0.9826	0.00130415	0.128516	0	0.6875	265	0.999124	0.02	0.0170572	spring-summer
ASV2487	0.000167075	0.9826	0.00108807	0.153551	0	0.453125	305	0.99989	0.02	0.0170033	spring-summer
ASV1911	0.000163875	0.9826	0.000958706	0.170933	0	0.5	218	0.997978	0.45	0.0166777	spring-summer
ASV1172	0.000162858	0.9826	0.00093384	0.174396	0.372881	0	336	0.981896	1	0.0165742	spring-summer
ASV2640	0.000162266	0.9826	0.0013665	0.118745	0	0.21875	315	0.999984	0.48	0.0165139	spring-summer
ASV2130	0.000162026	0.9826	0.000655754	0.247084	0	0.6875	410	0.999082	0.01	0.0164896	spring-summer
ASV1720	0.000161376	0.9826	0.00122069	0.1322	0	0.578125	166	0.996371	0.71	0.0164233	spring-summer
ASV2480	0.000158508	0.9826	0.0010631	0.149101	0	0.453125	424	0.999878	0.05	0.0161315	spring-summer
ASV2712	0.000154667	0.9826	0.000936768	0.165107	0.355932	0	68	1	0.27	0.0157406	spring-summer
ASV2003	0.000150547	0.9826	0.000506872	0.297012	0	0.796875	131	0.998393	0.02	0.0153213	spring-summer
ASV2165	0.000148891	0.9826	0.00207239	0.0718452	0.118644	0	401	0.999238	0.78	0.0151528	spring-summer
ASV2738	0.000147175	0.9826	0.00110373	0.133343	0.389831	0	89	1	0.44	0.0149781	spring-summer
ASV3047	0.00014659	0.9826	0.00116699	0.125613	0.288136	0	201	1	0.43	0.0149186	spring-summer
ASV3162	0.000145861	0.9826	0.00102531	0.14226	0	0.234375	233	1	0.02	0.0148444	spring-summer
ASV2553	0.000144561	0.9826	0.000975565	0.148182	0	0.421875	414	0.99992	0.01	0.0147121	spring-summer
ASV1835	0.000144441	0.9826	0.000711895	0.202897	0	0.96875	198	0.997249	0.02	0.0146999	spring-summer
ASV1861	0.0001437	0.9826	0.00102916	0.139628	0	0.53125	149	0.997564	0.6	0.0146244	spring-summer
ASV1001	0.000140784	0.9826	0.00106021	0.132789	0.355932	0	251	0.971177	1	0.0143277	spring-summer
ASV1977	0.000139586	0.9826	0.0013903	0.1004	0.271186	0	124	0.998222	0.73	0.0142057	spring-summer
ASV2908	0.000135275	0.9826	0.00101086	0.133821	0.169492	0.140625	145	1	0.01	0.0137671	spring-summer
ASV2081	0.000132525	0.9826	0.00112802	0.117485	0	0.15625	389	0.998864	0.8	0.0134872	spring-summer
ASV2705	0.000132137	0.9826	0.000763173	0.173142	0	0.359375	59	1	0.04	0.0134477	spring-summer
ASV2690	0.000131976	0.9826	0.00101826	0.129609	0.40678	0	412	0.999997	0.38	0.0134313	spring-summer
ASV0946	0.00013121	0.9826	0.000493961	0.265629	0	0.640625	125	0.967978	1	0.0133534	spring-summer
ASV1507	0.000127911	0.9826	0.00168129	0.076079	0.118644	0	242	0.993427	0.85	0.0130176	spring-summer
ASV0234	0.000125667	0.9826	0.000607628	0.206815	0.525424	0.046875	29	0.809619	1	0.0127892	spring-summer
ASV2181	0.000124931	0.9826	0.000634044	0.197039	0	0.5	161	0.999345	0.15	0.0127144	spring-summer
ASV1660	0.000121308	0.9826	0.000486563	0.249316	0	1.0625	38	0.99559	0.1	0.0123456	spring-summer
ASV2163	0.000117314	0.9826	0.000469566	0.249836	0.0169492	0.25	359	0.9992	0.74	0.0119392	spring-summer
ASV1999	0.000116233	0.9826	0.000744658	0.156088	0	0.375	282	0.998337	0.66	0.0118291	spring-summer
ASV1299	0.000115677	0.9826	0.000698584	0.165588	0.305085	0	196	0.988406	1	0.0117726	spring-summer
ASV2704	0.000114043	0.9826	0.000701794	0.162503	0	0.359375	440	1	0.02	0.0116063	spring-summer
ASV1823	0.000111391	0.9826	0.000480823	0.231668	0.271186	0	263	0.997084	0.95	0.0113364	spring-summer
ASV0308	0.000107042	0.9826	0.000465534	0.229934	0.20339	0.625	65	0.831428	1	0.0108938	spring-summer
ASV2915	0.000100847	0.9826	0.000454786	0.221746	0.0508475	0.25	150	1	0.01	0.0102633	spring-summer
ASV3004	9.78962e-05	0.9826	0.0010138	0.0965637	0.169492	0	190	1	0.78	0.00996297	spring-summer
ASV3459	9.65041e-05	0.9826	0.000601261	0.160503	0	0.1875	289	1	0.03	0.0098213	spring-summer
ASV3357	9.6403e-05	0.9826	0.00074391	0.129589	0.220339	0	261	1	0.33	0.00981101	spring-summer
ASV2474	9.50505e-05	0.9826	0.000610061	0.155805	0	0.453125	257	0.999866	0.02	0.00967336	spring-summer
ASV1728	9.41851e-05	0.9826	0.0005972	0.157711	0	0.40625	330	0.996462	0.95	0.0095853	spring-summer
ASV3453	9.40449e-05	0.9826	0.0007187	0.130854	0.20339	0	279	1	0.29	0.00957103	spring-summer
ASV1244	9.25029e-05	0.9826	0.000742499	0.124583	0	0.453125	156	0.98638	0.63	0.0094141	spring-summer
ASV2865	9.02531e-05	0.9826	0.000538092	0.167728	0	0.3125	139	1	0.01	0.00918513	spring-summer
ASV1509	8.98845e-05	0.9826	0.00109357	0.082194	0.101695	0	126	0.99357	0.97	0.00914762	spring-summer
ASV1677	8.93132e-05	0.9826	0.000716896	0.124583	0	0.4375	362	0.995988	0.73	0.00908947	spring-summer
ASV1668	8.90738e-05	0.9826	0.000326029	0.273208	0	0.515625	340	0.995792	0.99	0.00906512	spring-summer
ASV0875	8.84888e-05	0.9826	0.000971452	0.0910892	0.0508475	0.265625	237	0.963074	1	0.00900558	spring-summer
ASV2773	8.55529e-05	0.9826	0.000703886	0.121544	0	0.171875	99	1	0.41	0.00870679	spring-summer
ASV2445	8.45898e-05	0.9826	0.000562591	0.150358	0	0.265625	436	0.999824	0.35	0.00860878	spring-summer
[truncated: 647 more rows]
