# Supplementary material for: Temporal dynamics of freshwater planktonic parasites inferred using a DNA metabarcoding time-series
Source: Parasitology. 2021 Jul 19;148(13):1602–11. doi: 10.1017/S0031182021001293 (PMC8573423; doi:10.1017/S0031182021001293)
Supplement: Supplementary file 1 [file S0031182021001293sup.zip › S0031182021001293sup002.xlsx]

## Sheet: Sheet1
Sequence	ASV_ID	100-EUK15-82	101-EUK15-83	102-EUK15-84	103-EUK15-85	104-EUK15-86	105-EUK15-87	106-EUK15-88	107-EUK15-89	108-EUK15-90	109-EUK15-91	110-EUK15-92	111-EUK15-93	112-EUK15-94	113-EUK15-95	114-EUK15-96	115-EUK15-97	116-EUK15-98	117-EUK15-99	118-EUK15-100	119-EUK15-101	120-EUK15-102	121-EUK15-103	122-EUK15-104	123-EUK15-105	124-EUK15-106	125-EUK15-107	126-EUK15-108	127-EUK15-109	128-EUK15-110	129-EUK15-111	130-EUK15-112	131-EUK15-113	132-EUK15-114	133-EUK15-115	134-EUK15-116	135-EUK15-117	136-EUK15-118	137-EUK15-119	138-EUK15-120	139-EUK15-121	140-EUK15-122	141-EUK15-123	142-EUK15-124	143-EUK15-125	19-EUK15-1	20-EUK15-2	21-EUK15-3	22-EUK15-4
AGCTCCAATAGCGTATATTAAAGTTGTTGCAGTTAAAAAGCTCGTAGTTGGATTTCGGAGCATTCACGATGCTGACCGCTGAAACGGCGTGTTCGGCGCGTGGATCTCCTCTTCTTGGGGATTCAAGTGGGTGGCGGGTAAAACCGTCATTCGCTCCCCATCGTTTACTTTGAGAAAATTGGAGTGCTCAAAGCAGGCACAACCCTGCCTTGAACAATGCAGCATGGGATAATAGAACAGGACGAAGGTCCTATTTTGTTGGTTTCTAGGGCTTTTGTAATGATTAAAAGGGACAGTTGGGGGCATTCGTATTCAATTGTCAGAGGTGAAATTCTAGGATTAATTGAAGACGAACTACTGCGAAAGCATTTGCCAAGGATGTTTT	ASV0393	0	0	0	0	0	0	0	0	0	0	0	0	0	0	0	0	0	0	0	0	0	0	0	3	6	6	7	0	0	0	0	0	0	0	0	0	0	0	0	0	0	0	0	0	0	0	0	0
AGCTCCAATAGCGTATATTAAAGTTGTTGCAGTTAAAAAGCTCGTAGTTGGATTTCGGAGCATTCACGATGCTGACCGCTGAAACGGCGTGTTCGGCGCGTGGATCTCCTTTTCTTGGGGAATCAAGTGGGTGGCGGGTAAAACCGTCATTCGCTCCCCATCGTTTACTTTGAGAAAATTGGAGTGCTCAAAGCAGGCACAACCCTGCCTTGAACAATGCAGCATGGGATAATAGAACAGGACGAAGGTCCTATTTTGTTGGTTTCTAGGGCTTTTGTAATGATTAAAAGGGACAGTTGGGGGCATTCGTATTCAATTGTCAGAGGTGAAATTCTAGGATTAATTGAAGACGAACTACTGCGAAAGCATTTGCCAAGGATGTTTT	ASV0845	0	0	0	0	0	0	0	0	0	0	0	0	0	0	0	0	0	0	0	0	0	0	0	0	0	0	0	0	0	0	0	0	0	0	0	0	0	0	0	0	0	0	0	0	0	0	0	0
AGCTCCAATAGCGTATATTAAAGTTGTTGCAGTTAAAAAGCTCGTAGTTGGATTCGAAGCGCCTTAGTTGGCCGAGAGGATGGTTGGACCTTTACGGCATGTACTATTGCGTTCTATGTTCAGTAGATCTGGACTGGCCTTAATTGGCTGGTCTATGTCCTGGACCGTTTACCTTGAATAAATTAGGGTGTTCAAAGCAGGCTTTAAAGCCTTGAATAGTTTAGCATGGGATAATGGAATACGACCCTGGCCGAGTTCGTCGGTGTTACTCGGCTGGGGTAATGATTAATAGAGATAGTCGGGGTCATTCATATTCAATTGTCAGAGGTGAAATTCTTAGATTCTTTGAAGATGAACTGCAGCGAAAGCGTTTGACAAGGATGCTCT	ASV0875	0	0	0	0	0	0	0	0	0	0	0	3	0	0	0	0	0	0	0	0	0	0	0	2	0	0	0	0	0	0	0	0	0	0	3	0	0	7	0	0	0	4	0	0	0	0	0	0
AGCTCCAAGAGTGTATATTAAAGTTGTTGCGGTTAAAAAGCTCGTAGTTGGACTTGGGGTTTGTGTACAACGGTTCCTGGGGGTTCGCCCCTGGGGTTAAGGCCGCGTGCACTTACTTATCATGAGGCGTTAAGGGGGAGGGTCGGCTTCGGTCGGTTCTCTTCTGTTTCAGTGGGTTTACTTTGAAAAAATTAGGGTGTTCAAAGCAGGCGAAATCGTCTTGAATACATTAGCATGGGATAATAAAATACGACCTTTGGTCTATTCTTTATTGGTTTCTGGGGCCAGGGTAATGATTGACAGGGATAGTTGGGGTCGCTTGTATCCAGTGGTTAGAGGTGAAATTCTATGACCCATTGGGGACAAACAAATGCGAAGGCATTCGACAAGGATGTTTT	ASV1320	0	0	0	0	0	0	0	0	0	0	0	0	0	0	0	0	0	0	0	0	0	0	0	0	0	0	0	0	0	0	0	0	0	0	0	0	0	0	0	0	0	0	0	0	0	0	0	0
AGCTCCAAGAGTGTATATTAAAGTTGTTGCGGTTAAAAAGCTCGTAGTTGGACTAGGGGGGAGGGCATTTTGGCTCCTGTTGGTATTAAAGCCTTCGGGGTTTAAGTCTGGTGTTCCGACTCTTTTTTTAAAAAGCGGAAAAGTCGGCCTTCGGGTTGGCTGTTTATTAGGGTTTACTTTGAATAAATTAGGGTGTTTAAAGCAGGCGTAACTCGCCTTGAATATATTAGCATGGGATAATAAAATATGACTTTAGGTCTATACTTTATTGGTTTCTAGGACTTAGGTAATGATTAATAGGGACAGTTGGGGTCGCTTGTACTCAGTGGCTAGAGGTGAAATTCTATGACCCATTGAAGACAAACAAATGCGAAGGCATTCGACAAGGATGTTTT	ASV2187	0	0	0	0	0	0	0	0	0	0	0	0	0	0	0	0	0	0	10	0	0	0	0	0	0	0	0	0	0	0	0	0	0	0	0	0	0	0	0	0	0	0	0	0	0	0	0	0
AGCTCCAATAGCGTATACTAAAATTGTTGCAGTTAAAAAGCTCGTAGTCGAAATAGGCCTTCATTCCATCCGGGCCCTGATAAAGGCATCAATCCGGGTGGGTGGATGGCTCCTTAAAGGCTTTCCTTCGCGTCGGGCTTAACTGCGCCGTGCTTTGGATTGTCGCCATTACTGTGAAAAAATTAGAGTGTTCAAGGCAAGCTCACGGGCTTGAATAGATTAGCATAGGATAATAGATTGGTCAAAAATTTACGTTAGTAGGTTTAAAATCTTGACAACCGTTAATAGGGACTATCAGGGGCGCTCATATTTCATTGTCAGAGGTGAAATTCTTGGATTTATGAAAGATGAACTAATGCGAAAGCATCCGCCATGGGTACTCT	ASV2632	0	0	0	0	0	0	0	0	0	0	0	0	0	0	0	0	0	0	0	0	0	2	0	0	0	0	0	0	0	0	0	0	0	0	0	0	0	0	0	0	0	0	0	0	0	0	0	0
AGCTCCAATAGCGTATATTAAAGTTGTTGCAGTTAAAAAGCTCGTAGTTGGATTTCGGAGCATTCACGATGCTGACCGCTGAAACGGCGTGTTCGGCGCGTGGATCTCCTCTTCTTGGGGATACAAGTGGGTGGCGGGTCAAACCGTCATTCGCTCCCCATCGTTTACTTTGAGAAAATTGGAGTGCTCAAAGCAGGCACAACCCTGCCTTGAACAATGCAGCATGGGATAATAGAACAGGACGAAGGTCCTATTTTGTTGGTTTCTAGGGCTTTTGTAATGATTAAAAGGGACAGTTGGGGGCATTCGTATTCAATTGTCAGAGGTGAAATTCTAGGATTAATTGAAGACGAACTACTGCGAAAGCATTTGCCAAGGATGTTTT	ASV3099	0	0	0	0	0	0	0	0	0	0	0	0	0	0	0	0	0	0	0	0	0	0	0	0	0	0	0	0	0	0	0	0	0	0	0	0	0	0	0	0	0	0	0	0	0	0	0	0
AGCTCCAATAGTGTATATTAAAGTTGCTGCGGTTAAAAAGCTCGTAGTTGGATTTCGGAATGCGTTTTCTGCGTCAAAGCTCATCCTTGTGGTGTGGCTCGGCGCGCGCTTCCTAGCTTTGGATAGTGGCCCGCAAGGGAACAACCGCTTCCAATCATTTACTTTGAAAAAATTAGAGTGTTCAAAGCAGGCGTAACCTTGCCATTGAATATTACAGCATGGGATAATAGAATATGACGTTGGTCTTATTTTGTTGGTTTCTAAGGCTGATGTAATGATTAATAGGGATAGTTGGGGTCGCTCGTATTGAGTTGTCAGAGGTGAAATTCTAGGATTTACTCAAGACGAACTAGTGCGAAAGCATTCGACAAGGATGTTTT	ASV4306	0	0	0	0	0	0	0	0	0	0	0	0	0	0	0	0	0	0	0	0	0	0	0	0	0	0	0	0	0	0	0	0	0	0	0	0	0	0	0	0	0	0	0	0	0	0	0	0
AGCTCCAATAGCGTATATTAAAGTTGTTGCAGTTAAAAAGCTCGTAGTTGAATTTCGGACACGTCTGGCTGGTCTGCCTAACGGTAAGTACCGGTTAGCGGTGTCTTCCTTTCTGGAGATTCTGGCTGCTCTTAACTGGGTGGCCAGGAAACCCAGGACTTTTACTTTGAAAAAATTAGAGTGTTCAAAGCAGGCTTACGCTTGAATACATTAGCATGGAATAATAGAATAGGACTTTGGTTCTATTTTGTTGGTTTCTAGGACCGAAGTAATGATTAATAGGGATAGTTGGGGGCATTAGTATTTCAGAGTCAGAGGTGAAATTCTTGGATTTCTGAAAGACTAACTACTGCGAAAGCATTTGCCAAGGATGTTTT	ASV3618	0	0	0	0	0	0	0	0	0	0	0	0	0	0	0	0	0	0	0	0	0	0	0	0	0	0	0	0	0	0	0	0	0	0	0	0	0	0	0	0	0	0	0	0	0	0	0	0
AGCTCCAATAGCGTATATTAAAGTTGTTGCAGTTAAAAAGCTCGTAGTTGAATTTCGGGTGCGCCTGGTCGGTCTACCTAACGGTCAGCACTGATTGGGCGTGCCTCACCTTTTGGGGTGCCAGTCTGCTCTTTACCGGGTGGGCTGGTGTGCCAAGACCTTTACTTTGAAAAAATTAGAGTGTTCAAAGCAGGCTTACGCTTGAATACATTAGCATGGAATAATAGAATAGGACTTTGGTTCTATTTTGTTGGTTTAAGGACCAAAGTAATGATTAATAGGGACAGTTGGGGGCATTAGTATTTCAGGGCTAGAGGTGAAATTCTTGGATTCCTGAAAGACTAACTACTGCGAAAGCATCTGCCAAGGATGTTTT	ASV1447	0	0	0	0	0	0	0	0	0	0	0	0	0	0	0	0	0	0	0	0	0	0	0	0	0	0	0	0	0	0	0	0	0	0	0	0	0	0	0	0	0	0	0	0	0	0	0	0
AGCTCCAATAGCGTATATTAAAGTTGTTGCAGTTAAAAAGCTCGTAGTTGAATTTCGGGCCTTCTTGATCGGTGCGCCTAACGGTGTCTACTGGTTAAGGGGGTCCCACCTTTTGGGGCTCCAGTCTGCTCTTTATTGGGTGGGCTGGCGCGCCAAAACTTTTACTTTGAAGAAATTAGAGTGTTCAAAGCAGGCTTACGCTTGAATACATTAGCATGGAATAATAGAATAGGACTTTGGTTCTATTTTGTTGGTTTACAGGACCAAAGTAATGATTAATAGGGACAGTTGGGGGCATTAGTATTTCAGGGCTAGAGGTGAAATTCTTGGATTCCTGAAAGACTAACTACTGCGAAAGCATCTGCCAAGGATGTTTT	ASV1457	0	16	7	0	41	19	12	0	0	0	0	0	0	0	0	0	0	0	0	0	0	0	0	0	0	0	0	0	0	0	0	0	0	0	0	0	0	0	0	0	0	0	0	0	0	0	0	0
AGCTCCAATAGCGTATATTAAAGTTGTTGCAGTTAAAAAGCTCGTAGTTGAATTTCGGGCGCGCCCGGTCGGTCTACCTAACGGTCAGCACTGATTGGGCGTGCCTCACCTTTTGGGGTGCCAGTCTGCTCTTTACTGGGTGGGCTGGTGTGCCAAGACTTTTACTTTGAAAAAATTAGAGTGTTCAAAGCAGGCTTACGCTTGAATACATTAGCATGGAATAATAGAATAGGACTTTGGTTCTATTTTGTTGGTTTAAGGACCAAAGTAATGATTAATAGGGACAGTTGGGGGCATTAGTATTTCAGGGCTAGAGGTGAAATTCTTGGATTCCTGAAAGACTAACTACTGCGAAAGCATCTGCCAAGGATGTTTT	ASV2733	0	0	0	0	0	0	0	0	0	0	0	0	0	0	0	0	0	0	0	0	0	0	0	0	0	0	0	0	0	0	0	0	0	0	0	0	0	0	0	0	0	0	0	0	0	0	0	0
AGCTCCAATAGCATATACTAATATTGTTGCAGTTGAAGCGTTCGTAGTTTGATGTGCAACTTCACACACGAGACTAATCGTCACGGGTGAGATGTTGAGGCCTACACGGCATCAGTTACTTTGAGAAAATTGTTTTGTTCACCTTTGGGTTGAGCCGAAGCACAGCAGCATGGAATAACGACAAATAACAGTCGACAAATAAGAATATCCTCTTGTCGACAGTGATGATGGAAAGGGGCGTACGGGGACATTCGTACTTGCTAGAGAGAGGTGAAATTCTGAGACCTGGCAAAGACGAGCAAATGCAAAAGCATCTGTCCAGTGCTCACC	ASV1021	0	0	0	0	0	0	0	0	0	0	0	0	0	0	0	0	0	0	0	0	0	0	0	0	0	0	0	0	0	0	0	0	0	0	0	0	0	8	0	0	0	0	0	0	0	0	0	0
AGCTCCAATAGTGTATATTATTGATGTTGCAGTTGAAATGTTCGTAGTCGATCCCTATCTGCTAGGGCAGCGATCCCATCGGGAATTCGCTACTTCGGCAGAGATTGTGCAAACAGCTTTCGCATGGAAACATGTGTTTGCTTTTGCATCCTACTTTGAGTGAATCGGCGTGTTCCACGCAGGCATAAGCCTTGAACGATTTACCATAGTATAGGGAGATTATGAAAGCGTCTTCTTGTTTGTTCGGAGGCGTTTTTCAAATCGATAGGAACGGTTGATGGCATTCGTATTCAACTGCCAGAGGTGAAATTCTTTGATTAGTTGAGGACGAACTACTGCGAAAGCATCTGCCAAGGACGTTTC	ASV0763	0	0	0	0	4	0	0	0	3	0	0	0	0	0	0	0	0	0	0	0	0	0	0	0	0	0	0	0	0	0	0	0	0	3	0	0	0	0	4	9	14	102	64	0	0	0	0	0
AGCTCCAATAGCGTATATTAAAATTGCTGCAGTTAAAGCGTCCGTAGTTGAATTTCGTCCAATCAGATGAGATGTGTAGAAACTCCGGTTTCTTACACGCTCTTCGCTTTGGACTCAGGGAGAGTTGGGGCAACCTTATTCTCCCTCGTTACTTTGAGCAAATTGGAGTGCTCCAACCAAGCCGAAGCTTGAACAGCTCAGCATGGAATAACAAGATAGGACTTTGGTTCTTCTTGCTGGTGTCATGAACCAATAGTAATGGTTGATAAGGACATACGGGGGCATTTGTACTTGCTGGAGAGAGGTGAAATTCTAAGACCCAGCAAAGACAAACAAGTGCGAAAGCATTTGCCCAGTGTGTACC	ASV1633	0	0	0	0	0	0	0	0	0	0	0	0	0	0	0	0	0	0	0	0	0	0	0	0	3	0	0	0	0	0	0	0	0	0	0	0	0	0	0	6	0	0	0	0	2	0	0	0
AGCTCCAATAGCGTATATTAAAGTTGTTGCAGTTAAAAAGCTCGTAGTTGAATTTCTGCTTGCATCGGAGCTTCCACTTTTGTGGTTAGCTTTGTATGTAAGCATAATCTCTCGGTTCGCTAACGCTGCCAAGAGACCTTCACTTTGAGAAAATTAGAGTGTTTCAAGCAAGCTTTTGCTATGAATACTACAGCATGGAATAATATTATAGGACTTTAGGCCTATTTGTTGGTTTCAGGCCTGAAGTAATGATTAATAGGGACAGTTGGGGGCATTCGTATTTGACAGTCAGAGGTGAAATTCTAAGATTTGTCAAAGACGAACTACTGCGAAAGCATTTGCCAAGGATGTTTT	ASV3263	0	0	0	0	0	0	0	0	0	0	0	0	0	0	0	0	0	0	0	0	0	0	0	0	0	0	0	0	0	0	0	0	0	0	0	0	0	0	0	0	0	0	0	0	0	0	0	0
AGCTCCAATAGCGTATATTAAAATTGCTGCAGTTAAAGCGTCCGTAGTTGGATTTCGTCCAATCAGGTTAGTTGTGATTGGAATTTATTTTCTTTCGCTCTTTCCGCTTTGGACTTGGAGAGTGCATGGCAACATGCTTCTCCCGTTACTTTGAGCAAATTGGAGTGCTCCAACCAAGCCGAAGCTTGAACAGCTCAGCATGGAATAACAAGATAGGACTTTGGTTCTTCTTGCTGGTGTCATGGACCAATAGTAATGGTTGATAAGGACATACGGGGGCATTTGTACTTGCTGGAGAGAGGTGAAATTCTAAGACCCAGCAAAGACAAACAAGTGCGAAAGCATTTGCCCAGTGTGTACC	ASV3579	0	0	0	0	0	0	0	0	0	0	0	0	0	0	0	0	0	0	0	0	0	0	0	0	0	0	0	0	0	0	0	0	0	0	0	0	0	0	0	0	3	0	0	0	0	0	0	0
AGCTCCAATAGCGTATATTAAAGTTGTTGCAGTTAAAACGCTCGTAGTTGAAATTCTGCCAATAAGAATAGGTCATCTCTTTGAGATTGTACTTGTTATTATTGGCATTGATCCGAAACACTTAATAGTTAATTCTGTTAAGTGCTCGGAGCAGTTACTTTGAGAAAATTAGAGTGTTTCAAGCAGGCGTAAAGCCTTGAATACTCCAGCATGGAATAACAAGTAAGGACTCAAGTTCTTCTTGTTGGTTTAAGAGCCTGAGTAATGATTAAGAGGAACAGTCGGGGGTATTCGTACTTGGTAGTCAGAGGTGAAATTCTTAGATTTACCAAAGACGAACTATTGCGAAGGCATCTACCATGGATGTTTT	ASV3940	0	0	0	0	0	0	0	0	0	0	0	0	0	0	0	0	0	0	0	0	0	0	0	0	0	0	0	0	0	0	0	0	0	0	0	0	0	0	0	0	0	0	0	0	0	0	0	0
AGCTCCAATAGCGTATATTAAAGTTGTTGCAGTTAAAACGCTCGTAGTTGAAGTTGTGGTAGTAATAATGGGTCATCTTTAACGAGCATGCACTTATTGTTATTGCCATTATTCCGGAATATGCAGGGTAACCTGTATATTTGGAACTGTTACTTTGAGAAAATTAGAGTGTTTCAAGCAGGCGTAATGCTTTGAATACTCCAGCATGGAATGACAACAAAGGACTCAAGTCTTTCTTGTTGGTTTAAGGAGTTGAGTAATGATTAAGAGGAACAGTCGGGGGTATTCGTATTCAGTCGCTAGAGGTGAAATTCTTAGATTGACTGAAGACGAACTACTGCGAAGGCATCTACCATGGATGTTTT	ASV1740	0	0	0	0	0	0	0	0	0	0	0	0	0	0	0	0	0	0	0	0	0	0	0	0	0	0	0	0	0	0	0	0	0	0	0	0	0	0	0	0	0	0	0	0	0	0	0	0
AGCTCCAATAGCGTATATTAAAGTTGTTGCAGTTAAAACGCTCGTAGTTGAAATTGTGGTAATAACAATGGGTCATCTTTAACGAGCATGCACTTATTGTTGTTGCCATTATTCCGGTATATGCAGGGTAACCTGTATATTCGGAACTGTTACTTTGAGAAAATTAGAGTGTTTCAAGCAGGCGTAATGCTTTGAATACTCCAGCATGGAATGACAACAAAGGACTCAAGTCTTTCTTGTTGGTTTAAGGAGTTGAGTAATGATTAAGAGGAACAGTCGGGGGTATTCGTATTCATTCGCTAGAGGTGAAATTCTTAGATTGACTGAAGACGAACTACTGCGAAGGCATCTACCATGGATGTTTT	ASV2319	0	0	0	0	0	0	0	0	0	0	0	0	0	0	0	0	0	0	0	0	0	0	0	0	0	0	0	0	0	0	0	0	0	0	0	0	0	0	0	0	0	0	0	0	0	0	0	0
AGCTCCAATAGCGTATATTAAAGTTGTTGCAGTTAAAACGCTCGTAGTTGAAATTTTGTTGTTGAAAACGGATTCCCTCCATGAGTGTGTATCTGTTTTCATTGACATATATCTGATTTACTTCGCGTTTTCGCGTAGTTTTCAGAGCTGTTACTTTGAGAAAATTAGAGTGTTTCAAGCAAGCGTTTAGCTTTGAATACTCCAGCATGGAATAACAAGTAAAGACTCAAGTTTTTCTTGTTGGTTTAAGAATTTGAGTAATGATTAATAGGAACAGTCGGGGGTATTCGTATTCGGCAGCTAGAGGTGAAATTCTTAGATTTGCCGACGACGAACTACTGCGAAGGCATCTACCATGGATGTTTT	ASV2460	0	0	0	0	0	0	0	0	0	0	0	0	0	0	0	0	0	0	0	0	0	0	0	0	0	0	0	0	0	0	0	0	0	0	0	0	0	0	0	0	0	0	0	0	0	0	0	0
AGCTCCAATAGCGTATATTAAAATTGCTGCAGTTAAAGCGTCCGTAGTTGAATTTCGTCCAATCAGATGAGATGTGTAGAAACTTCGGTTTCTTACACGCTCTTCGCTTTGGACTCAGGGAGAGTTGGGGCAACCTTATTCTCCCTCGTTACTTTGAGCAAATTGGAGTGCTCCAACCAAGCCGAAGCTTGAACAGCTCAGCATGGAATAACAAGATAGGACTTTGGTTCTTCTTGCTGGTGTCATGAACCAATAGTAATGGTTGATAAGGACATACGGGGGCATTTGTACTTGCTGGAGAGAGGTGAAATTCTAAGACCCAGCAAAGACAAACAAGTGCGAAAGCATTTGCCCAGTGTGTACC	ASV2640	0	0	0	0	0	0	0	0	0	0	0	0	0	0	0	0	0	0	0	0	0	0	0	0	0	0	0	0	0	0	0	0	0	0	0	0	0	0	0	0	0	0	0	0	0	0	0	0
AGCTCCAATGGCGTATATTAAAGTTGTTGCAGTTAAAACGCTCGTAGTTGAAGTTCTGCTGGTGAAAAGGACGTCTTACTTTAGTACGCCTTTTCACTGGCATAATTCCGATCCATTGTTCTTTGTAAAAAGGGCAATATTCGGAGCCGTTACTTTGAGAAAATTAGAGTGTTTCAAGCAGGCTTTGCGCCTTGAATACTCCAGCATGGAATAACAAGTGAGGACTCAAGTTCTTCTTGTTGGTTTAAGAACCTGAGTAATGATTGATAGGAACAGTCGGGGGTATTCGTACTTGGTAGTCAGAGGTGAAATTCTTAGATTTACCAAAGACGAACTACTGCGAAGGCATCTACCATGGATGTTTT	ASV2829	0	0	0	0	0	0	0	0	0	0	0	0	0	0	0	0	0	0	0	0	0	0	0	0	0	0	0	0	0	0	0	0	0	0	0	0	0	0	0	0	0	0	0	0	0	0	0	0
AGCTCCAATGGCGTATATTAAAGTTGTTGCAGTTAAAACGCTCGTAGTTGAAGTTCTGCTGGTGAAAAGGACGTCTTACTTTAGTACGCTTTTTCACTGGCATAATTCCGATCCATTGGTGTTTTTCAAATGCCAATATTCGGAGCCGTTACTTTGAGAAAATTAGAGTGTTTCAAGCAGGCTTTGCGCCTTGAATACTCCAGCATGGAATAACAAGTGAGGACTCAAGTTCTTCTTGTTGGTTTAAGAACCTGAGTAATGATTGATAGGAACAGTCGGGGGTATTCGTACTTGGTAGTCAGAGGTGAAATTCTTAGATTTACCAAAGACGAACTACTGCGAAGGCATCTACCATGGATGTTTT	ASV3270	0	0	0	0	0	0	0	0	0	0	0	0	0	0	0	0	0	0	5	0	0	0	0	0	0	0	0	0	0	0	0	0	0	0	0	0	0	0	0	0	0	0	0	0	0	0	0	0
AGCTCCAATGGCGTATATTAAAGTTGTTGCAGTTAAAACGCTCGTAGTTGAAGTTCTGCTGGTGAAAAGGACGTCTTACTTTAGTACGCCTTTTCACTGGCATAATTCCGATCCATTGTTCTTTGAAAAAAGGGCAATATTCGGAGCCGTTACTTTGAGAAAATTAGAGTGTTTCAAGCAGGCTTTGCGCCTTGAATACTCCAGCATGGAATAACAAGTGAGGACTCAAGTTCTTCTTGTTGGTTTAAGAACCTGAGTAATGATTGATAGGAACAGTCGGGGGTATTCGTACTTGGTAGTCAGAGGTGAAATTCTTAGATTTACCAAAGACGAACTACTGCGAAGGCATCTACCATGGATGTTTT	ASV4315	0	0	0	0	0	0	0	0	0	0	0	0	0	0	0	0	0	0	0	0	0	0	0	0	0	0	0	0	0	0	0	0	0	0	0	0	0	0	0	0	0	0	0	0	0	0	0	0
AGCTCCAATAGCGTATATTAAAGTTGTTGTGGTTAAAAAGCTCGTAGTTGAACCTTGGGCCTGGCTGGCCGGTCCGCCTCACCGCGTGTACTGGTCCGGCCGGGCCTTTCCCTCTGTGGAACCCCATGCCCTTCACTGGGTGTGGCGGGGAAACAGGACTTTTACTTTGAAAAAATTAGAGTGCTCCAGGCAGGCCTATGCTCGAATACATTAGCATGGAATAATAGAATAGGACGTGTGGTTCTATTTTGTTGGTTTCTAGGACCGCCGTAATGATTAATAGGGACAGTCGGGGGCATCAGTATTCAATTGTCAGAGGTGAAATTCTTGGATTTATTGAAGACTAACTACTGCGAAAGCATTTGCCAAGGATGTTTT	ASV1152	0	0	0	0	0	0	0	0	0	0	0	0	0	0	0	0	0	0	0	0	0	0	0	0	0	0	0	0	0	0	0	0	0	0	0	0	0	0	0	0	0	0	0	0	0	0	0	0
AGCTCCAATAGCGTATATTAAAGTTGTTGCAGTTAAAAAGCTCGTAGTTGAACTTTGGGCCCGGTTGGCCGGTCCGATTTTTTCGTGTACTGGATTTCCAACGGGGCCTTTCCTTCTGGCTAACCTTGAGTCCTTGTGGCTCTTGGCGAACCAGGACTTTTACTTTGAAAAAATTAGAGTGTTCAAAGCAGGCGTATTGCTCGAATATATTAGCATGGAATAATAGAATAGGACGTTTGGTTCTATTTTGTTGGTTTCTAGGACCATCGTAATGATTAATAGGGACGGTCGGGGGCATCAGTATTCAATTGTCAGAGGTGAAATTCTTGGATTTATTGAAGACTAACTACTGCGAAAGCATTTGCCAAGGACGTTTT	ASV1366	0	0	0	0	0	0	0	0	0	0	0	0	0	0	0	0	0	0	0	0	0	0	0	0	0	0	0	0	0	0	0	0	0	0	0	0	0	0	0	0	0	0	0	0	0	98	0	0
AGCTCTGATAGTATATATTAAAGTTGTTGCAGTTAAAAAGCTCGTAGTTGAAACTTGGGTGTGTAGGGGCGGTCTCTTTTAGAGTACTACCCTGAAACATCTTTCTTTGGTGTAAACTCTTTATTCACTTAAGGAGTGTAAACCAAACATTTACTTTGAAAAAATTAGAGTGTTCAAAGCAGGCCTTTGCTCGAATATATTAGCATGGAATAATAGAATAGGACGTATGGTTCTATTTTGTTGGTTTCTAGGACCGTCGTAATGATTAATAGGGACGGTCGGGGGCATCAGTATTCAGTTGTCAGAGGTGAAATTCTTGGATTTACTGAAGACTAACTACTGCGAAAGCATTTGCCAAGGACGTTTT	ASV1859	0	0	0	0	0	0	0	0	0	0	0	0	0	0	0	0	0	0	0	0	0	0	0	0	0	0	0	0	0	0	0	0	0	0	0	0	0	0	0	0	0	0	0	0	24	0	0	0
AGCTCCAATAGCGTATATTAAAGTTGTTGCAGTTAAAAAGCTCGTAGTTGAACTTTGGGCCTGGCAGGCCGGTCCGCTTTTTGGCGAGTACTGACCCTGCCGGGCCTTTCCTTCTGGCTAACCTCCCCTCTGGAGAGGCGAACCAGGACTTTTACTTTGAAAAAATTAGAGTGTTCAAAGCAGGCCTTTGCTCGAATATATTAGCATGGAATAATAGAATAGGACGTTTGGTTCTATTTTGTTGGTTTCTAGGACCATCGTAATGATTAATAGGGACGGTCGGGGGCATCAGTATTCAGTTGTCAGAGGTGAAATTCTTGGATTTACTGAAGACTAACTACTGCGAAAGCATTTGCCAAGGACGTTTT	ASV2364	0	0	0	0	0	0	0	0	0	0	0	0	0	0	0	0	0	0	0	0	0	0	0	0	0	0	0	0	0	0	0	0	0	0	0	0	0	0	0	0	0	0	0	0	0	0	0	0
AGCTCCAATAGCGTATATTAAAGTTGTTGCAGTTAAAAAGCTCGTAGTTGAACCTTGGCTCTGGCTGGCCGGTCCGCCTCACCGCGAGTACTGGTCCGGCTGGAGCTTTCCTTCTGGGGAACCTCATGGCCTTCACTGGCTGTGGGGGGAACCAGGACTTTTACTGTGAAAAAATTAGAGTGTTCAAAGCAGGCCTTTGCTCGAATACATTAGCATGGAATAATAGAATAGGACGTGCGGTTCTATTTTGTTGGTTTCTAGGACCGCCGTAATGATTAATAGGGATAGTCGGGGGCGTCAGTATTCAGCTGTCAGAGGTGAAATTCTTGGATTTGCTGAAGACTAACTACTGCGAAAGCATTCGCCAAGGATGTTTT	ASV2393	0	0	0	0	0	0	0	0	0	0	0	0	0	0	0	0	0	0	0	0	0	0	0	0	0	0	0	0	0	0	0	0	0	0	0	0	0	0	0	0	0	0	0	0	0	0	0	0
AGCTCCAAAAGCGTATATTAAAGTTGTTGCAGTTAAAAAGCTCGTAGTTGAACCTTGGGCTTGGTTGGCCGGTCCATCTTTTTGATGCGTACTGGACCCAACCGAGCCTTTCCTTCTGGCTAGCCTTTTGGCGAACCAGGACTTTTACTTTGAAAAAATTAGAGTGTTCAAAGCAGGCCTTTGCTCGAATATATTAGCATGGAATAATAGAATAGGACGTTATGGTTCTATTTTGTTGGTTTCTAGGACCATCGTAATGATTAATAGGGACGGTCGGGGGTATCAGTATTCAGTTGTCAGAGGTGAAATTCTTGGATTTACTGAAGACTAACTACTGCGAAAGCATTTACCAAGGACGTTTT	ASV2488	0	0	0	0	0	0	0	0	0	0	0	0	0	0	0	0	0	0	0	0	0	0	0	0	0	0	0	0	0	0	0	0	0	0	0	0	0	0	0	0	8	7	0	0	0	0	0	0
AGCTCCAATAGCGTATATTAAAGTTGTTGCAGTTAAAAAGCTCGTAGTTGAACCTTGGGCCTGGTTGGTTGGTCTGCCTCACCGCATGCACTGATCCGACCGGGCCTTTCCCTCTGGGGATCCGCATGCTATTCATTTAGTGTGTCGGGGAACCAGGACTTTTACTGTGAAAAAATTAGAGTGTTCAAAGCAGGCCTATGCTCGAATACATTAGCATGGAATAATAGAATAGGACGTGTGGTTCTATTTTGTTGGTTTCTAGGACCGCCGTAATGATTAATAGGGACAGTCGGGGGCATCAGTATTCAATCGTCAGAGGTGAAATTCTTGGATCGATTGAAGACTAACTACTGCGAAAGCATTTGCCAAGGATGTTTT	ASV3800	0	0	0	0	0	0	0	0	0	0	0	0	0	0	0	0	0	0	0	0	0	0	0	0	0	0	0	0	0	0	0	0	0	0	0	0	0	0	0	0	0	0	0	0	0	0	0	0
AGCTCCAATAGCGTATATTAAAGTTGTTGCAGTTAAAAAGCTCGTAGTTGAACTTCAGGCCTGGCCGGGCGGTCTGCCTCACGGTATGTACTGTCTGGCTGGGTCTTACCTCTTGGTGAGCCGGCATGCCCTTCACTGGGTGTGTCGGGGAACCAGGACTTTTACCTTGAGAAAATTAGAGTGTTCAAAGCAGGCCTATGCCCGAATACATTAGCATGGAATAATAAAATAGGACGTGCGGTTCTATTTTGTTGGTTTCTAGAGTCGCCGTAATGATTAATAGGGATAGTTGGGGGCATTAGTATTCAGTTGCTAGAGGTGAAATTCTTGGATTTACTGAAGACTAACTACTGCGAAAGCATTTGCCAAGGATGTTTT	ASV0946	0	0	0	0	0	0	0	0	0	0	0	0	0	0	0	0	0	0	0	0	0	0	0	0	11	9	5	0	0	0	0	0	0	0	0	0	0	0	0	0	0	0	0	0	0	0	0	0
AGCTCCAGTAGCGTATATTAAAGTTGTTGCAGTTAAAACGCTCGTAGTCGAACTTCGGGCCTGGCGGGATGGTCCGCCTTACGGTGTGCACTGTCCGGCCGGGCCTTACCTCCTGGTGAGGCCTCATGCCCTTTACTGGGTGTGGGGTGGAACCAGGAATTTTACCTTGAGAAAATTAGAGTGTTCAAAGCAGGCAAACGCCCGAATACATTAGCATGGAATAATAGAATAGGACGTGCGGTTCTATTTTGTTGGTTTCTAGAGTCGCCGTAATGATTAATAGGGACGGTCGGGGGCATTAGTATTCCGTTGCTAGAGGTGAAATTCTTAGATTGACGGAAGACTAACAACTGCGAAAGCATTTGCCAAGGACGTTTT	ASV1845	0	0	0	0	0	0	0	0	0	0	0	0	0	0	0	0	0	0	0	0	0	0	0	0	0	0	0	0	0	0	0	0	0	0	0	0	0	0	0	0	0	0	0	0	0	0	0	0
AGCTCCAATAGCGTATATTAAAGTTGTTGCAGTTAAAAAGCTCGTAGTTGAACTTCAGGTCTGGTTGGCTGGTCCGCCTCACGGTGTGTACTGGTCGGCCGGACCTTACCTCTTGGTGATGCGGCATGCCGTTTATTCGGTGTGTCGTGGAACCAGGATTTTTACTTTGAAAAAATTAGAGTGTTCAAAGCAGGCCTATGCCCGAATACATTAGCATGGAATAATAGAATAGGACGTGCGGTTCTATTTTGTTGGTTTCTAGGATCGCCGTAATGATTAATAGGGATAGTTGGGGGCATTAGTATTCAGTGGCTAGAGGTGAAATTCTTGGATTTACTGAAGACTAACTACTGCGAAAGCATTTGCCAAGGATGTTTT	ASV2835	0	0	0	0	0	0	0	0	0	0	0	0	0	0	0	0	0	0	0	0	0	0	0	0	0	0	0	0	0	0	0	0	0	0	0	0	0	0	0	0	0	0	0	0	0	0	0	0
AGCTCCAATAGCGTATATTAAAGTTGTTGCCGTTAAAAAGCTCGTAGTCGAACTTCGGCCTCTGCCACCCGGTCCGCCTATTTGGGTGTGTACTGGAGTGGTGGAGGCTTACCTCGTGGTGAACGGCCATGTCCTTTACTGGGTGTGGTCGGGAACCATGACTTTTACTGTGAAAAAATTAGAGTGTTCAAAGCAGGCTTACGCCCGAATACATTAGCATGGAATAATAAAATAGGACGTGCGGTCCTATTTTGTTGGTTTCTAGGATCGCCGTAATGATTAATAGGGATAGTTGGGGGCATTCGTATTCAATTGTCAGAGGTGAAATTCTTGGATTTATTGAAGACGAACTACTGCGAAAGCATTTGCCAAGGATGTTTT	ASV0109	0	6	27	0	24	8	0	0	24	17	12	10	0	0	0	0	0	0	6	0	0	9	0	0	0	0	0	0	0	0	0	7	0	0	9	20	46	47	21	55	105	62	49	11	41	81	22	0
AGCTCCAATAGCGTATATTAAAGTTGTTGCCGTTAAAAAGCTCGTAGTCGAACTTCGGCCTTTGCCGCCCGGTCCGCCTATTTGGGCGTGTACTGGAGCGGTGGAGGCTTACCTCGTGGTGAACGGCCATGCTCTTTACTGGGTGTGGTCGAGAACCATGACTTTTACTTTGAAAAAATTAGAGTGTTCAAAGCAGGCTTACGCCCGAATACATTAGCATGGAATAATAAAATAGGACGTGCGGTTCTATTTTGTTGGTTTCTAGGATCGCCGTAATGATTAATAGGGATAGTTGGGGGCATTCGTATTCAATTGCTAGAGGTGAAATTCTTGGATTTATTGAAGACGAACTACTGCGAAAGCATTTGCCAAGGATGTTTT	ASV0234	0	0	0	0	14	0	0	0	0	0	0	0	0	0	0	0	0	0	0	0	0	0	0	0	0	0	0	0	0	0	0	0	0	0	0	0	0	39	0	27	32	22	29	0	126	177	12	13
AGCTCCAATAGCGTATATTAAATTTGCTGTGGTTAAAAAGCTCGTAGTCGAACTTCGGCTTCCGCAGGCCGGTCCGCCTATTTTGGGTGTGTACTGGACCCTGTGGAGGCTTCACTTCCTGGTGAACACGTCTGCCGTTTACTCGGTGGGCGTGGGAACCCGGACTTTTACTTTGAATAAATCAGAGTGTTCAAAGCAGGCATGTTTGCCCGAATGTTTCAGCATGGAATAATAGAACAAGACGCGTGTCTCTATTGGTCTTTTTAGAGGCACCGTAATGATGAATAGGGGCGGTCGGGGGCATTCGTATTCAATTGCTAGAGGTGAAATTCTTGGATTTATTGAAGACGAACTACTGCGAAAGCATTTGCCAAGGACGCTTT	ASV0308	0	0	4	0	0	0	0	0	0	5	0	0	0	0	0	0	0	0	0	0	0	0	0	0	0	0	0	0	0	0	0	0	0	0	3	47	8	35	14	0	11	22	13	8	133	59	45	26
AGCTCCAATAGCGTATATTAAAGTTGTTGCCGTTAAAAAGCTCGTAGTCGAACTTCGGCCTCTGCCGCCCGGTCCGCCTAATTGGGTGTGTACTGGAGCGGTGGAGGCTTACCTCGTGGTGAACGGCCATGCCCTTTACTGGGTGTGGTCGGGAACCATGACTTTTACTGTGAAAAAATTAGAGTGTTCAAAGCAGGCTTACGCCCGAATACATTAGCATGGAATAATAAAATAGGACGTGCGGTCCTATTTTGTTGGTTTCTAGGATCGCCGTAATGATTAATAGGGATAGTTGGGGGCATTCGTATTCAATTGTCAGAGGTGAAATTCTTGGATTTATTGAAGACGAACTACTGCGAAAGCATTTGCCAAGGATGTTTT	ASV0353	0	0	0	0	0	0	0	0	0	0	0	0	0	0	0	0	0	0	0	0	0	0	0	0	0	0	0	0	0	0	0	0	0	0	0	0	0	12	0	29	17	17	0	0	15	59	0	0
AGCTCCAATAGCGTATATTAAAGTTGTTGCCGTTAAAAAGCTCGTAGTCGAACTTCGGCCTTTGCCGCCCGGTCCGCCTATTTGGGTGTGTACTGGAGCGGTGGAGGCTTACCTCGTGGTGAACGGCCATGCTCTTTACTGGGTGTGGTCGGGAACCATGACTTTTACTTTGAAAAAATTAGAGTGTTCAAAGCAGGCTTACGCCCGAATACATTAGCATGGAATAATAAAATAGGACGTGCGGTTCTATTTTGTTGGTTTCTAGGATCGCCGTAATGATTAATAGGGATAGTTGGGGGCATTCGTATTCAATTGCTAGAGGTGAAATTCTTGGATTTATTGAAGACGAACTACTGCGAAAGCATTTGCCAAGGATGTTTT	ASV0424	0	0	0	11	0	0	0	0	0	0	0	0	0	0	0	0	0	0	0	0	0	0	0	0	0	0	0	0	0	0	0	0	0	0	0	0	0	0	0	0	0	22	0	0	0	0	0	0
AGCTCCAGTAGCGTATATTAAAGTTGTTGCAGTTAAAACGCTCGTAGTCGAACTTCGGGCCTGGCGGGATGGTCCGCCTTACGGTGTGTACTATCCGGCTGGGCCTTACCTCTTGGTGAGACCTCATGCTCTTTACTGGGTGTGGGGTGGAACCAGGAATTTTACCTTGAGAAAATTAGAGTGTTCAAAGCAGGCAAACGCCCGAATACATTAGCATGGAATAATAGAATAGGACGTGCGGTTCTATTTTGTTGGTTTCTAGGATCGCCGTAATGATTAATAGGGACGGTCGGGGGCATTGGTATTCCGTTGCTAGAGGTGAAATTCTTAGATTTACGGAAGACTAACTACTGCGAAAGCATTTGCCAAGGACGTTTT	ASV0435	0	0	0	0	0	0	0	0	0	0	0	0	0	0	0	0	0	0	0	0	0	0	0	0	0	0	0	0	0	0	0	0	0	0	0	4	0	6	0	11	9	16	8	0	0	9	0	0
AGCTCCAATAGCGTATATTAAAGTTGTTGCAGTTAAAAAGCTCGTAGTTGAACTTCAGGCTTGGCGGGGTGGTCTGCCTAACGGTATGTACTATCCGGCTGAGCCTTACCTCCTGGTGAGCCTGCATGTCGTTTATTCGGTGTGTAGGGGAACCAGGAATTTTACTTTGAAAAAATTAGAGTGTTCAAAGCAGGCATATGCCCGAATACATTAGCATGGAATAATAGAATAGGACGTGCGGTTCTATTTTGTTGGTTTCTAGGATCGCCGTAATGATTAATAGGGACGGTTGGGGGCATTAGTATTCAGTTGCTAGAGGTGAAATTCTTAGATTTACTGAAGACTAACTACTGCGAAAGCATTTGCCAAGGACGTTTT	ASV0554	0	5	0	0	0	0	0	0	4	0	0	0	0	0	0	0	0	0	0	0	0	0	0	0	19	0	22	0	0	0	0	0	0	0	0	0	0	0	0	0	7	12	0	0	0	0	0	0
AGCTCCAATAGCGTATATTAATGTTGTTGCCGTTAAAAAGCTCGTAGTCGAACTTCGGCCTCTGCCACCCGGTCCGCCTATTTGGGTGTGTACTGGAGTGGTGGAGGCTTACCTCGTGGTGAACGGCCATGTCCTTTATTGGGTGTGGTCGGGAACCATGACTTTTACTGTGAAAAAATTAGAGTGTTCAAAGCAGGCTTACGCCCGAATACATTAGCATGGAATAATAAAATAGGACGTGCGGTCCTATTTTGTTGGTTTCTAGGATCGCCGTAATGATTAATAGGGATAGTTGGGGGCATTCGTATTCAATTGTCAGAGGTGAAATTCTTGGATTTATTGAAGACGAACTACTGCGAAAGCATTTGCCAAGGATGTTTT	ASV0804	0	0	0	0	0	0	0	0	0	0	0	0	0	0	0	0	0	0	0	0	0	0	0	0	0	0	0	0	0	0	0	0	0	0	0	0	0	0	0	0	0	0	0	0	0	0	0	0
AGCTCCAATAGCGTATATTAAAGTTGTTGCCGTTAAAAAGCTCGTAGTCGAATTTCGGCCTTTGCCGCCCGGTCCGCCTATTTGGGTGTGTACTGGAGCGGTGGAGGCTTACCTCGTGGTGAGCTGTTATGCCCTTTACTGGGTGTGGCAGGGAACCATGATTTTTACTTTGAAAAAATTAGAGTGTTCAAAGCAGGCTTACGCCCGAATACATTAGCATGGAATAATAAAATAGGACGTGCGGTTCTATTTTGTTGGTTTCTAGGATCGCCGTAATGATTAATAGGGATAGTTGGGGGCATTCGTATTCAATTGCTAGAGGTGAAATTCTTGGATTTATTGAAGACGAACTACTGCGAAAGCATTTGCCAAGGATGTTTT	ASV0982	0	0	0	0	0	0	0	0	0	0	0	0	0	0	0	0	0	0	0	0	0	0	0	0	0	0	0	0	0	0	0	0	0	0	0	0	0	5	0	0	0	0	0	0	0	0	0	0
AGCTCCAATAGCGTATATTAAAGTTGTTGCCGTTAAAAAGCTCGTAGTCGAACTTCGGCCTTTGCCGCCCGGTCCGCCCATTGGGTGTGTACTGGAGCGGTGGAGGCTTACCTCGTGGTGAACGGCGATGTCATTTACTTGGTGTCGTCGGGAACCATGACTTTTACTTTGAAAAAATTAGAGTGTTCAAAGCAGGCTAACGCCCGAATACATTAGCATGGAATAATAAAATAGGACGTGCGGTTCTATTTTGTTGGTTTCTAGGATCGCCGTAATGATTAATAGGGATAGTTGGGGGCATTCGTATTCAATTGCTAGAGGTGAAATTCTTGGATTTATTGAAGACGAACTACTGCGAAAGCATTTGCCAAGGATGTTTT	ASV1001	0	0	0	0	0	0	0	0	0	0	0	0	0	0	0	0	0	0	0	0	0	0	0	0	0	0	0	0	0	0	0	0	0	0	0	0	0	0	0	0	0	0	6	0	0	6	0	0
AGCTCCAATAGCGTATATTAAAGTTGTTGCAGTTAAAAAGCTCGTAGTTGAACTTCAGGCCCGACGGGGTGGTCTGCCTCACGGTATGTACTATCCGGTTGGGCCTTACCTCCTGGTGAGCCCGTATGTCGTTTACTCGGTGTGCGGGGGAACCAGGAATTTTACTTTGAAAAAATTAGAGTGTTCAAAGCAGGCATATGCCCGAATACATTAGCATGGAATAATAGAATAGGACGTGCGGTTCTATTTTGTTGGTTTCTAGGATCGCCGTAATGATTAATAGGGACGGTTGGGGGCATTAGTATTCAGTTGCTAGAGGTGAAATTCTTAGATTTACTGAAGACTAACTACTGCGAAAGCATTTGCCAAGGACGTTTT	ASV1004	0	0	0	0	0	0	0	0	0	0	0	0	0	0	0	0	0	0	0	0	0	0	0	0	0	0	0	0	0	0	0	0	0	0	0	0	0	0	0	0	6	5	0	0	0	0	0	0
AGCTCCAATAGCGTATATTAAAGTTGTTGCAGTTAAAAAGCTCGTAGTTGAACTTCAGGCCTGGTCGGGCGGTCCGCTTAACGGCGTGTACTGTCTGACTGGGTCTTACCTCTTGGTGAGCCGGCGTGCCCTTTATTGGTGTGCGTCGGGGAACCAGGACTTTTACCTTGAGAAAATTAGAGTGTTCAAAGCAGGCCTATGCCTGAATACATTAGCATGGAATAATAGAATAGGACGTGCAGTTCTATTTTGTTGGTTTCTAGAGTTGCCGTAATGATTAATAGGGATAGTTGGGGGCATTGGTATTGAGTCGCTAGAGGTGAAATTCTTGGATTGACTCAAGACCGACTACTGCGAAAGCATTTGCCAAGGATGTTTT	ASV1092	0	0	0	0	0	0	0	0	0	0	0	0	0	0	0	0	0	0	0	0	0	0	0	0	0	0	0	0	0	0	0	0	0	0	0	0	0	0	0	0	0	9	0	0	0	0	0	0
AGCTCCAATAGCGTATATTAAAGTTGTTGCCGTTAAAAAGCTCGTAGTCGAATTTCGGCCTTTGCCGCCCGGTCCGCCTATTTGGGTGTGTACTGGAGCGGTGGAGGCTTACCTCGTGGTGAGCTGTTATGCCCTTTACTGGGTGTGGCAGGGAACCATGATTTTTACTTTGAAAAAATTAGAGTGTTCAAAGCAGGCTTACGCCCGAATACATTAGCATGGAATAATAAAATAGGACGTGCGGTCCTATTTTGTTGGTTTCTAGGATCGCCGTAATGATTAATAGGGATAGTTGGGGGCATTCGTATTCAATTGCTAGAGGTGAAATTCTTGGATTTATTGAAGACGAACTACTGCGAAAGCATTTGCCAAGGATGTTTT	ASV1150	0	0	0	0	0	0	0	0	0	0	0	0	0	0	0	0	0	0	0	0	0	0	0	0	0	0	0	0	0	0	0	0	0	0	0	0	0	0	0	0	0	0	0	0	0	0	0	0
AGCTCCAATAGCGTATATTAAAGTTGTTGCAGTTAAAAAGCTCGTAGTTGAACTTCAGGCCTGGCCGGGCGGTCCGCCTAACGGTGTGTACTGTCTGGCTGGGTCTTACCTCTTGGTGAACCTGCATGCCCTTCACTGGGTGTGTAGGGGAACCAGGACTTTTACCTTGAGAAAATTAGAGTGTTCAAAGCAGGCCTACGCCCGAATACATTAGCATGGAATAATAGAATAGGACGTGCGGTCCTATTTTGTTGGTTTCTAGGATCGCCGTAATGATAAATAGGGACAGTTGGGGGCATTTGTATTGCGTCGCTAGAGGTGAAATTCTTGGATTGACGCAAGACAAACTACTGCGAAAGCATTTGCCAAGGATGTTTT	ASV1221	0	0	0	0	0	0	0	0	0	0	0	0	0	0	0	0	0	0	0	0	0	0	0	0	0	0	0	0	0	0	0	0	0	0	0	0	0	6	0	0	0	25	0	0	0	0	0	0
AGCTCCAATAGCGTATATTAAAGTTGTTGCCGTTAAAAAGCTCGTAGTCGAACTTCGGCCTTTGCCGCCCGGTCCGCCTATTTGGGCGTGTACTGGAGCGGTGGAGGCTTACCTCGTGGTGAACGGCCATGCTCTTTACTGGGTGTGGTCGAGAACCATGACTTTTACTTTGAAAAAATTAGAGTGTTCAAAGCAGGCTTACGCCCGAATACATTAGCATGGAATAATAAAATAGGACGTGCGGTCCTATTTTGTTGGTTTCTAGGATCGCCGTAATGATTAATAGGGATAGTTGGGGGCATTCGTATTCAATTGTCAGAGGTGAAATTCTTGGATTTATTGAAGACGAACTACTGCGAAAGCATTTGCCAAGGATGTTTT	ASV1299	0	0	0	0	2	0	0	0	0	0	0	0	0	0	0	0	0	0	0	0	0	0	0	0	0	0	0	0	0	0	0	0	0	0	0	0	0	2	0	4	4	1	2	0	6	10	2	0
AGCTCCAGTAGCGTATATTAAAGTTGTTGCAGTTAAAACGCTCGTAGTCGAACTTCGGGCCCGGCGGGATGGTCCGCCTTACGGTGTGTACTATCCGGCCGGGCCTTACCTCTTGGTGAGACCTCATGCTCTTTACTGGGTGTGGGGTGGAACCAGGAATTTTACCTTGAGAAAATTAGAGTGTTCAAAGCAGGCAAACGCCCGAATACATTAGCATGGAATAATAGAATAGGACGTGCGGTTCTATTTTGTTGGTTTCTAGGATCGCCGTAATGATTAATAGGGACGGTCGGGGGCATTGGTATTCCGTTGCTAGAGGTGAAATTCTTAGATTTACGGAAGACTAACTACTGCGAAAGCATTTGCCAAGGACGTTTT	ASV1486	0	0	0	0	0	0	0	0	0	0	0	0	0	0	0	0	0	0	0	0	0	0	0	0	0	0	0	0	0	0	0	0	0	0	0	0	9	0	0	0	0	0	0	0	0	0	0	5
AGCTCCAATAGCGTATATTAATGTTGTTGCCGTTAAAAAGCTCGTAGTCGAACTTCGGCCCCTGCCACCCGGTCCGCCTATTTGGGTGTGTACTGGAGTGGTGGAGGCTTACCTCGTGGTGAACGGCCATGTCCTTTATTGGGTGTGGTCGGGAACCATGACTTTTACTGTGAAAAAATTAGAGTGTTCAAAGCAGGCTTACGCCCGAATACATTAGCATGGAATAATAAAATAGGACGTGCGGTCCTATTTTGTTGGTTTCTAGGATCGCCGTAATGATTAATAGGGATAGTTGGGGGCATTCGTATTCAATTGTCAGAGGTGAAATTCTTGGATTTATTGAAGACGAACTACTGCGAAAGCATTTGCCAAGGATGTTTT	ASV1507	0	0	0	0	0	0	0	0	0	0	0	0	0	0	0	0	0	0	0	0	0	0	0	0	0	0	0	0	0	0	0	0	0	0	0	0	0	0	0	0	0	0	0	0	0	0	0	0
AGCTCCAATAGCGTATATTAAAGTTGTTGCCGTTAAAAAGCTCGTAGTCGAACTTCGGCCTTTGCCGCCCGGTCCGCCCTATGGGTGTGTACTGGAGCGGTGGAGGCTTACCTCGTGGTGAACGGCCATGCTCTTTACTGGGTGTGGTCGGGAACCATGATTTTTACTTTGAAAAAATTAGAGTGTTCAAAGCAGGCTTACGCCCGAATACATTAGCATGGAATAATAAAATAGGACGTGCGGTTCTATTTTGTTGGTTTCTAGGATCGCCGTAATGATTAATAGGGATAGTTGGGGGCATTCGTATTCAATTGCTAGAGGTGAAATTCTTGGATTTATTGAAGACGAACTACTGCGAAAGCATTTGCCAAGGATGTTTT	ASV1523	0	0	0	0	0	0	0	0	0	0	0	0	0	0	0	0	0	0	0	0	0	0	0	0	0	0	0	0	0	0	0	0	0	0	0	0	0	0	0	0	0	0	0	0	0	19	0	0
AGCTCCAATAGCGTATATTAAAGTTGTTGCCGTTAAAAAGCTCGTAGTCGAACTTCGGCCTCTGCCACCCGGTCCGCCTATTTGGGTGTGTACTGGAGTGGTGGAGGCTTACCTCGTGGTGAACGGCCATGTCCTTTACTGGGTGTGGTCGGGAACCATGACTTTTACTGTGAAAAAATTAGAGTGTTCAAAGCAGGCTTACGCCCGAATACATTAGCATGGAATAATAAAATAGGACGTGCGGTTCTATTTTGTTGGTTTCTAGGATCGCCGTAATGATTAATAGGGATAGTTGGGGGCATTCGTATTCAATTGCTAGAGGTGAAATTCTTGGATTTATTGAAGACGAACTACTGCGAAAGCATTTGCCAAGGATGTTTT	ASV1528	0	0	0	9	0	0	0	0	0	0	0	0	0	0	0	0	0	0	0	0	0	0	5	0	0	0	0	0	0	0	0	0	0	0	0	6	16	0	0	2	1	0	0	0	8	4	0	5
AGCTCCAATAGCGTATATTAAAGTTGTTGCAGTTAAAAAGCTCGTAGTTGAACTTCAGGTCTGGTGGGCCGGTCCGCCTCACGGTGTGTACTGGTCGACTGGACCTTACCTCTTGGTGAGCCGTCATGCCGTTTATTCGGTGTGGCGGGGAACCAGGACTTTTACTTTGAAAAAATTAGAGTGTTCAAAGCAGGCCTATGCCCGAATACATTAGCATGGAATAATAGAATAGGACGTGCGGTTCTATTTTGTTGGTTTCTAGGATCGCCGTAATGATTAATAGGGATAGTTGGGGGCATTAGTATTCAGTCGCTAGAGGTGAAATTCTTGGATTGACTGAAGACTAACTACTGCGAAAGCATTTGCCAAGGATGTTTT	ASV2069	0	0	0	0	0	0	0	0	0	0	0	0	0	0	0	0	0	0	0	0	0	0	0	0	0	0	0	0	0	0	0	0	0	0	0	0	0	0	0	0	0	0	0	0	0	0	0	0
AGCTCCAATAGCGTATATTAAAGTTGTTGCCGTTAAAAAGCTCGTAGTCGAACTTCGGCGCCTGATGGCCGGTCCGCCTTCTTGGTGTGTACTTGCTCATCGGGCGCTTACCTCCTGGTGAACTCTGATGTCCTTTATTGGGTGTCAGAGCAAACCAGGACGTTTACTTTGAAAAAATTAGAGTGTTCAAAGCAGGCCTACGCCCGAATACATTAGCATGGAATAATAGAATAGGACGCGCGTTCCCATTTTGTTGGTTTCTGAGATCGCCGTAATGATTAATAGGGATAGTTGGGGGCATTTGTATTCCGTCGTCAGAGGTGAAATTCTTGGATTGCCGGAAGACAAACTATTGCGAAAGCATTTGCCAAGGATGTTTT	ASV2189	0	0	0	0	0	0	0	0	0	0	0	0	0	0	0	0	0	0	0	0	0	0	0	0	0	0	0	0	0	0	0	0	0	0	0	0	0	0	0	0	0	0	0	0	0	0	0	0
AGCTCCAATAGCGTATATTAAAGTTGTTGCAGTTAAAAAGCTCGTAGTTGAACTTCAGACCTGGCCGGGCGGTCCGCCTAACGGTGTGTACTGTCTGGCTGGGTCTTACCTCTTGGTGAGCCGGCATGCCCTTCACTGGGTGTGTCGGGGAACCAGGACTTTTACCTTGAGAAAATTAGAGTGTTCAAAGCAGGCTTATGCCCGAATACATTAGCATGGAATAATAAAATAGGACGTGCGGTTCTATTTTGTTGGTTTCTAGAGTCGCCGTAATGATTAATAGGGATAGTTGGGGGCATTAGTATTCAGTTGCTAGAGGTGAAATTCTTGGATTTACTGAAGACTAACTACTGCGAAAGCATTTGCCAAGGATGTTTT	ASV2387	0	0	0	0	0	0	0	0	0	0	0	0	0	0	0	0	0	0	0	0	0	0	0	0	0	0	0	0	0	0	0	0	0	0	0	0	0	0	0	0	0	0	0	0	0	0	0	0
AGCTCCAGTAGCGTATATTAAAGTTGTTGCAGTTAAAAAGCTCGTAGTCGAACTTCGGGCCTGGCGGGGCGGTCCGCCTTACGGTGTGTACTTTCCGGCCGGGCCTTACCTCCTGGTGATGCCGCATTCCCTTTACGGGGTGTGTGGTGGAACCAGGAATTTTACCTTGAGAAAATTAGAGTGTTCAAAGCAGGCATAAGCCCGAATACATTAGCATGGAATAATAGAATAGGACGTGCGGTTCTATTTTGTTGGTTTCTAGGATCGCCGTAATGATTAATAGGGACGGTCGGGGGCATTAGTATTCCGTTGCTAGAGGTGAAATTCTTAGATTTACGGAAGACTGACTTCTGCGAAAGCATTTGCCAAGGACGTTTT	ASV2569	0	0	0	0	0	0	0	0	0	0	0	0	0	0	0	0	0	0	0	0	0	0	0	0	0	0	0	0	0	0	0	0	0	0	0	0	0	0	0	0	0	0	0	0	0	0	0	0
AGCTCCAATAGCGTATATTAAAGTTGTTGCAGTTAAAAAGCTCGTAGTTGGACCTTGGACCTGGACAGGCGGTCCGCCTCACGGCGAGTACTGTCTTGCTGGGTCTTTCCTCTTGGTGATCTGTTGTTTCGGCAGCAGGGAACCAGGACCTTTACTTTGAAAAAATTAGAGTGTTCAAAGCAGGCTCGACGCCGGAATATATTAGCATGGAATAATAAAATAGGACGTGCGGTTCTATTTTGTTGGTTTTTGGAATCGCCGTAATGATTAATAGGGACAGTCGGGGGCATTAGTACTCACATGCTAGAGGTGAAATTCTTGGATTTTGTGAAGACTAACTTCTGCGAAAGCATTTGCCAAGGATGTTTT	ASV2669	0	0	0	0	0	0	0	0	0	0	0	0	0	0	0	0	0	0	0	0	0	0	0	0	0	0	0	0	0	0	0	0	0	0	0	0	0	0	0	0	5	0	0	0	0	0	0	0
AGCTCCAATAGCGTATATTAAAGTTGTTGCAGTTAAAAAGCTCGTAGTTGAATTTCAGGCCCTGGTCGTTCGGTCCGCCTCACGGCGTGCACTGTTTCGATTGGGCCTTCCTTTCTTGGTGAGCCTTGTATGCCGTTTATTCAGTGTACAAGTGTCTGGCCAGGACTTTTACTTTGAAAAAATTAGAGTGTTCAAAGCAGGCCTATGCCCGAATATATTAGCATGGAATAATAGAATAGGACGTTGCGGTCCTATTTTGTTGGTTTCTAGGATCCGCCGTAATGATTAATAGGGATAGTCGGGGGCATTCGTATTCACATGCTAGAGGTGAAATTCTTGGATTTTGTGAAGACGAACTACTGCGAAAGCATTTGCCAAGGATGTTTT	ASV2746	0	0	0	0	0	0	0	0	0	0	0	0	0	0	0	0	0	0	0	0	0	0	0	0	0	0	0	0	0	0	0	0	0	0	0	0	0	0	0	0	0	0	0	0	0	6	0	0
AGCTCCAATAGCGTATATTAAAGTTGTTGCAGTTAAAAAGCTCGTAGTTGAACTTCAGGCCTGGCTGGGCGGTCCGCCTCACGGCGTGTACTGTCTGGCTGGGTCTTACCTCTTGGTGAGCCGGCGTGGCCTTTATTGGTTGCGTCGGGGAACCAGGACTTTTACCTTGAGAAAATTAGAGTGTTCAAAGCAGGCCTACGCCTGAATACATTAGCATGGAATAATAAAATAGGACGTGCGGTTCTATTTTGTTGGTTTCTAGAGTCGCCGTAATGATTAATAGGGATAGTTGGGGGCATTGGTATTGAGTCGCTAGAGGTGAAATTCTTGGATTGACTCAAGACCAACTATTGCGAAAGCATTTGCCAAGGATGTTTT	ASV2876	0	0	0	0	0	0	0	0	0	0	0	0	0	0	0	0	0	0	0	0	0	0	0	0	0	0	0	0	0	0	0	0	0	0	0	0	0	0	0	0	0	0	0	0	0	0	0	0
AGCTCCAGTAGCGTATATTAAAGTTGTTGCAGTTAAAACGCTCGTAGTCGAACTTCGGGCCTGGCGGGATGGTCCGCCTTACGGTGTGTACTATCCGGCTGGGCCTTACCTCTTGGTGAGACCTCATGCTCTTTACTGGGTGTGGGGTGGAACCAGGAATTTTACCTTGAGAAAATTAGAGTGTTCAAAGCAGGCAAACGCCCGAATACATTAGCATGGAATAATAGAATAGGACGTGCGGTTCTATTTTGTTGGTTTCTAGGATCGCCGTAATGATTAATAGGGACGGTCGGGGGCATTAGTATTCCATTGCTAGAGGTGAAATTCTTAGATTTATGGAAGACTAACTACTGCGAAAGCATTTGCCAAGGACGTTTT	ASV2938	0	0	0	0	0	0	0	0	0	0	0	0	0	0	0	0	0	0	0	0	0	0	0	0	0	0	0	0	0	0	0	0	0	0	0	0	0	0	0	0	0	0	0	0	0	0	0	0
AGCTCCAATAGCGTATATTAAAGTTGTTGCAGTTAAAAAGCTCGTAGTTGAACTTCAGGCCTGGCCGGGCGGTCCGCCTAACGGTGTGTACTGTCTGGCTGGGTCTTACCTCTTGGTGAACTTGCATGCCCTTCACTGGGTGTGTAAGGGAACCAGGACTTTTACCTTGAGAAAATTAGAGTGTTCAAAGCAGGCCTACGCCCGAATACATTAGCATGGAATAATAGAATAGGACGTGCGGTCCTATTTTGTTGGTTTCTAGGATCGCCGTAATGATAAATAGGGACAGTTGGGGGCATTTGTATTGCGTCGCTAGAGGTGAAATTCTTGGATTGACGCAAGACAAACTACTGCGAAAGCATTTGCCAAGGATGTTTT	ASV3107	0	0	0	0	0	0	0	0	0	0	0	0	0	0	0	0	0	0	0	0	0	0	0	0	0	0	0	0	0	0	0	0	0	0	0	0	0	0	0	0	0	0	0	0	0	0	0	0
AGCTCCAATAGCGTATATTAAAGTTGTTGCAGTTAAAAAGCTCGTAGTTGAAGTTTGGTCTCGGACGCTGGGTCTGCTTAATTGCATGTACTTGACGGTCCGAGACTTCCTTCTTGGTGAACGGCCGCCTTCGGGTGGTCCGGAACCAGGACTATTACTTTGAAAAAATTAGAGTGTTCAAAGCAGGCCATAGGCCCGAATATATTAGCATGGAATAACAGAATAGGACGTGCGGTTCTATTTTGTTGGTTTCTAGAACTGCCGTAATGATTAAAAGGGACAGCCGGGGGCATTAGTATTTGCACGCTAGAGGTGAAATTCTTGGATTGTGCAAAGACTTCCTACTGCGAAAGCATTTGCCAAGAATGTTTT	ASV3110	0	0	0	0	0	0	0	0	0	0	0	0	0	0	0	0	0	0	0	0	0	0	0	0	0	0	0	0	0	0	0	0	0	0	0	0	0	0	0	0	0	0	0	0	0	0	0	0
AGCTCCAATAGCGTATATTAAAGTTGTTGCCGTTAAAAAGCTCGTAGTCGAATTTCGGCCTTTGCCGCCCGGTCCGCCTATTTGGGTGTGTACTGGAGCGGTGGAGGCTTACCTCGTGGTGAGCTGTTATGCCCTTTACTGGGTGTGGCAGGGAACCATGATTTTTACTTTGAAAAAATTAGAGTGTTCAAAGCAGGCTTACGCCCGAATACATTAGCATGGAATAATAAAATAGGACGTGCGGTCCTATTTTGTTGGTTTCTAGGATCGCCGTAATGATTAATAGGGATAGTTGGGGGCATTCGTATTCAATTGTCAGAGGTGAAATTCTTGGATTTATTGAAGACGAACTACTGCGAAAGCATTTGCCAAGGATGTTTT	ASV3199	0	0	0	0	0	0	0	0	0	0	0	0	0	0	0	0	0	0	0	0	0	0	0	0	0	0	0	0	0	0	0	0	0	0	0	0	0	0	0	0	0	0	0	0	0	0	0	0
AGCTCCAATAGCGTATATTAAAGTTGTTGCAGTTAAAAAGCTCGTAGTTGAACTTCAGACTTGGCCGGTGGTCTGCCTAACGGTATGTACTGCTTGGCTGAGTCTTACCTCTTGGTGAGCCGGCATGTCCTTCACTGGATGTGTCGGGGAACCAGGATCTTTACCTTGAGAAAATCAGAGTGTTCAAAGCAGGCCTATGCCCGAATGCATTAGCAGGGAATAATAAAATAGGACGTGTGTCTCTATTTTGTTGGTTTCTAGTGACGCCGTAATGATTAATAGGGACAGTTGGGGGCATTAGTATTCGGTTGCTAGAGGTGAAATTCTTGGATTTACCGAAGACTAACTACTGCGAAAGCATTTGCCAAGGATGTTTT	ASV3713	0	0	0	0	0	0	0	0	0	0	0	0	0	0	0	0	0	0	0	0	0	0	0	0	0	0	0	0	0	0	0	0	0	0	0	0	0	0	0	0	0	5	0	0	0	0	0	0
AGCTCCAGTAGCGTATATTAAAGTTGTTGCAGTTAAAACGCTCGTAGTCGAACTTCGGGCCTGGCGGGATGGTCCGCCTTACGGTGTGTACTATCCGGCTGGGCCTTACCTCTTGGTGAGACCTCATGCTCTTTACTGGGTGTGGGGTGGAACCAGGAATTTTACCTTGAGAAAATTAGAGTGTTCAAAGCAGGCAAACGCCCGAATACATTAGCATGGAATAATAGAATAGGACGTGCGGTTCTATTTTGTTGGTTTCTAGAGTCGCCGTAATGATTAATAGGGACGGTCGGGGGCATTAGTATTCCGTTGCTAGAGGTGAAATTCTTAGATTGACGGAAGACTAACAACTGCGAAAGCATTTGCCAAGGACGTTTT	ASV3724	0	0	0	0	0	0	0	0	0	0	0	0	0	0	0	0	0	0	0	0	0	0	0	0	0	0	0	0	0	0	0	0	0	0	0	0	0	0	0	0	0	0	0	0	0	4	0	0
AGCTCCAATAGCGTATATTAAAGTTGTTGCCGTTAAAAAGCTCGTAGTCGAACTTCGGCCTCTGCCACCCGGTCCGCCTATTTGGGTGTGTACTGGAGTGGTGGAGGCTTACCTCGTGGTGAACGGCCATGTCCTTTACTGGGTGTGGTCGGGAACCATGACTTTTACTGTGAAAAAATTAGAGTGTTCAAAGCAGGCTTACGCCCGAATACATTAGCATGGAATAATAAAATAGGACGTGCGGTTCTATTTTGTTGGTTTCTAGGATCGCCGTAATGATTAATAGGGACAGCCGGGGGCATTAGTATTCAGACGACAGAGGTGAAATTCTTGGACCGTCTGGCGACTCACTGCTGCGAAAGCGTTTGCCAAGTATGTTTT	ASV3916	0	0	0	0	0	0	0	0	0	0	0	0	0	0	0	0	0	0	0	0	0	0	0	0	0	0	0	0	0	0	0	0	0	0	0	0	0	0	0	0	0	0	0	0	0	0	0	0
AGCTCCAATAGCGTATATTAAAATTGTTGGCGTTAAAAAGCTCGTAGTCGAACTTCGGTGGCCGTCAGCCGGTCCGCTTTTAACGAGTGTGTACTGGATCTGATGGTTACTTTACCTCCTGGTGAACTTGCATGTCGTTTATTCGGCGTGTAAGGGAACCCGGACATTTACTTTGAAAAAATTAGAGTGTTCAAAGCAGGCATGTTTGCCCGAATATCTTAGCATGGAATAATAGAATAGGACGTGCACGCCTATTGTGTTGGTCTCTAGGTGTGCCGTAATGATGAATAGGGGCGGTTGGGGGCATTTGTATTCAATTGCTAGAGGTGAAATTCTTGGATTTATTGAAGACAAACTACTGCGAAAGCATTTGCCAAGGACGCTTT	ASV5586	0	0	0	0	0	0	0	0	0	0	0	0	0	0	0	0	0	0	0	0	0	0	0	0	0	0	0	0	0	0	0	0	0	0	0	0	0	0	0	0	0	0	0	0	0	0	0	0
AGCTCCAATAGCGTATATTAAAGTTGTTGCAGTTAAAAAGCTCGTAGTTGAACTTCAGATCTGGTTGCTTGGTCCGCCTCACGGTGTGTACTGAATGACCGGATCTTACCTCTTGGTGAGCCAGCATGTCGTTTACTCGGCGTGTTGGGGAACCAGGATTTTTACTTTGAAAAAATTAGAGTGTTCAAAGCAGGCCTATGCCCGAATACATTAGCATGGAATAATAGAATAGGACGTGCGGTTCTATTTTGTTGGTTTCTAGGATCGCCGTAATGATTAATAGGGATAGTTGGGGGCATTAGTATTCAGTCGCTAGAGGTGAAATTCTTGGATTGACTGAAGACTAACTACTGCGAAAGCATTTGCCAAGGATGTTTT	ASV3845	0	0	0	0	0	0	0	0	0	0	0	0	0	0	0	0	0	0	0	0	0	0	0	0	0	0	0	0	0	0	0	0	0	0	0	0	0	0	0	0	0	0	0	0	0	0	0	0
AGCTCCAATAGCGTATATTAAAGTTGTTGCAGTTAAAAAGCTCGTAGTTGAATTTCAAGTTCCTTTTCGTTTCCGGCCACTGTGTCTTTATGGCCAGTGTTGCATTTGGAAACAGGAGCTTTTATTCTGCTAGGCGCTCATTTCTTCCAGTTCTGCTGGCGGAGATGTAGATTTTGCCTAGCACTTTTACTTTGAAAAAATTAGAGTGTTCAAAGCAGGCTTTTTAAGCTTGAATATCTTAGCATGGAATAATAGAATAGGACTTTGGTTCTATTTTGTTGGTTTCTAGGACTAGAGTAATGATTAATAGGGATAGTTGGGGGCATTAGTATTTAATTGTCAGAGGTGAAATTCTTGGATTTAGGAAAGACTAACTTCTGCGAAAGCATTTGCCAAGGA…	ASV0489	0	0	0	0	0	0	0	0	0	0	0	0	0	0	0	0	0	0	0	0	0	0	0	0	0	0	0	0	0	0	0	0	0	0	0	0	0	7	0	0	0	0	0	0	0	0	0	0
AGCTCCAATAGCGTATATTAAAGTTGTTGCAGTTAAAACGCCCGTAGTTGAATTTCAAGAGCCTTTTTGTAGTCTGCTACTTGGCCTTTTTGGCGAGTATGTCTGGGCTACGGGTTCTTTAATTTGTTTGGTGCCCAATGCTTCTTGTTCTGCAAGCGGTGTTGGTTTTGTGCCAAGCACTTTTACTTTGAAAAAATTAGAGTGTTCAAAGCAGGCTGTTTACAGCTTGAATATCTTAGCATGGAATAATAGAATAGGACTTTAGTTCTATTTTGTTGGTTTCTAGGACTAGAGTAATGATTAATAGGGATAGTTGGGGGCATTAGTATTTGATTGTCAGAGGTGAAATTCTTAGATTTAGCAACGACTGACTTCTGCGAAGGCATTTGCCAAGGATGT…	ASV0508	0	0	0	0	0	0	0	0	0	0	0	0	0	0	0	0	0	0	0	0	0	0	0	0	0	0	0	0	0	0	0	0	0	0	0	0	0	0	0	0	0	0	0	0	0	0	0	0
AGCTCCAATAGCGTATATTAAAGTTGTTGCAGTTAAAACGCCCGTAGTTGAATTTCAAGAGCCTTTTTGTAGTCTGCTACTTGGCCTTTTCGGCGAGTATGTCTGGGCTACGGGTTCTTTATTTTTGTTTGGTGCCCAATGCTTCTTGTTCTGCAAGCGGTGTTGGTTTTGTGCCAAGCACTTTTACTTTGAAAAAATTAGAGTGTTCAAAGCAGGCTGTTTACAGCTTGAATATCTTAGCATGGAATAATAGAATAGGACTTTAGTTCTATTTTGTTGGTTTCTAGGACTAGAGTAATGATTAATAGGGATAGTTGGGGGCATTAGTATTTGATTGTCAGAGGTGAAATTCTTAGATTTAGCAACGACTGACTTCTGCGAAGGCATTTGCCAAGGATG…	ASV1930	0	0	0	0	0	0	0	0	0	0	0	0	0	0	0	0	0	0	0	0	0	0	0	0	0	0	0	0	0	0	0	0	0	0	0	0	0	0	0	0	0	0	0	0	0	0	0	0
AGCTCCAATAGCGTATATTAAAGTTGTTGCAGTTAAAAAGCTCGTAGTTGAATTTCAAACTCCTTTTTGTTTCGGGCCAATGTGTCTTTATGGCCATTGTTGCTTTCCGAAACGGGAGTTTTTATTCTGTTAGGCGCCCATTTCTTCCAGTTCTGCTGGCGGAGGTGGTTTTTGCCTAACACTTTTACTTTGAAAAAATTAGAGTGTTCAAAGCAGGCTTTTTAAGCTTGAATATCTTAGCATGGAATAATAGAATAGGACTTTGGTTCTATTTTGTTGGTTTCTAGGACTAGAGTAATGATTAATAGGGATAGTTGGGGGCATTAGTATTTAATTGTCAGAGGTGAAATTCTTGGATTTAGGAAAGACTAACTTCTGCGAAAGCATTTGCCAAGGATG…	ASV2038	0	0	0	0	0	0	0	0	0	0	0	0	0	0	0	0	0	0	0	0	0	0	0	0	0	0	0	0	0	0	0	0	0	0	0	0	0	0	0	0	0	0	0	0	0	0	0	0
AGCTCCAATAGCGTATATTAAAGTTGTTGCAGTTAAAACGCCCGTAGTTGAATTTCAAGAGCCTTTTTGTAGTCCGCTACTTGGCCTTTTCGGCGAGTATGTCTGGGCTACGGGCTCTTTATTTTGTTTGACGCCCAATGCTTCTTGTTCTGCAAGCGGTGTTGGTTTTGTGTCAAGCACTTTTACTTTGAAAAAATTAGAGTGTTCAAAGCAGGCTGTTTACAGCTTGAATATCTTAGCATGGAATAATAGAATAGGACTTTAGTTCTATTTTGTTGGTTTCTAGGACTAGAGTAATGATTAATAGGGATAGTTGGGGGCATTAGTATTTGATTGTCAGAGGTGAAATTCTTAGATTTAGCAACGACTGACTTCTGCGAAGGCATTTGCCAAGGATGT…	ASV2112	0	0	0	0	0	0	0	0	0	0	0	0	0	0	0	0	0	0	0	0	0	0	0	0	0	0	0	0	0	0	0	0	0	0	0	0	0	0	0	0	0	0	0	0	0	0	0	0
AGCTCCAATAGCGTATATTAAAGTTGTTGCAGTTAAAAAGCTCGTAGTTGAATTTCAAGGGCCTCTTGCGGCGGCCCACTGTGCTCTCTGTGGCCAGTGGTTTTTGCTGCCGCGGGCTCTTTACCACTTGCTGGATGCCCCTCTCTTCCCGTGAGGGCGGGGAGGACGCGGTCCAGCACTTTTACTTTGAAAAAATTAGAGTGTTCAAAGCAGGCTTTTACAGCTTGAATAGCTTAGCATGGAATAATAGAATAGGACTTTGGTTCTATTTTGTTGGTTTCTAGGACTAGAGTAATGATTAATAGGGACAGTTGGGGGTATTAGTATTTAATTGTCAGAGGTGAAATTCTTGGATTTAGGAAAGACTAACTTCTGCGAAAGCATTTGCCAAGGATGTTTT	ASV1901	0	0	0	0	0	0	0	0	0	0	0	0	0	0	0	0	0	0	0	0	0	0	0	0	0	0	0	0	0	0	0	0	0	0	0	0	0	0	0	0	0	0	0	0	0	0	0	0
AGCTCCAATAGCGTATATTAAAGTTGTTGCAGTTAAAAAGCTCGTAGTTGAATTTTGGGCCTAGCTGGGTGGTCTAGCCTAACGGTTAGTACTGCTTTGGTTGGGCCTTTCCTTCTGGCTAGCCAGTGTGTCCTTTACTGGGTGCGCTGGGGATCCAGGACTTTTACTGTGAAAAAATTAGAGTGTTTAAAGCAGGCTTACGCTTGAATACATTAGCATGGAATAATAGAATAGGACTTTGGTTTTATTTTGTTGGTTTCTAGGACCGAAGTAATGATTAATAGGGATAGTTGGGGGCATTAGTATTTAATTGTCAGAGGTGAAATTCTTGGATTTATGAAAGACTAACTTCTGCGAAAGCATTTGCCAAGGATGTTTT	ASV0208	0	0	0	0	0	0	36	26	12	18	14	12	67	0	0	0	0	120	9	0	0	0	0	0	0	0	0	0	0	0	0	0	0	0	27	348	0	0	10	34	22	0	0	0	0	0	0	0
AGCTCCAATAGCGTATATTAAAGTTGTTGCAGTTAAAAAGCTCGTAGTTGAATTTTGGACCCAGCTTGGTGGTCTAGCCTCACGGTTAGTACTGCTTTGGTTGGGTCTTTCCTTCTGGCTAACCAGTGTGTCCTTCACTGGGTGCGCTGGGGATCCAGGACTTTTACTGTGAAAAAATTAGAGTGTTTAAAGCAGGCTTACGCTTGAATACATTAGCATGGAATAATAGAATAGGACTTTGGTTTTATTTTGTTGGTTTCTAGGACCGAAGTAATGATTAATAGGGATAGTTGGGGGCATTAGTATTTAATTGTCAGAGGTGAAATTCTTGGATTTATGAAAGACTAACTTCTGCGAAAGCATTTGCCAAGGATGTTTT	ASV0267	0	0	0	0	0	0	0	0	0	0	0	0	0	0	0	0	0	0	0	0	0	0	0	0	0	0	0	0	0	0	0	0	0	0	0	0	0	0	0	0	0	0	0	0	0	0	0	0
AGCTCCAATAGCGTATATTAAAGTTGTTGCAGTTAAAAAGCTCGTAGTTGAATTTTGGGCCTAGCTGGGTGGTCTAGCCTCACGGTTAGTACTGCTTTGGTTGGGTCTTTCCTTCTGGCAAACCAGTGTGCCCTTTACTGGGTGCGCTGGGGATCCAGGACTTTTACTGTGAAAAAATTAGAGTGTTTAAAGCAGGCTTACGCTTGAATACATTAGCATGGAATAATAGAATAGGACTTTGGTTTTATTTTGTTGGTTTCTAGGACCGAAGTAATGATTAATAGGGATAGTTGGGGGCATTAGTATTTAATTGTCAGAGGTGAAATTCTTGGATTTATGAAAGACTAACTTCTGCGAAAGCATTTGCCAAGGATGTTTT	ASV0343	0	0	0	0	0	0	0	0	0	0	0	0	0	0	0	0	0	0	0	0	0	0	0	0	0	0	0	0	0	0	0	0	0	0	0	0	0	0	0	0	0	0	0	0	0	0	0	0
AGCTCCAATAGCGTATATTAAAGTTGTTGCAGTTAAAAAGCTCGTAGTTGAATTTTGGGCCTAGCTGGGCGGTCTAGCTTAACGGTTAGTACTGCTTTGGTTGGGTCTTTCCTTCTGGCTAGCCAGTGTGTCCTTAACTGGGTGCGCTGGGGATCCAGGACTTTTACTGTGAAAAAATTAGAGTGTTTAAAGCAGGCTTACGCTTGAATACATTAGCATGGAATAATAGAATAGGACTTTGGTTTTATTTTGTTGGTTTCTAGGACCGAAGTAATGATTAATAGGGATAGTTGGGGGCATTAGTATTTAATTGTCAGAGGTGAAATTCTTGGATTTATGAAAGACTAACTTCTGCGAAAGCATTTGCCAAGGATGTTTT	ASV0370	0	0	0	0	0	0	0	0	0	0	0	0	0	0	0	0	0	9	237	0	3	0	0	0	83	0	0	0	0	0	0	11	0	0	0	46	0	21	11	0	0	0	0	0	0	0	0	0
AGCTCCAATAGCGTATATTAAAGTTGTTGCAGTTAAATAGCTCGTAGTTGAATTTTGGGCCGGGCTGGGTGGTCTCGCCGCAAGGCGTGTACTGCTCTGGCCTGGTCTTTCCTTCTGGGGAACCATGATGCTCTTAATTGGGTGTTATGGGGATCCAGGACTTTTACTTTGAAAAAATTAGAGTGTTTAAAGCGGGCATTTGCTTGAATACATTAGCATGGAATAATAGAATAGGACTTTGGTTCTATTTTGTTGGTTTCTAGGACCGAAGTAATGATTAATAGGGATAGTTGGGGGCATTAGTATTTAATTGTCAGAGGTGAAATTCTTGGATTTATGAAAGACTAACTTCTGCGAAAGCATTTGCCAAGGATGTTTT	ASV0430	0	0	0	0	0	0	0	0	0	0	0	0	35	0	0	0	0	0	0	0	0	0	0	57	0	0	0	0	3	46	0	0	0	0	0	0	0	0	0	0	0	0	0	0	0	0	0	0
AGCTCCAATAGCGTATATTAAAGTTGTTGCAGTTAAAAAGCTCGTAGTTGAATTTTGGGCCTGGCTGGGTGGTCTCCCCGCAAGGGGATGACTGTTCTGGTCGGGCCTTTCCTTCTGGGGAACCAGCGTGCCCTTTACTGGGTGCGCTGGGGATCCAGGACTTTTACTTTGAAAAAATTAGAGTGTTTAAAGCAGGCTTACGCTTGAATACATTAGCATGGAATAATAGAATAGGACTTTGGTTCTATTTTGTTGGTTTCTAGGACCGAGGTAATGATTAATAGGGATAGTTGGGGGCATTAGTATTTAATTGTCAGAGGTGAAATTCTTGGATTTATGAAAGACTAACTTCTGCGAAAGCATTTGCCAAGGATGTTTT	ASV0596	19	88	28	0	0	0	0	0	0	0	0	0	0	0	0	0	0	0	0	0	0	0	0	0	0	0	0	0	0	0	0	0	0	0	0	0	0	0	0	0	0	0	0	0	0	0	0	0
AGCTCCAATAGCGTATATTAAAGTTGTTGCAGTTAAAAAGCTCGTAGTTGAATTTTGGGCCTAGCTGGGCGGTCTAGCTTAACGGTTAGTACTGCTTTGGTTGGGTCTTTCCTTCTGGCTAGCCAGTGTGTCCTTAACTGGATGCGCTGGGGATCCAGGACTTTTACTGTGAAAAAATTAGAGTGTTTAAAGCAGGCTTACGCTTGAATACATTAGCATGGAATAATAGAATAGGACTTTGGTTTTATTTTGTTGGTTTCTAGGACCGAAGTAATGATTAATAGGGATAGTTGGGGGCATTAGTATTTAATTGTCAGAGGTGAAATTCTTGGATTTATGAAAGACTAACTTCTGCGAAAGCATTTGCCAAGGATGTTTT	ASV0675	0	0	0	0	0	0	0	0	0	0	0	0	0	0	0	0	0	9	0	73	0	0	0	0	25	0	0	0	0	0	0	0	7	0	20	0	0	0	0	0	0	0	0	0	0	0	0	0
AGCTCCAATAGCGTATATTAAAGTTGTTGCAGTTAAAAAGCTCGTAGTTGAATTTTAGGTTTGGCAGGGTGGTCTTGCTTATGGTGAGTACTGCTTTCTGTTGAATCTTTTTTTCTGGGGAAACAGAGTGCTCTTAATTGAGTGCTTTGGGGAACCAGGACTTTTACTGTGAAAAAATTAGAGTGTTTAAAGCAGGCATTTGCTTGAATACATTAGCATGGAATAATAGAATAGGACTTTGGTTCTATTTTGTTGGTTTCTAGGACCGAGGTAATGATTAATAGGGATAGTTGGGGGCATTAGTATTTAATTGTCAGAGGTGAAATTCTTGGATTTATGAAAGACTAACTTCTGCGAAAGCATTTGCCAAGGATGTTTT	ASV0721	0	0	0	0	0	0	0	0	0	0	0	0	0	0	0	0	0	0	0	0	0	0	0	0	0	0	0	0	0	0	0	0	0	0	0	0	0	0	0	0	0	0	0	0	0	0	0	0
AGCTCCAATAGCGTATATTCAAGTTGTTGCAGTTAAAAAGCGCGTAGTCGAATTTTGGCTCTGGTTGAGTGGTTTGGACTCACGTTCAACACTGCCCGATTGGAGCTTTCCTTCTAGGGAACTAGTGTGCTATTTATTTAGTGCGGTAGGGATCTAGGACTGTTACTTTGAAAAAATTAGAGTGTTTAAAACAGGCTTATGCTTGAATACATTAGCATGGAATAACGGAATAGGACTTTGTTTTATTTTGTTGGTTTAGAAAACGAAGTAATGATTAATAGGGATGGTTAGGGGCATTAGTATTCCACAGTCAGAGGTGAAATTCTTGGATTTGTGGAAGACTAACTTCTGCGAAAGCATTTGTCAGGGACGTTTT	ASV0732	0	7	11	12	9	0	0	0	0	0	0	0	0	0	0	0	0	0	0	0	0	0	0	0	0	0	0	0	0	0	0	0	0	0	0	0	0	0	0	0	0	0	0	0	0	0	0	0
AGCTCCAATAGCGTATATTAAAGTTGTTGCAGTTAAATAGCTCGTAGTTGAATTTTGGGCTGGGTTGGATGGTCTTGCCGCAAGGCTTGTACTGTTTGACCTGGCCTTTCCTTCTCGGGAACCAGCGTGCTCTTAACTGGGTGCATTGGGGATCGAGGACTTTTACTTTGAAAAAATTAGAGTGTTTAAAGCAGGCATTTGCTCGAATACATTAGCATGGAATAATAGAATAGGACTTTGGTTCTATTTTGTTGGTTTCTAGGACCGAAGTAATGATTAATAGGGATAGTTGGGGGCATTAGTATTTAATTGTCAGAGGTGAAATTCTTGGATTTATGAAAGACTAACTTCTGCGAAAGCATTTGCCAAGGATGTTTT	ASV0794	0	0	0	0	0	0	0	0	0	0	0	0	0	0	0	0	0	0	0	0	0	0	0	0	0	0	0	0	0	0	0	0	0	0	0	0	0	0	0	0	0	0	0	0	0	0	0	0
AGCTCCAATAGCGTATATTAAAGTTGTTGCAGTTAAAAAGCTCGTAGTTGAATTTTGGGCCTAGCTGGGCGGTCTAGCCTAACGGTTAGTACTGCTTTGGTTGGGTCTTTCCTTCTGGCTAGCCAGTGTGTCCTTAACTGGGTGCGCTGGGGATCCAGGACTTTTACTGTGAAAAAATTAGAGTGTTTAAAGCAGGCTTACGCTTGAATACATTAGCATGGAATAATAGAATAGGACTTTGGTTTTATTTTGTTGGTTTCTAGGACCGAAGTAATGATTAATAGGGATAGTTGGGGGCATTAGTATTTAATTGTCAGAGGTGAAATTCTTGGATTTATGAAAGACTAACTTCTGCGAAAGCATTTGCCAAGGATGTTTT	ASV0895	0	0	0	0	0	0	0	0	0	0	0	0	0	0	0	0	0	0	0	0	0	0	0	0	0	0	0	0	0	0	0	0	0	0	0	0	0	0	0	0	0	0	0	0	0	0	0	0
AGCTCCAATAGCGTATATTAAAGTTGTTGCAGTTAAATAGCTCGTAGTTGAATTTTGGGCGGGGCCGGCGGTCGCGGCGCAAGTCGTGCACTGTTGGTTCTGTCTTTCCTTCTGGGGAACGCGTATGCACTTTACTGTGTGTGCGCGGGATCCAGGACTTTTACTTTGAAAAAATTAGAGTGTTTAAAGCGGGCAATTGCTTGAATACATTAGCATGGAATAATAGAATAGGACTTTGGTTCTATTTTGTTGGTTTCTAGGACCGAAGTAATGATTAATAGGGATAGTTGGGGGCATTAGTATTTAATTGTCAGAGGTGAAATTCTTGGATTTATGAAAGACTAACTTCTGCGAAAGCATTTGCCAAGGATGTTTT	ASV1016	0	0	0	0	0	0	0	0	0	0	0	0	0	0	0	0	0	0	0	0	0	0	0	0	0	0	0	0	0	0	0	0	0	0	0	0	0	0	0	0	0	0	0	0	0	0	0	0
AGCTCCAATAGCGTATATTAAAGTTGTTGCAGTTAAATAGCTCGTAGTTGAATTTTGGGCGGGGCCGGCGGTCGCGGCGCAAGTCGCGCACTGTTGGTTCTGTCTTTCCTTCTGGGGAACGCGTATGCACTTTACTGTGTGTGGGCGGGATCCAGGACTTTTACTTTGAAAAAATTAGAGTGTTTAAAGCGGGCAATTGCTTGAATACATTAGCATGGAATAATAGAATAGGACTTTGGTTCTATTTTGTTGGTTTCTAGGACCGAAGTAATGATTAATAGGGATAGTTGGGGGCATTAGTATTTAATTGTCAGAGGTGAAATTCTTGGATTTATGAAAGACTAACTTCTGCGAAAGCATTTGCCAAGGATGTTTT	ASV1263	0	0	0	0	0	0	0	0	0	0	0	0	0	0	0	0	0	0	0	0	0	0	0	0	0	63	0	0	0	0	0	0	0	0	0	0	0	0	0	0	0	0	0	0	0	0	0	0
AGCTCCAATAGCGTATATTAAAGTTGTTGCAGTTAAAAAGCTCGTAGTTGAATTTTGGGCCTGGCTGGGCGGTCCCTCCTCACGGAGGTGACTGTTCTGGTCGGGCCTTTCCTTCTGGGGAACCAGCGTGCCCTTTACTGGGTGCGCTGGGGATCCAGGACTTTTACTTTGAAAAAATTAGAGTGTTTAAAGCAGGCTTACGCTTGAATACATTAGCATGGAATAATAGAATAGGACTTTGGTTCTATTTTGTTGGTTTCTAGGACCGAGGTAATGATTAATAGGGATAGTTGGGGGCATTAGTATTTCATTGTCAGAGGTGAAATTCTTGGATTTATGAAAGACTAACTTCTGCGAAAGCATTTGCCAAGGATGTTTT	ASV1285	0	0	0	8	116	13	0	0	0	0	0	0	0	0	0	0	0	0	0	0	0	0	0	0	0	0	0	0	0	0	0	0	0	0	0	0	0	0	0	0	0	0	0	0	0	0	0	0
AGCTCCAATAGCGTATATTAAAGTTGTTGCAGTTAAAAAGCTCGTAGTTGAATTTTGGGCCTGGCTGGGTGGTCTCCTCGCAAGGGGATGACTGTTCCGGTCGGGCCTTTCCTTCTGGGGAACCAGCGTGCCCTTTACTGGGTGCGCTGGGGATCCAGGACTTTTACTTTGAAAAAATTAGAGTGTTTAAAGCAGGCTTACGCTTGAATACATTAGCATGGAATAATAGAATAGGACTTTGGTTCTATTTTGTTGGTTTCTAGGACCGAGGTAATGATTAATAGGGATAGTTGGGGGCATTAGTATTTAATTGTCAGAGGTGAAATTCTTGGATTTATGAAAGACTAACTTCTGCGAAAGCATTTGCCAAGGATGTTTT	ASV1487	0	0	0	0	0	0	0	0	0	0	0	0	0	0	0	0	0	0	0	0	0	0	0	0	0	0	0	0	0	0	0	0	0	0	0	0	0	0	0	0	0	0	0	0	0	0	0	0
AGCTCCAATAGCGTATATTAAAGTTGTTGCAGTTAAAAAGCTCGTAGTTGAATTTTGGGCCTAGCTGGGTGGTCTAGCTTAACGGTTAGTACTACTTTGGCTGGGTCTTTCCTTCTGGCTAACCAGTGTGTCCTTAACTGGGTGCGCTGGGGCTCCAGGACTTTTACTGTGAAAAAATTAGAGTGTTTAAAGCAGGCTTACGCTTGAATACATTAGCATGGAATAATAGAATAGGACTTTGGTTTTATTTTGTTGGTTTCTAGGACCGAAGTAATGATTAATAGGGATAGTTGGGGGCATTAGTATTTAATTGTCAGAGGTGAAATTCTTGGATTTATGAAAGACTAACTTCTGCGAAAGCATTTGCCAAGGATGTTTT	ASV1567	0	0	0	0	0	0	0	0	0	0	0	0	0	0	0	0	0	0	0	0	0	0	0	0	0	0	0	0	0	0	0	0	0	0	0	0	0	0	0	0	0	0	0	0	0	0	0	0
AGCTCCAATAGCGTATATTAAAGTTGTTGCAGTTAAAAAGCTCGTAGTTGAATGTTTGGTTTGGGCGGGTGGTCTTGCCGCAAGGTAAGTACTATTTCGCTTGAATCTTTCCTTCTGGGGAACTATGGTGCACTTTATTGGGTGCTATAGGGATCCAGGACTTTTACTTTGAAAAAATTAGAGTGTTTAAAGCAGGCCTTTGCTTGAATACATTAGCATGGAATAATAGAACAGGACCTCAGTTCTGTTTCTGTTGGTTTTCGGAACCGAGGTAATGATTAATAGGGACAGTTGGGGGCATTAGTACTGCAGTGTCAGAGGTGAAATTCTTGGATTTCTGCAAGACTAACTTCTGCGAAAGCATTTGCCAAGGATGTTTT	ASV1668	0	0	0	0	0	0	0	0	0	0	0	0	0	0	0	0	0	0	0	0	0	0	0	0	0	0	0	0	0	0	2	0	0	0	0	0	0	0	0	0	0	0	0	0	0	0	0	0
AGCTCCAATAGCGTATATTAAAGTTGTTGCAGTTAAAAAGCTCGTAGTTGAATTTTGGGCCTAGCTGGGTGGTCTAGCCTAACGGTTAGTACTGCTTTGGTTGGGCCTTTCCTTCTGGCTAGCCAGTGTGTCCTTTACTGGGTGCGCTGGGGATCCAGGACTTTTACTGTGAAAAAATTAGAGTGTTTAAAGCAGGCTTACGCTTGAATACATTAGCATGGAATAATAGAATAGGACTTTGGTTCTATTTTGTTGGTTTCTAGGACCGAAGTAATGATTAATAGGGATAGTTGGGGGCATTAGTATTTAATTGTCAGAGGTGAAATTCTTGGATTTATGAAAGACTAACTTCTGCGAAAGCATTTGCCAAGGATGTTTT	ASV1728	0	0	0	0	0	0	0	0	0	0	0	0	0	0	0	0	0	0	0	0	0	0	0	0	0	0	0	0	0	0	0	0	0	0	0	0	0	0	0	0	0	3	0	0	0	0	0	0
AGCTCCAATAGCGTATATTAAAGTTGTTGCAGTTAAAAAGCTCGTAGTTGAATTTTGGGCCTAGCTGGGCGGTCTAGCTTAACGGTTAGTACTGCTTTGGTTGGGTCTTTCCTTCTGGCTAGCCAGTGTGTCCTTAACTGGGTGCGCTGGGGATCCAGGACTTTTACTGTGAAAAAATTAGAGTGTTTAAAGCAGGCTTACGCTTGAATACATTAGCATGGAATAATAGAATAGGACTTTGGTTCTATTTTGTTGGTTTCTAGGACCGAAGTAATGATTAATAGGGATAGTTGGGGGCATTAGTATTTAATTGTCAGAGGTGAAATTCTTGGATTTATGAAAGACTAACTTCTGCGAAAGCATTTGCCAAGGATGTTTT	ASV1861	0	0	0	0	0	0	0	0	0	0	0	0	0	0	0	0	0	0	0	0	0	0	0	0	0	0	0	0	0	0	0	0	0	0	0	0	0	0	0	0	0	0	0	0	0	0	0	0
AGCTCCAATAGCGTATATTAAAGTTGTTGCAGTTAAAAAGCTCGTAGTTGAATTTTGGGCCTAGTGAGGTGGTCTAGCTTTACGGTTAGTACTGCTTTCGCTGGGTCTTTCCTTCTGGCTAACTAGTGTGCTCTTAATTGGGTGCGCTAGGGATCCAGGACTTTTACTGTGAAAAAATTAGAGTGTTTAAAGCAGGCTTACGCTTGAATACATTAGCATGGAATAATAGAATAGGACTTTGGTTCTATTTTGTTGGTTTCTAGGACCGAAGTAATGATTAATAGGGATAGTTGGGGGCATTAGTATTTAATTGTCAGAGGTGAAATTCTTGGATTTATGAAAGACTAACTTCTGCGAAAGCATTTGCCAAGGATGTTTT	ASV2081	0	0	0	0	0	0	0	0	0	0	0	0	0	0	0	0	10	0	0	0	0	0	0	0	0	0	0	0	0	0	0	0	0	0	0	0	0	0	0	0	0	0	0	0	0	0	0	0
AGCTCCAATAGCGTATATTAAAGTTGTTGCAGTTAAAAAGCTCGTAGTTGAATATTGGACTTGAAGAAATGGTCTTGCCTTGCGGTAAGTACTATTCTCTTTGAGTCTTTCCTTCTGGCAAGCTATAGTGCACTTTATTGTGTGTTATAGTGAACCAGGACTTTTACTTTGAAAAAATTAGAGTGTTTAAAGCAGGCATTTGCTTGAATACATTAGCATGGAATAATAGAACAGGACCTCAGTTCTGTTTCTGTTGGTTTTCGGAACCGAGGTAATGATTAATAGGGACAGTTGGGGGCATTAGTACTGCAGTGTCAGAGGTGAAATTCTTGGATTTCTGCAAGACTAACTTATGCGAAAGCATTTGCCAAGGATGTTTT	ASV2085	0	0	0	0	0	0	0	0	0	0	0	0	0	0	0	0	0	0	0	0	0	0	0	0	0	0	0	0	0	0	0	0	0	0	0	0	0	0	0	0	0	0	0	0	0	0	0	0
AGCTCCAATAGCGTATATTAAAGTTGTTGCAGTTAAAAAGCTCGTAGTTGAATTTTGGGCCTGGCTGGGTGGTCTCCCCGCAAGGGGATGACTGTTCTGGTCGGGCCTTTCCTTCTGGGGAACCAGCGTGCCCTTTACTGGGTGCGCTGGGGATCCAGGACTTTTACTTTGAAAAAATTAGAGTGTTTAAAGCAGGCTTACGCTTGAATACATTAGCATGGAATAATAGAATAGGACTTTGGTTTTATTTTGTTGGTTTCTAGGACCGAAGTAATGATTAATAGGGATAGTTGGGGGCATTAGTATTTAATTGTCAGAGGTGAAATTCTTGGATTTATGAAAGACTAACTTCTGCGAAAGCATTTGCCAAGGATGTTTT	ASV2182	0	0	0	0	0	0	0	0	0	0	0	0	0	0	0	0	0	0	0	0	0	0	0	0	0	0	0	0	0	0	0	0	0	0	0	0	0	0	0	0	0	0	0	0	0	0	0	0
AGCTCCAATAGCGTATATTAAAGTTGTTGCAGTTAAAAAGCTCGTAGTTGAATTTTGGGCCTGGCTGGGTGGTCTCCCCGCAAGGGGATGACTGTTCTGGTCGGGCCTTTCCTTCTGGGGAACCAGCGTGCCCTTTACTGGGTGCGCTGGGGATCCAGGACTTTTACTTTGAAAAAATTAGAGTGTTTAAAGCAGGCTTACGCTTGAATACATTAGCATGGAATAATAGAATAGGACTTTGGTTCTATTTTGTTGGTTTCTAGGACCGAAGTAATGATTAATAGGGATAGTTGGGGGCATTAGTATTTAATTGTCAGAGGTGAAATTCTTGGATTTATGAAAGACTAACTTCTGCGAAAGCATTTGCCAAGGATGTTTT	ASV2343	0	0	0	0	0	0	0	0	0	0	0	0	0	0	0	0	0	0	0	0	0	0	0	0	0	0	0	0	0	0	0	0	0	0	0	0	0	0	0	0	0	0	0	0	0	0	0	0
AGCTCCAATAGCGTATATTAAAGTTGTTGCAGTTAAAAAGCTCGTAGTTGAATTTTGGGCCTAGCTGGGTGGTCTAGCCTAACGGTTAGTACTGCTTTGGTTGGGCCTTTCCTTCTGGCTAGCCAGTGTGTCCTTTACTGGGTGCGCTGGGGATCCAGGACTTTTACTGTGAAAAAATTAGAGTGTTTAAAGCAGGCTTACGCTTGAATACATTAGCATGGAATAATAGAATAGGACTTTGGTTCTATTTTGTTGGTTTCTAGGACCGAGGTAATGATTAATAGGGATAGTTGGGGGCATTAGTATTTAATTGTCAGAGGTGAAATTCTTGGATTTATGAAAGACTAACTTCTGCGAAAGCATTTGCCAAGGATGTTTT	ASV2385	0	2	0	0	0	0	0	0	0	0	0	0	0	0	0	0	0	0	0	0	0	0	0	0	0	0	0	0	0	0	0	0	0	0	0	0	0	0	0	0	0	0	0	0	0	0	0	0
AGCTCCAATAGCGTATATTAAAGTTGTTGCAGTTAAAAAGCTCGTAGTTGAATTTTGGACCCAGCTTGGTGGTCTAGCCTCACGGTTAGTACTGCTTTGGTTGTGTCTTTCCTTCTGGCTAACCAGTGTGTCCTTCACTGGGTGCGCTGGGGATCCAGGACTTTTACTGTGAAAAAATTAGAGTGTTTAAAGCAGGCTTACGCTTGAATACATTAGCATGGAATAATAGAATAGGACTTTGGTTTTATTTTGTTGGTTTCTAGGACCGAAGTAATGATTAATAGGGATAGTTGGGGGCATTAGTATTTAATTGTCAGAGGTGAAATTCTTGGATTTATGAAAGACTAACTTCTGCGAAAGCATTTGCCAAGGATGTTTT	ASV2445	0	0	0	0	0	0	0	0	0	0	0	0	0	0	0	0	0	0	0	0	0	0	0	0	0	12	5	0	0	0	0	0	0	0	0	0	0	0	0	0	0	0	0	0	0	0	0	0
AGCTCCAATAGCGTATATTAAAGTTGTTGCAGTTAAAAAGCTCGTAGTTGAATTTTGGGCCTAGCTGGGTGGTCTAGCCTAACGGTTAGTACTGCTTTGGTTGGGCCTTTCCTTCTGGCTAGCCAGTGTGTCCTTAACTGGGTGCGCTGGGGATCCAGGACTTTTACTGTGAAAAAATTAGAGTGTTTAAAGCAGGCTTACGCTTGAATACATTAGCATGGAATAATAGAATAGGACTTTGGTTTTATTTTGTTGGTTTCTAGGACCGAAGTAATGATTAATAGGGATAGTTGGGGGCATTAGTATTTAATTGTCAGAGGTGAAATTCTTGGATTTATGAAAGACTAACTTCTGCGAAAGCATTTGCCAAGGATGTTTT	ASV2487	0	0	0	0	0	0	0	0	0	0	0	0	0	0	0	0	0	0	17	0	0	0	0	0	0	0	0	0	0	0	0	0	0	0	0	0	0	0	0	0	0	0	0	0	0	0	0	0
AGCTCCAATAGCGTATATTAAAGTTGTTGCAGTTAAATAGCTCGTAGTTGAATTTTGGGCCGGGCTGGGTGGTCTCGCCGCAAGGCGTGTACTGCTCTGGCCTGGTCTTTCCTTCTGGGGAACCATGATGCTCTTAATTGGGTGTTATGGGGATCCAGGACTTTTACTTTGAAAAAATTAGAGTGTTTAAAGCGGGCATTTGCTTGAATACATTAGCATGGAATAATAGAATAGGACTTTGGTTCTATTTTGTTGGTTTCTAGGACCGAGGTAATGATTAATAGGGATAGTTGGGGGCATTAGTATTTAATTGTCAGAGGTGAAATTCTTGGATTTATGAAAGACTAACTTCTGCGAAAGCATTTGCCAAGGATGTTTT	ASV2690	0	0	0	0	0	0	0	0	0	0	0	0	0	0	0	0	0	0	0	0	0	0	0	0	0	0	0	0	0	0	0	0	0	0	0	0	0	0	0	0	0	0	0	0	0	0	0	0
AGCTCCAATAGCGTATATTAAAGTTGTTGCAGTTAAAAAGCTCGTAGTTGAATTTTGGGCCTGGTTGGGTGGTCTAGCTTAACGGTTAGTACTGCTTTGACTGGGTCTTTCCTTCTGGGGAACCATCGTGCACTTTATTGGGTGCGTTGGGGATCCAGGACTTTTACTTTGAAAAAATTAGAGTGTTTAAAGCAGGCTTACGCTTGAATACATTAGCATGGAATAATAGAATAGGACTTTGGTTTTATTTTGTTGGTTTCTAGGACCGAAGTAATGATTAATAGGGATAGTTGGGGGCATTAGTATTTAATTGTCAGAGGTGAAATTCTTGGATTTATGAAAGACTAACTTCTGCGAAAGCATTTGCCAAGGATGTTTT	ASV2915	0	0	0	0	0	0	0	0	0	0	0	0	0	0	0	0	0	0	0	0	3	0	0	0	0	0	0	0	0	0	0	0	0	0	0	0	0	0	0	0	0	0	0	0	0	0	0	0
AGCTCCAATAGCGTATATTAAAGTTGTTGCAGTTAAAAAGCTCGTAGTTGAATTTTTGATCTGGCTGGGTGGTCTCGCCGCAAGGTGGGCACTGCTCCGGTTGGATCTTTCCTTCTGGGGAACCAAAGTGCTCTTTACTGGGTGCTTTGGGGATCCAGGACTTTTACTTTGAAAAAATTAGAGTGTTTAAAGCAGGCTTACGCTTGAATACATTAGCATGGAATAATAGAATAGGACTTTGGTTTTATTTTGTTGGTTTCTAGGACCGAAGTAATGATTAATAGGGATAGTTGGGGGCATTAGTATTTAATTGTCAGAGGTGAAATTCTTGGATTTATGAAAGACTAACTTCTGCGAAAGCATTTGCCAAGGATGTTTT	ASV3041	0	0	0	0	0	0	0	0	0	0	0	0	0	0	0	0	0	0	0	0	0	0	0	0	0	0	0	0	0	0	0	0	0	0	0	0	0	0	0	0	0	0	0	0	0	0	0	0
AGCTCCAATAGCGTATATTAAAGTTGTTGCAGTTAAATAGCTCGTAGTTGAATTTTGGCCCGGGCTGGGTGGTCTTGCCGCAAGGCTTGTACTGCTCTGGTCTGGGCTTTCCTTCTGGGGAACCAAGGTGCTCTTAACTGGGTGTTTTGGGGATCCAGGACTTTTACTTTGAAAAAATTAGAGTGTTTAAAGCGGGCGTTTGCTTGAATACATTAGCATGGAATAATAGAATAGGACTTTGGTTCTATTTTGTTGGTTTCTAGGACCGAAGTAATGATTAATAGGGATAGTTGGGGGCATTAGTATTTAATTGTCAGAGGTGAAATTCTTGGATTTATGAAAGACTAACTTCTGCGAAAGCATTTGCCAAGGATGTTTT	ASV3330	0	0	0	0	0	0	0	0	0	0	0	0	0	0	0	0	0	0	0	0	0	0	0	10	0	0	0	0	0	0	0	0	0	0	0	0	0	0	0	0	0	0	0	0	0	0	0	0
AGCTCCAATAGCGTATATTAAAGTTGTTGCAGTTAAAAAGCTCGTAGTTGAATTTTGGGCCTAGCTGGGCGGTCTAGCCTAACGGTTAGTACTGCTTTGGTTGGGTCTTTCCTTCTGGCTAGCCAGTGTGTCCTTAACTGGGTGCGCTGGGGATCCAGGACTTTTACTGTGAAAAAATTAGAGTGTTTAAAGCAGGCTTACGCTTGAATACATTAGCATGGAATAATAGAATAGGACTTTGGTTCTATTTTGTTGGTTTCTAGGACCGAAGTAATGATTAATAGGGATAGTTGGGGGCATTAGTATTTAATTGTCAGAGGTGAAATTCTTGGATTTATGAAAGACTAACTTCTGCGAAAGCATTTGCCAAGGATGTTTT	ASV3461	0	0	0	0	0	0	0	0	0	0	0	0	0	0	0	0	0	0	0	0	0	0	0	0	0	0	0	0	0	0	0	0	0	0	0	0	0	0	0	0	0	0	0	0	0	0	0	0
AGCTCCAATAGCGTATATTAAAGTTGTTGCAGTTAAAAAGCTCGTAGTTGAATTTTGGGCCTAGCTGGGCGGTCTAGCTTAACGGTTAGTACTGCTTTGGTTGGGTCTTTCCTTCTGGCTAGCCAGTGTGTCCTTAACTGGATGCGCTGGGGATCCAGGACTTTTACTGTGAAAAAATTAGAGTGTTTAAAGCAGGCTTACGCTTGAATACATTAGCATGGAATAATAGAATAGGACTTTGGTTCTATTTTGTTGGTTTCTAGGACCGAAGTAATGATTAATAGGGATAGTTGGGGGCATTAGTATTTAATTGTCAGAGGTGAAATTCTTGGATTTATGAAAGACTAACTTCTGCGAAAGCATTTGCCAAGGATGTTTT	ASV3682	0	0	0	0	0	0	0	0	0	0	0	0	0	0	0	0	0	0	0	0	0	5	5	0	0	0	0	0	0	0	0	0	0	0	0	0	0	0	0	0	0	0	0	0	0	0	0	0
AGCTCCAATAGCGTATATTAAAGTTGTTGCAGTTAAAAAGCTCGTAGTTGAATTTTGGGCCTAGCTGGGTGGTCTAGCCTAACGGTTAGTACTGCTTTGGTTGGGCCTTTCCTTCTGGCTAGCCAGTGTGTCCTTTACTGGGTGCGCTGGGGATCCAGGACTTTTACTGTGAAAAAATTAGAGTGTTTAAAGCAGGCTTACGCTTGAATACATTAGCATGGAATAATAGAATAGGACTTTGGTTCTATTTTGTTGGTTTCTAGGACCGAGGTAATGATTAATAGGGATAGTTGGGGGCATTAGTATTTCATTGTCAGAGGTGAAATTCTTGGATTTATGAAAGACTAACTTCTGCGAAAGCATTTGCCAAGGATGTTTT	ASV3995	0	0	0	0	7	1	0	0	0	0	0	0	0	0	0	0	0	0	0	0	0	0	0	0	0	0	0	0	0	0	0	0	0	0	0	0	0	0	0	0	0	0	0	0	0	0	0	0
AGCTCCAATAGCGTATATTAAAGTTGTTGCAGTTAAAAAGCTCGTAGTTGAATTTTGGGCCTAGCTGGGTGGTCTAGCCTAACGGTTAGTACTGCTTTGGTTGGGCCTTTCCTTCTGGCTAGCCAGTGTGTCCTTTACTGGGTGCGCTGGGGATCCAGGACTTTTACTGTGAAAAAATTAGAGTGTTTAAAGCAGGCTTACGCTTGAATACATTAGCATGGAATAATAGAATAGGACTTTGGTTTTATTTTGTTGGTTTCTTGTGCCAAGGATGTTTT	ASV4216	0	0	0	0	0	0	0	0	0	0	0	0	0	0	0	0	0	0	0	0	0	0	0	0	0	0	0	0	0	0	0	0	0	0	0	4	0	0	0	0	0	0	0	0	0	0	0	0
AGCTCCAATAGCGTATATTAAAGTTGTTGCAGTTAAAAAGCTCGTAGTTGAATATTGGACTTGAAGAAATGGTCTTGCCTTGCGGTAAGTACTATTCTCTTTGAGTCTTTCCTTCTGGCAAGCTATAGTGCACTTTATTGTGTGTTATAGTGAACCAGGACTTTTACTTTGAAAAAATTAGAGTGTTTAAAGCAGGCATTTGCTTGAATACATTAGCATGGAATAATAGAACAGGACCTCAGTTCTGTTTCTGTTGGTTTATCGGAACCGAGGTAATGATTAATAGGGACAGTTGGGGGCATTAGTACTGCAGTGTCAGAGGTGAAATTCTTGGATTTCTGCAAGACTAACTTATGCGAAAGCATTTGCCAAGGATGTTTT	ASV4800	0	0	0	0	0	0	0	0	0	0	0	0	0	0	0	0	0	0	0	0	0	0	0	0	0	0	0	0	0	0	0	0	0	0	0	0	0	0	0	0	0	0	0	0	0	0	0	0
AGCTCCAATAGCGTATATTCAAGTTGTTGCAGTTAAAAAGCTCGTAGTTGAATTTCGGACTGGGTTAAGTGGTTTAGACGCAAGTTTAACACTGCTTTGACTGGGTCTTCCCTTCTAGCTAACTAGTGTGCTCTTTATTGAGTGCGGTAGGGATCTAGGACTGTTACTTTGAAAAAATTAGAGTGTTTAAAACAGGCTTATGCTTGAATACATTAGCATGGAATAACGGAATAGGACTTTGTTTCTATTTTGTTGGTTTTGAGGAACGAGGTAATGATTAATAGGGATAGTTGGGGGCATTAGTATTCCATAGTCAGAGGTGAAATTCTTGGATTTATGAAAGACTAACTTCTGCGAAAGCATTTGCCAAGGATGTTTT	ASV0684	0	0	0	0	0	0	0	0	0	0	0	0	0	0	0	0	0	0	0	0	0	0	0	0	0	0	0	0	0	0	0	0	0	0	0	0	0	0	0	0	13	31	19	0	22	8	7	0
AGCTCCAATAGCGTATATTAAAGTTGTTGCAGTTAAATAGCTCGTAGTTGAATTTTGGGCTGGGTTGGGTGGTCTTGTCGCAAGATAAGCACTGCTCCGATCTGGTCTTTCCTTCTGGGGATCTATTGTGCTCTTTATTGGGTGCGGTAGGGAACCAGGACTTTTACTTTGAAAAAATTAGAGTGTTCAAAGCAGGCGTTTGCTCGAATACATTAGCATGGAATAATAGAATAGGACTTTGGTTCTATTTTGTTGGTTTCTAGGACCGAAGTAATGATTAATAGGGATAGTTGGGGGCATTAGTATTTAATTGTCAGAGGTGAAATTCTTGGATTTATGAAAGACTAACTTCTGCGAAAGCATTTGCCAAGGATGTTTT	ASV0829	0	0	0	0	0	0	0	0	0	0	0	0	0	0	0	0	0	0	0	0	0	0	0	0	0	0	0	0	0	0	24	0	0	0	0	0	0	0	0	0	0	0	0	0	0	0	0	0
AGCTCCAATAGCGTATATTAAAGTTGTTGCAGTTAAAAAGCCCGTAGTTGAATGTTAGGCTCAGTCTGACGGTCTTGCTTAATTGCAGGTTTACTGTCAAGACTGGGTCTTACCTTCTGGGGAACTTGTCTGCTCTTTACTGAGTGGGCAAGGGATCCAGGACTTTTACTTTGAAAAAATTAGAGTGTTTAAAGCAGGCCTTTGCTTGAATACATTAGCATGGAATAATAGAACAGGACCTCAGTTCTGTTTCTGTTGGTTTTCGGAACCGAGGTAATGATTAATAGGGACAGTTGGGGGCATTAGTACTGCAGTGTCAGAGGTGAAATTCTTGGATTTCTGCAAGACTAACTTCTGCGAAAGCATTTGCCAAGGATGTTTT	ASV0866	0	0	0	0	0	0	0	0	0	0	0	0	0	0	0	0	0	0	0	0	0	0	0	0	0	0	0	0	0	5	5	0	0	0	0	0	0	0	0	0	0	0	0	0	0	0	0	0
AGCTCCAATAGCGTATATTAAAGTTGTTGCAGTTAAATAGCTCGTAGTTGAATTTTGGGCTGGGTTGGGCGGTCTTGTCGCAAGATAAGCACTGCTCCGATCTGGTCTTTCCTTCTGGGGATCTATTGTGCTCTTTATTGGGTGCGGTAGGGAACCAGGACTTTTACTTTGAAAAAATTAGAGTGTTCAAAGCAGGCGTTTGCTCGAATACATTAGCATGGAATAATAGAATAGGACTTTGGTTCTATTTTGTTGGTTTCTAGGACCGAAGTAATGATTAATAGGGATAGTTGGGGGCATTAGTATTTAATTGTCAGAGGTGAAATTCTTGGATTTATGAAAGACTAACTTCTGCGAAAGCATTTGCCAAGGATGTTTT	ASV0918	0	0	0	0	0	0	0	0	0	0	0	0	0	0	0	0	0	0	0	0	0	0	0	0	0	0	0	0	0	0	0	0	0	4	0	0	0	0	0	0	0	0	0	0	0	0	0	0
AGCTCCAATAGCGTATATTAAAGTTGTTGCAGTTAAAAAGCCCGTAGTTGAATATTAGTCTCACACGGACGGTTTTGCTTCATTGCAATTACTGTCTTGAGTGGGTCTTTCCTTCTGGCGAACTAGTGTGCTCTTTATTGAGTGTGCTAGGGAACCAGGACTTTTACTTTGAAAAAATTAGAGTGTTTAAAGCAGGCCTTTGCTTGAATACATTAGCATGGAATAATAGAACAGGACCTCAGTTCTGTTTCTGTTGGTTTTCGGAACCGAGGTAATGATTAATAGGGACAGTTGGGGGCATTAGTACTGCGGTGTCAGAGGTGAAATTCTTGGATTTCCGCAAGACTAACTACTGCGAAAGCATTTGCCAAGGATGTTTT	ASV0976	0	0	0	0	0	0	0	0	0	0	0	0	0	0	21	0	0	0	0	0	0	0	0	0	0	0	0	0	0	0	0	0	0	0	0	0	0	0	0	0	0	0	0	0	0	0	0	0
AGCTCCAATAGCGTATATTAAAGTTGTTGCAGTTAAAAAGCTCGTAGTTGAATTTTGGGTCTGATTGACTGGTCCTGTCGCAAGATAGGTACTTGTCGGTCGGATCTTTCCTTCTGGCGAACTATTGTGCTATTCATTTAGTGTGATAGGGATCCAGGACTTTTACTTTGAAAAAATTAGAGTGTTTAAAGCAGGCTTACGCTTGAATACATTAGCATGGAATAATAGAATAGGACTTTGGTTCTATTTTGTTGGTTTCTAGGACCGAAGTAATGATTAATAGGGATAGTTGGGGGCATTAGTATTTAATTGTCAGAGGTGAAATTCTTGGATTTATGAAAGACTAACTTCTGCGAAAGCATTTGCCAAGGATGTTTT	ASV1113	0	0	0	0	0	0	0	0	0	0	0	0	0	0	0	0	0	0	0	0	0	0	0	0	0	0	0	0	0	0	0	0	0	0	0	0	0	0	0	0	0	21	23	0	8	0	0	0
AGCTCCAATAGCGTATATTAAAGTTGTTGCAGTTAAAAAGCCCGTAGTTGAATGTTGGGCTCGTCCAGACGGTCTTGCTTAATTGCAAGTTTACTGTCTTGGGCGGGTCTTTCCTTCTGGGGAACTAGTGTGCTCTTAATTGAGTGTGCTAGGGATCCAGGACTTTTACTTTGAAAAAATTAGAGTGTTTAAAGCAGGCCTTTGCTTGAATACATTAGCATGGAATAATAGAACAGGACCTCAGTTCTGTTTCTGTTGGTTTTCGGAACCGAGGTAATGATTAATAGGGACAGTTGGGGGCATTAGTACTGCGGTGTCAGAGGTGAAATTCTTGGATTTCCGCAAGACTAACTACTGCGAAAGCATTTGCCAAGGATGTTTT	ASV1115	0	0	0	0	0	0	0	0	0	0	0	0	0	0	0	0	0	0	0	0	0	0	0	0	0	0	0	0	0	0	0	0	0	0	0	0	0	0	0	0	0	0	0	0	0	0	0	0
AGCTCCAATAGCGTATATTAAAGTTGTTGCAGTTAAAAAGCCCGTAGTTGAATGTCAGGTTCGCGCAGACGGTATTGCTTAATTGTAATCACTGTTGTTCGCGTGGACTTTTACCTTCTGGGGAACTAGTATGCTCTTAATTGAGTGTATTAGGGATCCAGGACTTTTACTTTGAAAAAATTAGAGTGTTTAAAGCAGGCCTTTGCTTGAATACATTAGCATGGAATAATAGAACAGGACCTCAGTTCTGTTTCTGTTGGTTTTCGGAACCGAGGTAATGATTAATAGGGACAGTTGGGGGCATTAGTACTGCGGTGTCAGAGGTGAAATTCTTGGATTTCCGCAAGACTAACTACTGCGAAAGCATTTGCCAAGGATGTTTT	ASV1117	0	0	0	0	0	0	0	0	0	0	0	0	0	0	23	0	0	0	0	0	0	0	0	0	0	0	0	0	0	0	0	0	0	0	0	0	0	0	0	0	0	0	0	0	0	0	0	0
AGCTCCAATAGCGTATATTAAAGTTGTTGCAGTTAAAAAGCTCGTAGTTGAATTTTGGACTTGGTTGGGTGGTCTTGCCTTTGGTAAGCACTATCCGGCCGGGTCTTTCCTTCTGGGGAACCTTTGTGCTCTTAATTGAGTGCGCTGGGGATCCAGGACTTTTACTTTGAAAAAATTAGAGTGTTTAAAGCAGGCCTACGCTTGAATACGTTAGCATGGAATAATAGAATAGGACTTTGGTTCTATTTTGTTGGTTTCTAGGACCGAGGTAATGATTAATAGGGATAGTTGGGGGCATTAGTATTTAATTGTCAGAGGTGAAATTCTTGGATTTATGAAAGACTAACTTCTGCGAAAGCATTTGCCAAGGATGTTTT	ASV1120	0	0	0	0	0	0	0	0	0	0	0	0	0	0	0	0	0	0	0	0	0	0	0	0	0	0	0	0	0	33	24	0	0	0	0	0	0	0	0	0	0	0	0	0	0	0	0	0
AGCTCCAATAGCGTATATTAAAGTTGTTGCAGTTAAAAAGCTCGTAGTTGAACCTTGGGCTCGGTTGGGCAGTCGACCTTTGGTTTGCACTGTTTGGCTGAGTCTTTCCTTCTGGGGAACTATGGTGCCTTTCATTAGGTGCCATAGCAAACCAGAACTTTTACTTTGAAAAAATTAGAGTGTTTAAAGCAGGCTTAGGCTTGAATACATTAGCATGGAATAATAAAATAGGACTTTGGTTTTATTTTGTTGGTTTCTAAGACCAGAGTAATGATTAATAGGGATAGTTGGGGGCATTAGTATTTACGCGTCAGAGGTGAAATTCTTGGATTGCGTAAAGACTAACTTCTGCGAAAGCATTTGCCAAGGATGTTTT	ASV1161	0	0	0	0	0	0	0	0	0	0	0	0	0	0	0	0	0	0	0	0	0	0	0	0	0	0	0	0	0	0	0	0	0	0	0	0	0	0	0	0	0	0	0	0	0	0	0	0
AGCTCCAATAGCGTATATTAAAGTTGTTGCAGTTAAATAGCTCGTAGTTGAATTTTGGGCTGGGCTGGGTGGTCTTGCCGCAAGGTAAGCACTGCTCTGGTCTGGTCTTTCCTTCTGGGGATCTATCGTGCTCTTCACTGGGTGCGGTAGGGAACCAGGACTTTTACTTTGAAAAAATTAGAGTGTTCAAAGCAGGCGTTTGCTCGAATACATTAGCATGGAATAATAGAATAGGACTTTGGTTCTATTTTGTTGGTTTCTAGGACCGAAGTAATGATTAATAGGGATAGTTGGGGGCATTAGTATTTAATTGTCAGAGGTGAAATTCTTGGATTTATGAAAGACTAACTTCTGCGAAAGCATTTGCCAAGGATGTTTT	ASV1234	0	0	0	0	0	0	0	0	0	0	0	0	0	0	0	0	0	0	0	0	0	0	0	0	0	0	0	0	0	0	0	0	0	0	0	0	0	0	0	0	0	0	0	0	0	0	0	0
AGCTCCAATAGCGTATATTAAAGTTGTTGCAGTTAAAAAGCCCGTAGTTGAATGTTAGGCTCGCACTGACGGTCTTGCTTAATTGCAGGTTTACTGTCTTGGGCGGGTCTTTCCTTCTGGGGAACTAGCATGCTCTTAACTGGGTGTGTTAGGGATCCAGGACTTTTACTTTGAAAAAATTAGAGTGTTTAAAGCAGGCCTTTGCTTGAATACATTAGCATGGAATAATAGAACAGGACCTCAGTTCTGTTTCTGTTGGTTTTCGGAACCGAGGTAATGATTAATAGGGACAGTTGGGGGCATTAGTACTGCGGTGTCAGAGGTGAAATTCTTGGATTTCCGCAAGACTAACTTCTGCGAAAGCATTTGCCAAGGATGTTTT	ASV1244	0	0	0	0	0	0	0	0	0	0	0	0	0	0	0	0	0	0	0	0	0	0	0	0	0	0	0	0	0	0	0	0	0	0	0	0	0	0	0	0	0	0	0	0	0	0	0	0
AGCTCCAATAGCGTATATTCAAGTTGTTGCAGTTAAAAAGCTCGTAGTTGAATTTTTGGTCTGGCCAAGTGGTTTAGCTGAAAGGTTAACACTGCTTTGGTTGGATCTTTCCTTATGGCTAACTAGTGTGCTATTTATTTAGTGCGCTAGAGATCCATAACAGTTACTTTGAAAAAATTAGAGTGTTTAAAACAGGCTTATGCCTGAATACATTAGCATGGAATAACGGAATAGGACTTTGTTTTTATTTTGTTGGTTGAAAAATGAAGTAATGATTAATAGGGATAGTTGGGGGCATTAGTATTCCATAGTCAGAGGTGAAATTCTTGGATTTATGAAAGACTAACTTCTGCGAAAGCATTTGCCAAGGATGTTTT	ASV1247	9	0	0	0	40	50	20	0	0	0	0	0	0	0	0	0	0	0	0	0	0	0	0	0	0	0	0	0	0	0	0	0	0	0	0	0	0	0	0	0	0	0	0	0	0	0	0	0
AGCTCCAATAGCGTATATTAAAGTTGTTGCAGTTAAAAAGCCCGTAGTTGAACATTAGGCCTGGCATGGAGGTCTTGCTTAACGGTAAGTACTTCACTTGCTGGGTCTTTCCTTCTGGGGAACTATTGTGCTCTTAACTGAGTGTGGTAGGGATCCAGGACTTTTACTTTGAAAAAATTAGAGTGTTTAAAGCAGGCCTTAGCTTGAATACATTAGCATGGAATAATAGAACAGGACCTCAGTTCTGTTTCTGTTGGTTTTCGGAACCGAGGTAATGATTAATAGGGACAGTTGGGGGCATTAGTACTGCGGTGTCAGAGGTGAAATTCTTGGATTTCCGCAAGACTAACTTCTGCGAAAGCATTTGCCAAGGATGTTTT	ASV1271	0	0	0	0	0	0	0	0	0	0	0	0	0	0	0	0	25	0	0	0	0	0	0	0	0	0	0	0	0	0	0	0	0	0	0	0	0	0	0	0	0	0	0	0	0	0	0	0
AGCTCCAATAGCGTATATTAAAGTTGTTGCAGTTAAAAAGCTCGTAGTTGAATTTCGGGCCTGACTGTGGACTTGGTCACTTTTTACTAAGTGTACTGTCTTTTTAGTCAGGTCTTACCTTCTGGGGAACAAGTGCTCCCTTAATTGGGTGTCGCTTGGGATCCAGGACTTTTACTTTGAAAAAATTAGAGTGTTTAAAGCAGGCTATCGCTTGAATACATTAGCATGGAATAATAGAACAGGACTTCAGTCTTGTTTCTGTTGGTTTCTCGAGACTGAGGTAATGATTAATAGGGACAGTTGGGGGCATTAGTACTGCAGTGTCAGAGGTGAAATTCTTGGATTTCTGCAAGACTAACTTATGCGAAAGCATTTGCCAAGGATGTTTT	ASV1300	0	0	0	0	0	0	0	0	0	0	0	0	0	0	0	0	0	0	0	0	0	0	0	0	0	0	0	0	0	0	0	0	0	0	0	0	0	0	0	0	0	0	0	0	0	0	0	0
AGCTCCAATAGCGTATATTAAAGTTGTTGCAGTTAAAAAGCTCGTAGTTGAATTTTGGGCCTGGTCGGGCGGTCCTGCCTTTGGTAGGTACTGTTTTGACTGGGTTCTGACTTTCTGGGGAACCAGCGTGCTATTAATTTAGTGCGTTGGGGATCCAGGACTTTTACTTTGAAAAAATTAGAGTGTTTAAAGCAGGCGTTCGCTTGAATACATTAGCATGGAATAATAGAATAGGACTTTGGTTCTATTTTGTTGGTTTCTAGGACCGAAGTAATGATTAATAGGGATAGTTGGGGGCATTAGTATTTAATTGTCAGAGGTGAAATTCTTGGATTTATGAAAGACTAACTTCTGCGAAAGCATTTGCCAAGGATGTTTT	ASV1390	0	0	0	0	0	0	0	0	0	0	0	0	0	0	0	0	0	0	0	0	0	0	0	0	0	0	0	0	0	0	0	0	0	0	0	0	0	0	0	0	0	0	0	0	0	0	0	0
AGCTCCAATAGCGTATATTAAAGTTGTTGCAGTTAAAAAGCCCGTAGTTGAATGTTAGGCCTGGCTAGGTGGTCTTGCCTGACGGTAAGCACTACTCTGGTTGGGTCTTTCCTTCTGGGGAACTAGTATGCTCTTAATTGAGTGTGTTAGGGATCCAGGACTTTTACTTTGAAAAAATTAGAGTGTTTAAAGCAGGCCTTTGCTTGAATACATTAGCATGGAATAATAGAACAGGACCTCAGTTCTGTTTCTGTTGGTTTTCGGAACCGAGGTAATGATTAATAGGGACAGTTGGGGGCATTAGTACTGCGGTGTCAGAGGTGAAATTCTTGGATTTCCGCAAGACTAACTTCTGCGAAAGCATTTGCCAAGGATGTTTT	ASV1409	0	0	0	0	0	0	0	0	0	0	0	0	0	0	0	0	0	0	0	0	0	0	7	0	0	0	0	0	0	0	0	0	0	0	0	0	0	0	0	0	0	0	0	0	0	0	0	0
AGCTCCAATAGCGTATATTCAAGTTGTTGCAGTTAAAAAGCTCGTAGTTGAATTTTGGGTCTGACCAGACGGTTTAGCCGCAAGGTTAACACTGTGCTGCGTCGGATCTTTACCCCTTCTAGGGAACTAGCGTGCTCTTTATTGTTGTGCGTTAGCGATCTAGGACTGTTACTTTGAAAAAATTAGAGTGTTCAAAACAGGCATTTTGCTTGAATACATTAGCATGGAATAACGGAATAGGACTTTGTTTCTATTTTGTTGGTTTTTAGGAACGAAGTAATGATTAATAGGGATAGTTGGGGGCATTAGTATTCCATTGTCAGAGGTGAAATTCTTGGATTTATGAAAGACTAACTTCTGCGAAAGCATTTGCCAAGGATGTTTT	ASV1422	0	0	0	0	0	0	0	0	0	0	0	0	0	0	0	0	0	0	0	0	0	0	0	0	0	0	0	0	0	0	0	0	0	0	0	0	0	0	0	0	0	0	0	0	0	0	0	0
AGCTCCAATAGCGTATATTAAAGTTGTTGCAGTTAAAAAGCTCGTAGTTGAACCTCGGATTCAGTTGGGCGGTCTCCCTAATGGGTTGCACTTTTCGACTGAATCTTTCCTTCTGGCGAACTATTGTGCTATTCATTTAGTGCGGTAGAGAACCAGGACTTTTACTTTGAAAAAATTAGAGTGTTTAAAGCAGGCTTACGCTTGAATACATTAGCATGGAATAATAGAATAGGACTTTGGTTTTATTTTGTTGGTTTCTAAGACCGAAGTAATGATTAATAGGGACAGTTGGGGGCATTTGTATTTAGTCGTCAGAGGTGAAATTCTTGGATTGACTAAAGACAAACTTCTGCGAAAGCATTTGCCAAGGATGTTTT	ASV1440	0	0	0	0	0	0	0	0	0	0	0	0	0	0	0	0	0	0	0	0	0	0	0	0	0	0	0	0	0	0	0	0	0	0	0	0	0	0	0	0	0	0	0	0	0	0	0	0
AGCTCCAATAGCGTATATTCAAGTTGTTGCAGTTAAAAAGCTCGTAGTTGAATTTTTGGTCTGGCCAGGTGGTTTAGCCGCAAGGTTAACACTGCTTTGGTTGGATCTTTCCTTATGGCTAACTAGTGTGTTCTTTACTGAATGCGCTAGAGATCCATAACTGTTACTTTGAAAAAATTAGAGTGTTTAAAACAGGCATTTGCCTGAATACATTAGCATGGAATAACGGAATAGGACTTTGTTTTTATTTTGTTGGTTGAAAAATGAAGTAATGATTAATAGGGATAGTTGGGGGCATTAGTATTCCATAGTCAGAGGTGAAATTCTTGGATTTATGAAAGACTAACTTCTGCGAAAGCATTTGCCAAGGATGTTTT	ASV1584	0	9	11	0	0	0	10	51	0	0	0	0	0	0	0	0	0	0	0	0	0	0	0	0	0	0	0	0	0	0	0	0	0	0	0	0	0	0	0	0	0	0	0	0	0	0	0	0
AGCTCCAATAGCGTATATTCAAGTTGTTGCAGTTAAAAAGCTCGTAGTTGAATTTTGGGCCTGGCTAGGCGGTTTAGCCGCAAGGTTAACACTGCTTTGGTTGGGCCTTTCCTTCTAGGGAACTAGTGTGTTCTTTATTGAGTGCGCTAGGGATCTAGGACTGTTACTTTGAAAAAATTAGAGTGTTTAAAACAGGCTTATGCTTGAATACATTAGCATGGAATAACGGAATAGGACTTTGTTTCTATTTTGTTGGTTTTCAGAAACGAAGTAATGATTAATAGGGATAGTTGGGGGCATTAGTATTCCATTGTCAGAGGTGAAATTCTTGGATTTATGAAAGACTAACTTCTGCGAAAGCATTTGCCAAGGATGTTTT	ASV1682	0	0	0	0	0	0	0	0	0	0	0	0	0	0	0	0	0	0	0	0	0	0	0	0	0	0	0	0	0	0	0	0	0	0	0	0	0	0	0	0	0	0	0	0	0	0	0	0
AGCTCCAATAGCGTATATTAAAGTTGTTGCAGTTAAAAAGCTCGTAGTTGAACTTTTGGTTTGATGAGATGGTCATGCTGTATGGTATGTACTGTTATTGTCAAACCTTTCCTTCTGATGAATTATAGTGCTATTAATTTAGTGCTATAAGGAATCAGGACTTTTACTTTGAAAAAATTAGAGTGTTTAAAGCAGGCTTACGCTTGAATACATTAGCATGGAATAATAAAATAGGACTTTGGTTTTATTTTGTTGGTTTCTAAGACCGAAGTAATGATTAATAGGGTCAGTTGGGGGCATTAGTATTTGATCGCTAGAGGTGAAATTCTTGGATTGATCAAAGACTAACTACTGCGAAAGCATTTGCCAAGGATGTTTT	ASV1746	0	0	0	0	0	0	0	0	0	0	0	0	0	0	0	0	0	0	0	0	0	4	0	0	0	0	0	0	0	0	0	0	0	0	0	0	0	0	0	0	0	0	0	0	0	0	0	0
AGCTCCAATAGCGTATATTAAAGTTGTTGCAGTTAAAAAGCCCGTAGTTGAATGTTAGGCCTGGCTAGGTGGTCTTGCTTAACGGTAAGCACTACTCTGGTTGGGTCTTTCCTTCTGGGGAACTAATGTGCTCTTAGCTGAGTGCGTTAGGGATCCAGAACTTTTACTTTGAAAAAATTAGAGTGTTTAAAGCAGGCCTTTGCTTGAATACATTAGCATGGAATAATAGAACAGGACCTCAGTTCTGTTTCTGTTGGTTTTCGGGACCGAGGTAATGATTAATAGGGACAGTTGGGGGCATTAGTACTGCGGTGTCAGAGGTGAAATTCTTGGATTTCCGCAAGACTAACTTCTGCGAAAGCATTTGCCAAGGATGTTTT	ASV1802	0	0	0	0	0	0	0	0	0	0	0	0	0	0	0	0	0	0	0	0	0	0	0	0	0	0	0	0	0	0	0	0	0	0	0	0	0	0	0	0	0	0	0	0	0	0	0	0
AGCTCCAATAGCGTATATTAAAGTTGTTGCAGTTAAAAAGCTCGTAGTTGAACTTTGGGTTCGGTTAGCCGGTCTCCTTTTTGGTTGCACTGGCCGACTGAACCTTTCCTTCTGGCGAACTATTGTGCTATTCATTTAGTGCGATAGGGAACCAGGACTTTTACTTTGAAAAAATTAGAGTGTTTAAAGCAGGCTCACGCTTGAATACATTAGCATGGAATAATAGAATAGGACTTTGGTTTTATTTTGTTGGTTTCTAAGACCGAAGTAATGATTAATAGGGATAGTTGGGGGCATTAGTATTTAGTCGTCAGAGGTGAAATTCTTGGATTGACTAAAGACTAACTTCTGCGAAAGCATTTGCCAAGGATGTTTT	ASV1825	0	0	0	0	0	0	0	0	0	0	0	0	16	0	0	0	0	0	0	0	0	0	0	0	0	0	0	0	0	0	0	0	0	0	0	0	0	0	0	0	0	0	0	0	0	0	0	0
AGCTCCAATAGCGTATATTAAAGTTGTTGCAGTTAAAAAGCTCGTAGTTGAATTTTGGGTTTGACTTTGTGGTCTATTCTTAGGAATTGTACTGCTATGGTCGAATCTTTCCTTCTGGCAAACTATTGTGCTATTAATTTAGTGCGATAGGGAACCAGGACTTTTACTTTGAAAAAATTAGAGTGTTTAAAGCAGGCTTACGCTTGAATACATTAGCATGGAATAATAAAATAGGACTTTGGTTTTATTTTGTTGGTTTCTAAGACCGAAGTAATGATTAATAGGAACAGTTGGGGGCATTAGTATTTAGACGTCAGAGGTGAAATTCTTGGATTGTCTAAAGACTAACTACTGCGAAAGCATTTGCCAAGGATGTTTT	ASV2054	0	0	0	0	0	0	0	0	0	0	0	0	0	0	0	0	0	0	0	0	0	0	0	0	0	0	0	0	0	0	0	1	0	0	0	0	0	0	0	0	0	0	0	0	0	0	0	0
AGCTCCAATAGCGTATATTAAAGTTGTTGCAGTTAAAAAGCTCGTAGTTGAATTTTGGGTCTGATTGACTGGTCCTGTCGCAAGATAGGTACTTGTCGGTCGGATCTTTCCTTCTGGCGAACTATTGTGCTATTCATTTAGTGTGATAGGGATCCAGGACTTTTACTTTGAAAAAATTAGAGTGTTTAAAGCAGGCTTACGCTTGAATACATTAGCATGGAATAATAGAATAGGACTTTGGTTTTATTTTGTTGGTTTCTAGGACCGAAGTAATGATTAATAGGGATAGTTGGGGGCATTAGTATTTAATTGTCAGAGGTGAAATTCTTGGATTTATGAAAGACTAACTTCTGCGAAAGCATTTGCCAAGGATGTTTT	ASV2077	0	0	0	0	0	0	0	0	0	0	0	0	0	0	0	0	0	0	0	0	0	0	0	0	0	0	0	0	0	0	0	0	0	0	0	0	0	0	0	10	16	0	0	0	0	0	0	0
AGCTCCAATAGCGTATATTAAAGTTGTTGCAGTTAAAAAGCTCGTAGTTGAATTTTGGACTTGGTTAGTCGGTCTGCCTTTGGGTTTGCACTGATCGACCGAGTCTTTCCTTCTGGCGAACTATTGTGCTATTCATTTAGTGCGATAGGGAACCAGGACTTTTACTTTGAAAAAATTAGAGTGTTTAAAGCAGGCTCACGCTTGAATACATTAGCATGGAATAATAGAATAGGACTTTGGTTTTATTTTGTTGGTTTCTAAGACCGAAGTAATGATTAATAGGGATAGTTGGGGGCATTAGTATTTAGTCGTCAGAGGTGAAATTCTTGGATTGACTAAAGACTAACTTCTGCGAAAGCATTTGCCAAGGATGTTTT	ASV2135	0	0	0	0	0	0	0	0	0	0	0	0	5	12	0	0	0	0	0	0	0	0	0	0	0	0	0	0	0	0	0	0	0	0	0	0	0	0	0	0	0	0	0	0	0	0	0	0
AGCTCCAATAGCGTATATTAAAGTTGTTGCAGTTAAAAAGCTCGTAGTTGAACCTCGGATTGGGCTGGGCGGTCTCCCTCATGGGTAGCACTTTTCGGCCCAATCTTTCCTTCTGGCGAACTACTGTGCTATTCATTTAGTGCGGTAGAGAACCAGGACTTTTACTTTGAAAAAATTAGAGTGTTTAAAGCAGGCTTACGCTTGAATACATTAGCATGGAATAATAGAATAGGACTTTGGTTTTATTTTGTTGGTTTCTAGGACCGAAGTAATGATTAATAGGGATAGTTGGGGGCATTAGTATTTAATTGTCAGAGGTGAAATTCTTGGATTTATGAAAGACTAACTTCTGCGAAAGCATTTGCCAAGGATGTTTT	ASV2163	0	0	0	0	0	0	1	0	0	0	0	0	0	0	0	0	0	5	0	1	0	0	0	0	2	0	0	0	0	0	0	0	0	0	0	0	0	0	0	1	0	0	0	0	0	0	0	0
AGCTCCAATAGCGTATATTAAAGTTGTTGCAGTTAAAAAGCCCGTAGTTGAATGTTAGGCTCGCACTGACGGTCTTGCTTAATTGCAGGTTTACTGTCTTGGGCGGGTCTTTCCTTCTGGGGAACTAGCATGCTCTTAACTGGGTGTGTTAGGGATCCAGGACTTTTACTTTGAAAAAATTAGAGTGTTTAAAGCAGGCCTTTGCTTGAATACATTAGCATGGAATAATAGAACAGGACCTCAGTTCTGTTTCTGTTGGTTTTCGGAACCGAGGTAATGATTAATAGGGACAGTTGGGGGCATTAGTACTGCGGTGTCAGAGGTGAAATTCTTGGATTTCCGCAAGACTAACTACTGCGAAAGCATTTGCCAAGGATGTTTT	ASV2251	0	0	0	0	0	0	0	0	0	0	0	0	0	0	0	0	0	0	0	0	0	0	0	0	0	0	0	0	0	0	0	0	0	0	0	0	0	0	0	0	0	0	0	0	0	0	0	0
AGCTCCAATAGCGTATATTAAAGTTGTTGCAGTTAAAAAGCTCGTAGTTGAATTTTGGACTTGGCTGGGCGGTCTTTGCGAATGCATAGCACTTCTCTGGCTGAGTCTTTCCTTCTGGCGAACTATTGTGCTATTTATTTAGTGCGATAGGGAACCAGGACTTTTACTTTGAAAAAATTAGAGTGTTTAAAGCAGGCTTACGCTTGAATACATTAGCATGGAATAATAAAATAGGACTTTTGGTTTTATTTTGTTGGTTTTCGAAACCAAAGTAATGATTAATAGGGATAGTTGGGGGCATTACTATTGAGCCGTCAGAGGTGAAATTCTTGGATTGGCTTAAGAGTAACTACTGCGAAAGCATTTGCCAAGGATGTTTT	ASV2285	0	0	0	0	0	0	0	0	0	0	0	0	0	0	0	0	0	0	0	0	0	0	0	0	0	0	0	3	0	5	0	0	0	0	0	0	0	0	0	0	0	0	0	0	0	0	0	0
AGCTCCAATAGCGTATATTAAAGTTGTTGCAGTTAAAAAGCTCGTAGTTGAATTTTGGGCCTGATTGATTGGTCCTGTCGCAAGATAGGTACTTTTTGGTCGGGTCTTTCCTTCTGGCGAACTATTGTGCTATTAATTTAGTGTGATAGGGATCCAGGACTTTTACTTTGAAAAAATTAGAGTGTTTAAAGCAGGCTTACGCTTGAATACATTAGCATGGAATAATAGAATAGGACTTCAGTTCTATTTTGTTGGTTTCTAGGACCGAAGTAATGATTAATAGGGACAGTTGGGGGCATTAGTATTTAATTGTCAGAGGTGAAATTCTTGGATTTATGAAAGACTAACTTCTGCGAAAGCATTTGCCAAGGATGTTTT	ASV2578	0	0	0	0	0	0	0	0	0	0	0	0	0	0	0	0	0	0	0	0	0	0	0	7	0	0	0	0	0	0	0	0	0	0	0	0	0	0	0	0	0	0	0	0	0	0	0	0
AGCTCCAATAGCGTATATTAAAGTTGTTGCAGTTAAAAAGCTCGTAGTTGAATTTTTGGTGTTGCAGATTGGTCTTGCTTAGTTGTGAGTACTAGTTTTGCGATGCTATATTTTCTGGGGAAACATTGTGCACTTTAGTGTGTGCGATGGAGAGCCAGGACTTTTACTGTGAAAAAATTAGAGTGTTTAAAGCAGGCATTTGCTTGAATACATTAGCATGGAATAATAGAATAGGACTTTGGTTCTATTTTGTTGGTTTCTAGGACCGAAGTAATGATTAATAGGGATAGTTGGGGGCATTAGTATTTAATTGTCAGAGGTGAAATTCTTGGATTTATGAAAGACTAACTTCTGCGAAAGCATTTGCCAAGGATGTTTT	ASV2662	0	0	0	0	0	0	0	0	0	0	0	0	0	0	0	0	0	0	0	0	0	0	0	0	0	0	0	0	0	0	0	0	0	0	0	0	0	0	0	0	0	0	0	0	0	0	0	0
AGCTCCAATAGCGTATATTAAAGTTGTTGCAGTTAAAAAGCTCGTAGTTGAATTTTGGACTTGGCTGGGTGGTCTTTGCGAATGCATAGCACTTCTCTGGCTGAGTCTTTCCTTCTGGCGAACTATTGTGCTATTTATTTAGTGCGATAGGGAACCAGGACTTTTACTTTGAAAAAATTAGAGTGTTTAAAGCAGGCTTACGCTTGAATACATTAGCATGGAATAATAAAATAGGACTTTTGGTTTTATTTTGTTGGTTTTCGAAACCAAAGTAATGATTAATAGGGATAGTTGGGGGCATTACTATTAAGCCGTCAGAGGTGAAATTCTTGGATTGGCTTAAGAGTAACTACTGCGAAAGCATTTGCCAAGGATGTTTT	ASV2708	0	0	0	0	0	0	0	0	0	0	0	0	0	0	0	0	0	0	0	0	0	0	0	0	0	0	0	0	0	0	0	0	0	0	0	0	0	0	0	0	0	0	0	0	8	8	7	0
AGCTCCAATAGCGTATATTCAAGTTGTTGCAGTTAAAAAGCTCGTAGTTGAATTTTTGGTCTGGCCAGGTGGTTTAGCCGAAAGGTTAACACTGCTTTGGTTGGATCTTTCCTTATGGCTAACTAGTGTGTTCTTTACTGAATGCGCTAGAGATCCATAACTGTTACTTTGAAAAAATTAGAGTGTTTAAAACAGGCGTCTGCCTGAATACATTAGCATGGAATAACGGAATAGGACTTTGTTTTTATTTTGTTGGTTGAAAAATGAAGTAATGATTAATAGGGATAGTTGGGGGCATTAGTATTCCATAGTCAGAGGTGAAATTCTTGGATTTATGAAAGACTAACTTCTGCGAAAGCATTTGCCAAGGATGTTTT	ASV2738	0	0	0	0	0	0	0	0	0	0	0	0	0	0	0	0	0	0	0	0	0	0	0	0	0	0	0	0	0	0	0	0	0	0	0	0	0	0	0	0	0	0	0	0	0	0	0	0
AGCTCCAATAGCGTATATTCAAGTTGTTGCAGTTAAAAAGCTCGTAGTTGAATTTTGGGCCTGGCTAGGCGGTTTAGCCGCAAGGTTAACACTGCTTTGGTTGGGTCTTTCCTTCTAGGGAACTAGTGTGTTCTTCATTGAGTGCGCTAGGGATCTAGGACTGTTACTTTGAAAAAATTAGAGTGTTTAAAACAGGCTTATGCTTGAATACATTAGCATGGAATAACGGAATAGGACTTTGTTTCTATTTTGTTGGTTTTCAGAAACGAAGTAATGATTAATAGGGATAGTTGGGGGCATTAGTATTCCATTGTCAGAGGTGAAATTCTTGGATTTATGAAAGACTAACTTCTGCGAAAGCATTTGCCAAGGATGTTTT	ASV2801	0	0	0	0	0	0	0	0	0	0	0	0	0	0	0	0	0	0	0	0	0	0	0	0	0	0	0	0	0	0	0	0	0	0	0	0	0	0	0	7	14	0	0	0	0	0	0	0
AGCTCCAATAGCGTATATTAAAGTTGTTGCAGTTAAAAAGCCCGTAGTTGAATGTTAGGCTCGGCCAGACGGTATTGCTTCATTGCAGTCACTGTCTTGGGCGGGTCTTTCCTTCTGGGGAACTAGTATGCTCTTAATTGAGTGTGCTAGGGATCCAGGACTTTTACTTTGAAAAAATTAGAGTGTTTAAAGCAGGCCTTTGCTTGAATACATTAGCATGGAATAATAGAACAGGACCTCAGTTCTGTTTCTGTTGGTTTTCGGAACCGAGGTAATGATTAATAGGGACAGTTGGGGGCATTAGTACTGCGGTGTCAGAGGTGAAATTCTTGGATTTCCGCAAGACTAACTACTGCGAAAGCATTTGCCAAGGATGTTTT	ASV2810	0	0	0	0	0	0	0	0	0	0	0	0	0	0	0	0	0	0	0	0	0	0	0	0	0	0	0	0	0	0	7	0	0	0	0	0	0	0	0	0	0	0	0	0	0	0	0	0
AGCTCCAATAGCGTATATTAAAGTTGTTGCAGTTAAAAAGCTCGTAGTTGAATTTTGGGTCAGACCGGTTGGTCCGCTGAACGGCGAGTACTGACTGGTTTGGCCTTCCTTCTGGCTATCAGGTCTGCCTTTAAACGGGTGGGCCTGAGAACCAGGACTTTTACTTTGAAAAAATTAGAGTGTTCAAAGCAAGCTTACGCTTGAATACATTAGCATGGAATAATAAAATAGGATTTTGGTTCTATTTTGTTGGTTTCTAGGACCAAGGTAATGATTAATAGGGACAGTTGGGGACATTAGTATTTCAGTGCTAGAGGTGAAATTCTTGGATTTCTGAAAGACTAACTACTGCGAAAGCATTTGTCAAGGATGTTTT	ASV2909	0	0	0	0	0	0	0	0	0	0	0	0	0	0	0	0	0	0	0	0	0	0	0	0	0	0	0	0	0	0	0	0	0	0	0	0	0	0	0	0	0	0	0	0	0	0	0	0
AGCTCCAATAGCGTATATTAAAGTTGTTGCAGTTAAAAAGCTCGTAGTTGAATTTCGGCCTTGGCTGGTAGGTCTTTGCGAATGCATAGCACTTCTCTGGCTGAGGCTTTCCTTCTGGCGAACTATTGTGCTATTTATTTAGTGCGTTAGGGAACCAGGACTTTTACTTTGAAAAAATTAGAGTGTTTAAAGCAGGCTTCGCTTGAATACATTAGCATGGAATAATAAAATAGGACTTTGGTTTTATTTTGTTGGTTTTCGAAACCAGAGTAATGATTAATAGGGATAGTTGGGGGCATTAGAATTGCAAGGTCAGAGGTGAAATTCTTGAATTCTTGTAGGTCTATCAACTGCGAAAGCATTTGCCAAGGATGTTTT	ASV3071	0	0	0	0	0	0	0	0	0	0	0	0	0	0	0	0	0	0	0	0	0	0	0	0	0	0	0	0	0	0	0	0	0	0	0	0	0	0	0	0	0	0	0	0	0	0	0	0
AGCTCCAATAGCGTATATTCAAGTTGTTGCAGTTAAAACGCTCGTAGTTGAATTTTGGGCCTGGTTACATGGTTTAGCCGCAAGGTTAACACTGTGTTGATTGGGTCTTTCCTTCTAGGGAACTATTGTGCTCTTTATTGAGTGCTTTAGGGATCTAGGACTGTTACTGTGAAAAAATTAGAGTGTTTAAAACAGGCTTATGCTTGAATACTACAGCATGGAATAACGGAATAGGACTTTGTTTCTATTTTGTTGGTTTTTAGAAACGAAGTAATGATTAATAGGGATAGTTGGGGGCATTAGTATTCCATAGTCAGAGGTGAAATTCTTGGATTTATGAAAGACTAACTTCTGCGAAAGCATTTGCCAAGGATGTTTT	ASV3112	0	0	0	0	0	0	0	0	0	0	0	0	0	0	0	0	0	0	0	0	0	0	0	0	0	0	0	0	0	0	0	0	0	0	0	0	0	0	0	0	0	0	0	0	0	0	0	0
AGCTCCAATAGCGTATATTAAAGTTGTTGCAGTTAAAAAGCTCGTAGTTGAATTTTGGGTTTGATTGAATGGTCTTGTCGCAAGATAGGTACTTTTTGGTCGAATCTTTCCTTCTGGCGAACTATTGTGCTATTAATTTAGTGTGATAGGGATCCAGGACTTTTACTTTGAAAAAATTAGAGTGTTTAAAGCAGGCTTACGCTTGAATACATTAGCATGGAATAATAGAATAGGACTTTGGTTCTATTTTGTTGGTTTCTAGGACCGAAGTAATGATTAATAGGGATAGTTGGGGGCATTAGTATTTAATTGTCAGAGGTGAAATTCTTGGATTTATGAAAGACTAACTTCTGCGAAAGCATTTGCCAAGGATGTTTT	ASV3131	0	0	0	0	0	0	0	0	0	0	0	0	0	0	0	0	0	0	0	0	0	0	0	0	0	0	0	0	0	0	0	0	0	0	0	0	0	0	0	0	0	0	0	0	0	0	0	0
AGCTCCAATAGCGTATATTAAAGTTGTTGCAGTTAAAACGCTCGTAGTTGAACTTTGGTCTTGGCTGGGAGGTCTTGGCTAACGCCTTGTACTTCTCTGGCTGAGACTTTCCTTCTGGTGAGCTATTGTGCTATTTATTTAGTGCGATTGGGAACCAGGACTTTTACTTTGAAAAAATTAGAGTGTTTAAAGCAGGCGTTTGCCCGTATACATTAGCATGGAATAATAAAATAGGACTTTGGTTTTATTTTGTTGGTTTTCGAAACCGAAGTAATGATTAATAGGGATAGTTGGGGGCGTTACTATTTAGGAGTCAGAGGTGAAATTCTTGGATTTCCTAAAGAGTATCTACTGCGAAGGCATTCGCCAAGGATGTTTT	ASV3132	0	0	0	0	0	0	0	0	0	0	0	0	0	0	0	0	0	0	0	0	0	0	0	0	0	0	0	0	0	0	0	0	0	0	0	0	0	0	0	0	0	0	0	0	0	0	0	0
AGCTCCAATAGCGTATATTCAAGTTGTTGCAGTTAAAAAGCTCGTAGTTGAATTTTGGGCCTGATCAGGTGGTTTAGCCGCAAGGCTAACACTGCTTTGGTCGGGTCTTTCCTTGTAGGGAACTAGTGTGCCCTTTACTGGGTGCATTAGGGATCTATGACTGTTACTTTGAAAAAATTAGAGTGTTTAAAACAGGCATTTGCTTGAATACATTAGCATGGAATAACGGAATAGGACTTTGTTTCTATTTTGTTGGTTTTTAGGAACGAAGTAATGATTAATAGGGATAGTTGGGGGCATTAGTATTCCATTGTCAGAGGTGAAATTCTTGGATTTATGAAAGACTAACTTCTGCGAAAGCATTTGCCAAGGATGTTTT	ASV3406	0	0	0	0	0	0	0	0	0	0	0	0	0	0	0	0	0	0	0	0	0	0	0	0	0	0	0	0	0	0	0	0	0	0	0	0	0	0	0	0	0	0	0	0	0	0	0	0
AGCTCCAATAGCGTATATTAAAGTTGTTGCAGTTAAAAAGCCCGTAGTTGAATGTTAGGCTGAGTCTGGCGGTCTTGCTTAATTGCAGGTTTACTGCCTAGACTCGGTCTTACCTTCTGGGGAACTAGTCTGCTCTTTACTGAGTGGGCTAGGGATCCAGGACTTTTACTTTGAAAAAATTAGAGTGTTTAAAGCAGGCCTTTGCTTGAATACATTAGCATGGAATAATAGAACAGGACCTCAGTTCTGTTTCTGTTGGTTTTCGGAACCGAGGTAATGATTAATAGGGACAGTTGGGGGCATTAGTACTGCGGTGTCAGAGGTGAAATTCTTGGATTTCCGCAAGACTAACTACTGCGAAAGCATTTGCCAAGGATGTTTT	ASV3453	0	0	0	0	0	0	0	0	0	0	0	0	0	0	10	0	0	0	0	0	0	0	0	0	0	0	0	0	0	0	0	0	0	0	0	0	0	0	0	0	0	0	0	0	0	0	0	0
AGCTCCAATAGCGTATATTAAAGTTGTTGCAGTTAAAAAGCTCGTAGTTGAATTTTGGGTCTGATTGACTGGTCTTGTCGCAAGATAGGTACTCGTTGGTCGGATCTTTCCTTCTGGCGAACTATTGTGCTATTAATTTAGTGTGATAGGGATCCAGGACTTTTACTTTGAAAAAATTAGAGTGTTTAAAGCAGGCTTACGCTTGAATACATTAGCATGGAATAATAGAATAGGACTTTGGTTCTATTTTGTTGGTTTCTAGGACCGAAGTAATGATTAATAGGGATAGTTGGGGGCATTAGTATTTAATTGTCAGAGGTGAAATTCTTGGATTTATGAAAGACTAACTTCTGCGAAAGCATTTGCCAAGGATGTTTT	ASV3455	0	0	0	0	0	0	0	0	0	0	0	0	0	0	0	0	0	0	0	0	0	0	0	0	0	0	0	0	0	0	0	0	0	0	0	0	0	0	0	0	0	8	0	0	0	0	0	0
AGCTCCAATAGCGTATATTAAAGTTGTTGCAGTTAAAAAGCCCGTAGTTGAATGTTAGGCCTGGCTAGGTGGTCTTGCCTGACGGTAAGCACTACTCTGGTTGGGTCTTTCCTTCTGGGGAACTAGTATGCTCTTAATTGAGTGTGTTAGGGATCCAGGACTTTTACTTTGAAAAAATTAGAGTGTTTAAAGCAGGCCTTTGCTTGAATACATTAGCATGGAATAATAGAACAGGACCTCAGTTCTGTTTCTGTTGGTTTATCGGAACCGAGGTAATGATTAATAGGGACAGTTGGGGGCATTAGTACTGCAGTGTCAGAGGTGAAATTCTTGGATTTCTGCAAGACTAACTTATGCGAAAGCATTTGCCAAGGATGTTTT	ASV3459	0	0	0	0	0	0	0	0	0	0	0	0	0	0	0	0	0	0	0	0	0	0	0	0	0	0	0	0	0	0	0	0	0	0	0	0	0	0	0	0	0	0	0	0	0	0	0	0
AGCTCCAATAGCGTATATTAAAGTTGTTGCAGTTAAAAAGCTCGTAGTTGAATATTAGGCCTGACTGTGTGGTCTCGACGCAAGTTGAGTACTGCTCTGGTTGGGTCTTTCCTTCTGGCTAACTAATGTGCTCTTTACTGAGTGCGTTAGGGATCCAGGACTTTTACTTTGAAAAAATTAGAGTGTTTAAAGCAGGCATTTGCTTGAATACATTAGCATGGAATAATAGAACAGGACCTCAGTTCTGTTTCTGTTGGTTTTCGGAACCGAGGTAATGATTAATAGGGACAGTTGGGGGCATTAGTACTGCAGTGTCAGAGGTGAAATTCTTGGATTTCTGCAAGACTAACTTCTGCGAAAGCATTTGCCAAGGATGTTTT	ASV3574	0	0	0	0	0	0	0	0	0	0	0	0	0	0	0	0	0	0	0	0	0	0	0	0	0	0	0	0	0	0	0	0	0	0	0	0	0	0	0	0	0	0	0	0	0	5	0	0
AGCTCCAATAGCGTATATTCAAGTTGTTGCAGTTAAAAAGCTCGTAGTTGAATTTTGGGCCTGATCAGGCGGTTTAGCCGCAAGGCTAACACTGCTTTGGTCGGGTCTTTCCTTGTAGGGAACTAGTGTGCCCTTTACTGGGTGCATTAGGGATCTATGACTGTTACTTTGAAAAAATTAGAGTGTTTAAAACAGGCATTTGCTTGAATACATTAGCATGGAATAACGGAATAGGACTTTGTTTCTATTTTGTTGGTTTTTAGGAACGAAGTAATGATTAATAGGGATAGTTGGGGGCATTAGTATTCCATTGTCAGAGGTGAAATTCTTGGATTTATGAAAGACTAACTTCTGCGAAAGCATTTGCCAAGGATGTTTT	ASV3575	0	0	0	0	0	0	0	0	0	0	0	0	0	0	0	0	0	0	0	0	0	0	0	0	0	0	0	0	0	0	0	0	0	0	0	0	0	0	0	0	0	0	0	0	0	0	0	0
AGCTCCAATAGCGTATATTAAAGTTGTTGCAGTTAAAAAGCCCGTAGTTGAATGTTAGGCTCAGTCTGACGGTCTTGCTTAATTGCAGGTTTACTGTCAAGACTGGGTCTTACCTTCTGGGGAACTTGTCTGCTCTTTACTGAGTGGGCAAGGGATCCAGGACTTTTACTTTGAAAAAATTAGAGTGTTTAAAGCAGGCCTTTGCTTGAATACATTAGCATGGAATAATAGAACAGGACCTCAGTTCTGTTTCTGTTGGTTTTCGGAACCGAGGTAATGATTAATAGGGACAGTTGGGGGCATTAGTACTGCGGTGTCAGAGGTGAAATTCTTGGATTTCCGCAAGACTAACTACTGCGAAAGCATTTGCCAAGGATGTTTT	ASV3644	0	0	0	0	0	0	0	0	0	0	0	0	0	0	0	0	0	0	0	0	0	0	0	0	0	0	0	0	0	0	0	0	0	0	0	0	0	0	0	0	0	0	0	0	0	0	0	0
AGCTCCAATAGCGTATATTAAAGTTGTTGCAGTTAAAAAGCTCGTAGTTGAACTTTGGGTCTGGTTGGGGGGTCATCAATATGATCGACTCTTCGGCTGGATCTTTCCTTCTGGCGAACTACCGTGCTATTAAGTTAGTGCGGTAGGGGACCAGGACTTTTACTTTGAAAAAATTAGAGTGTTTAAAGCAAGCTTACGCTTGAATACATTAGCATGGAATAATAAAATAGGACTTTGGTTTTATTTTGTTGGTTTTAAAGACCGAAGTAATGATTAATAGGGTCAGTTGGGGTCATTTTTATAGCGCCGTCAGAGGTGAAATTCTTGGATCGGCGTTAGAAAAACTACTGCGAAAGCATTTGACAAGGATGTTTT	ASV3662	0	0	0	0	0	0	0	0	0	0	0	0	0	0	0	0	0	0	0	0	0	0	0	0	0	0	0	0	0	0	0	0	0	0	0	0	0	0	0	0	0	0	0	0	0	0	0	0
AGCTCCAATAGCGTATATTAAAGTTGTTGCAGTTAAAACGCTCGTAGTTGAACTTTGGTCTTGGCTGGGCGGTCTTTGCGAACGCATAGCACTTCTCTGGCTGAGACTTTCCTTCTGGCGAACTATGGTGCTATTTATTTAGTGCTATAGGGAACCAGGACTTTTACTTTGAAAAAATTAGAGTGTTTAAAGCAGGCGTCTGCCCGTATACATTAGCATGGAATAATAAAATAGGACTTTGGTTTTATTTTGTTGGTTTTCGAAACCGAAGTAATGATTAATAGGGATAGTTGGGGGCGTTACTATTTAAGAGTCAGAGGTGAAATTCTTGGATTTCTTAAAGAGTATCTACTGCGAAGGCATTCGCCAAGGATGTTTT	ASV3769	0	0	0	0	0	0	0	0	0	0	0	0	0	0	0	0	0	0	0	0	0	0	0	0	0	0	0	0	0	0	0	0	0	0	0	0	0	0	0	0	0	0	0	0	0	0	0	0
AGCTCCAATAGCGTATATTAAAGTTGTTGCAGTTAAAAAGCTCGTAGTTGAACCTTGGGTTCGGTTGGGCGGTCTCCCGAATGGGTTGCACTTCTCTGACTGAACCTTTCCTTCTGGCGAACTATTGTGCTATTCATTTAGTGCGATAGGGAACCAGGACTTTTACTTTGAAAAAATTAGAGTGTTTAAAGCAGGCTTACGCTTGAATACATTAGCATGGAATAATAAAATAGGACTTTGGTTTTATTTTGTTGGTTTCTAAGACCGAAGTAATGATTAATAGGGATAGTTGGGGGCATTAGTATTTAGCCGTCAGAGGTGAAATTCTTGGATTGGCTAAAGACTAACTTCTGCGAAAGCATTTGCCAAGGATGTTTT	ASV3941	0	0	0	0	0	0	0	0	0	0	0	0	0	0	0	0	0	0	0	0	0	0	0	0	0	0	0	0	0	0	0	0	0	0	0	0	0	0	0	0	0	0	0	0	0	0	0	0
AGCTCCAATAGCGTATATTAAAGTTGTTGCAGTTAAAAAGCTCGTAGTTGAATTTTGGGCCTGGTCGAGTGGTCTATCCGCAAGGACAGTACTGCATCTGGCCGGGTCTTTCCTTCTGGGGAACCAGCGTGCTATTAAGTTAGTGCGTTGGGGATCCAGGACTTTTACTTTGAAAAAATTAGAGTGTTTAAAGCAGGCATACGCTTGAATACATTAGCATGGAATAATAGAATAGGACTTTGGTTCTATTTTGTTGGTTTCTAGGACCGAAGTAATGATTAATAGGGATAGTTGGGGGCATTAGTATTTAATTGTCAGAGGTGAAATTCTTGGATTTATGAAAGACTAACTTCTGCGAAAGCATTTGCCAAGGATGTTTT	ASV4078	0	0	0	0	0	0	0	0	0	0	0	0	0	0	0	0	0	0	0	0	0	0	0	0	0	0	0	0	0	0	0	0	0	0	0	0	0	0	0	0	0	0	0	0	0	0	0	0
AGCTCCAATAGCGTATATTAAAGTTGTTGCAGTTAAAAAGCTCGTAGTTGAATTTTAGGTTTGGCAGGGTGGTCTTGCTTATGGTGAGTACTGCTTTCTGTTGAATCTTTTTTTCTGGGGAAACAGAGTGCTCTTAATTGAGTGCTTTGGGGAACCAGGACTTTTACTGTGAAAAAATTAGAGTGTTTAAAGCAGGCATTTGCTTGAATACATTAGCATGGAATAATAGAATAGGACTTTGGTTCTATTTTGTTGGTTTCTAGGACCGAAGTAATGATTAATAGGGATAGTTGGGGGCATTAGTATTTAATTGTCAGAGGTGAAATTCTTGGATTTATGAAAGACTAACTTCTGCGAAAGCATTTGCCAAGGATGTTTT	ASV4130	0	0	0	0	0	0	0	0	0	0	0	0	0	0	0	0	0	0	0	0	0	0	0	0	0	0	0	0	0	0	0	0	0	0	0	0	0	0	0	0	0	0	0	0	0	0	0	0
AGCTCCAATAGCGTATATTCAAGTTGTTGCAGTTAAAAAGCTCGTAGTTGGCCTTTGGGTCTGGCCGGGCGGTTTGGGCGAAAGCTCAACACTGTCAGGTTGGATCTTTCCTTCTGGGGAACTAGTGTGCTCTTTATTGGGTGCGTTAGGGATCCAGGACTGTTACTTTGAAAAAATTAGAGTGTTTAAAACAGGCTTATGCTTGAATACATTAGCATGGAATAACGGAATAGGACTTTGTTTCTATTTTGTTGGTTTTCAGAAACGAAGTAATGATTAATAGGGATAGTTGGGGGCATTAGTATTCCATTGTCAGAGGTGAAATTCTTGGATTTATGAAAGACTAACTTCTGCGAAAGCATTTGCCAAGGATGTTTT	ASV4292	0	0	0	0	0	0	0	0	0	0	0	0	0	0	0	0	0	0	0	0	0	0	0	0	0	0	0	0	0	0	0	0	0	0	0	0	0	0	0	0	0	0	0	0	0	0	0	0
AGCTCCAATAGCGTATATTAAAGTTGTTGCAGTTAAAAAGCTCGTAGTTGAATTTTGGGCCTGGTCGAGTGGTCTGTCCGCAAGGACAGTACTGCATCTGGCCGGGTCTTTCCTTCTGGGGAACCAGCGTGCTATTAAGTTAGTGCGTTGGGGATCCAGGACTTTTACTTTGAAAAAATTAGAGTGTTTAAAGCAGGCATACGCTTGAATACATTAGCATGGAATAATAGAATAGGACTTTGGTTCTATTTTGTTGGTTTCTAGGACCGAAGTAATGATTAATAGGGATAGTTGGGGGCATTAGTATTTAATTGTCAGAGGTGAAATTCTTGGATTTATGAAAGACTAACTTCTGCGAAAGCATTTGCCAAGGATGTTTT	ASV4452	0	0	0	0	0	0	0	0	0	0	0	0	0	0	0	0	0	0	0	0	0	0	0	0	0	0	0	0	0	0	0	0	0	0	0	0	0	0	0	0	0	0	0	0	0	0	0	0
AGCTCCAATAGCGTATATTAAAGTTGTTGCAGTTAAAAAGCCCGTAGTTGAATGTTAGGCTCAGCCGGACGGTATTGCTTCATTGCAGTCACTGTCTTGGGTGGGTCTTACCTTCTGGGGAACTAGTGTGCTCTTAATTGAGTGTGCTAGGGATCCAGGACTTTTACTTTGAAAAAATTAGAGTGTTTAAAGCAGGCCTTTGCTTGAATACATTAGCATGGAATAATAGAACAGGACCTCAGTTCTGTTTCTGTTGGTTTTCGGGACCGAGGTAATGATTAATAGGGACAGTTGGGGGCATTAGTACTGCGGTGTCAGAGGTGAAATTCTTGGATTTCCGCAAGACTAACTTCTGCGAAAGCATTTGCCAAGGATGTTTT	ASV4458	0	0	0	0	0	0	0	0	0	0	0	0	0	0	0	0	0	0	0	0	0	0	0	0	0	0	0	0	0	0	0	0	0	0	0	0	0	0	0	0	0	0	0	0	0	0	0	0
AGCTCCAATAGCGTATATTAAAGTTGTTGCAGTTAAATAGCTCGTAGTTGAATTTTGGACCGGGTTGAGTGGTCGGGCCAATGGTCTGTACTGCCGGCCTGGTCTTTCCTTCTGGGGAACCTATGTGCACTTTACTGTGTGTGTAGGGGATCCAGGACTTTTACTTTGAAAAAATTAGAGTGTTTAAAGCGAGCATTTGCTTGAATACATTAGCATGGAATAATAGAATAGGACTTTGGTTCTATTTTGTTGGTTTCTAGGACCGAAGTAATGATTAATAGGGATAGTTGGGGGCATTAGTATTTAATTGTCAGAGGTGAAATTCTTGGATTTATGAAAGACTAACTTCTGCGAAAGCATTTGCCAAGGATGTTTT	ASV4730	0	0	0	0	0	0	0	0	0	0	0	0	0	0	0	0	0	0	0	0	0	0	0	0	0	0	0	0	0	0	0	0	0	0	0	0	0	0	0	0	0	0	0	0	0	0	0	0
AGCTCCAATAGCGTATATTAAAGTTGTTGCAGTTAAAAAGCTCGTAGTTGAATTTTGGGCTTGGCTGGGCGGTCTTTACATAGTATTGTACTTCTCTGGCTGAGTCTTTCCTTCTGGCGAACTATCGTGCTATTCATTTAGTGCGATGGGGAGCCAGGACTTTTACTTTGAAAAAATTAGAGTGTTTAAAGCAGGCTTACGCTTGAATACATTAGCATGGAATAATAAAATAGGACTTTGGTTTTATTTTGTTGGTTTCTAAGACCGAAGTAATGATTAATAGGGATAGTTGGGGGCATTAGTATTTAGCCGTCAGAGGTGAAATTCTTGGATTGGCTAAAGACTAACTTCTGCGAAAGCATTTGCCAAGGATGTTTT	ASV5061	0	0	0	0	0	0	0	0	0	0	0	0	0	0	0	0	0	0	0	0	0	0	0	0	0	0	0	0	0	0	0	0	0	0	0	0	0	0	0	0	0	0	0	0	0	0	0	0
AGCTCCAATAGCGTATATTAAAGTTGTTGCAGTTAAAAAGCTCGTAGTTGAACCTCGGATTGGGCTGGGTGGTCTCCCTCATGGGTAGCACTTCTCGGCCCAATCTTTCCTTCTGGCGAACTACTGTGCTATTCATTTAGTGCGGTAGAGAACCAGGACTTTTACTTTGAAAAAATTAGAGTGTTTAAAGCAGGCTTACGCTTGAATACATTAGCATGGAATAATAGAATAGGACTTTGGTTTTATTTTGTTGGTTTCTAAGACCGAAGTAATGATTAATAGGGACAGTTGGGGGCATTTGTATTTAGTCGTCAGAGGTGAAATTCTTGGATTGACTAAAGACAAACTTCTGCGAAAGCATTTGCCAAGGATGTTTT	ASV0168	6	0	0	0	0	0	0	0	0	0	0	0	0	0	0	0	0	0	0	0	0	0	0	0	0	0	0	0	0	0	0	0	0	0	0	0	0	0	0	0	0	0	0	0	0	5	0	58
AGCTCCAATAGCGTATATTAAAGTTGTTGCAGTTAAAAAGCTCGTAGTTGAACCTCGGATTGGGCTGGGCGGTCTCCCTCATGGGTAGCACTTTTCGGCCCAATCTTTCCTTCTGGCGAACTACTGTGCTATTCATTTAGTGCGGTAGAGAACCAGGACTTTTACTTTGAAAAAATTAGAGTGTTTAAAGCAGGCTTACGCTTGAATACATTAGCATGGAATAATAGAATAGGACTTTGGTTTTATTTTGTTGGTTTCTAAGACCGAAGTAATGATTAATAGGGACAGTTGGGGGCATTTGTATTTAGTCGTCAGAGGTGAAATTCTTGGATTGACTAAAGACAAACTTCTGCGAAAGCATTTGCCAAGGATGTTTT	ASV0193	0	0	7	0	4	0	0	0	7	5	0	0	0	0	0	0	0	29	5	87	0	0	0	0	0	0	0	0	0	0	0	0	0	0	0	0	0	0	0	0	0	0	4	0	0	0	0	0
AGCTCCAATAGCGTATATTAAAGTTGTTGCAGTTAAAAAGCTCGTAGTTGAACTTTGGGTTTGGTTGGATGGTCTCCCAATGGGTTGCACTATTCGACTGAATCTTTCCTTCTGGCAAACTATTGTGCTTTTCATTAAGTGCGATAGGGAACCAGGACTTTTACTTTGAAAAAATTAGAGTGTTTAAAGCAGGCTTACGCTTGAATACATTAGCATGGAATAATAAAATAGGACTTTGGTTTTATTTTGTTGGTTTCTAAGACCGAAGTAATGATTAATAGGGATAGTTGGGGGCATTAGTATTTAGCCGTCAGAGGTGAAATTCTTGGATTGGCTAAAGACTAACTTCTGCGAAAGCATTTGCCAAGGATGTTTT	ASV0356	0	7	0	8	137	112	51	0	0	0	0	8	58	0	0	0	0	0	0	0	0	0	0	0	0	0	0	0	0	0	0	0	0	0	0	0	0	0	0	0	0	0	0	0	0	0	0	0
AGCTCCAATAGCGTATATTAAAGTTGTTGCAGTTAAAAAGCTCGTAGTTGAACTTTGGGTTTGGTTGGGTGGTCTCCCAATGGGTAGTACTATTCGACTGAATCTTTCCTTCTGGCTAACCATTGTGCTCTTCACTGGGTGCGATGGGGATCCAGGACTTTTACTTTGAAAAAATTAGAGTGTTTAAAGCAGGCTTACGCTTGAATACATTAGCATGGAATAATAAAATAGGACTTTGGTTTTATTTTGTTGGTTTCTAAGACCGAAGTAATGATTAATAGGGACAGTTGGGGGCATTAGTATTTAGCCGTCAGAGGTGAAATTCTTGGATTGGCTAAAGACTAACTTCTGCGAAAGCATTTGCCAAGGATGTTTT	ASV0377	0	0	0	0	0	0	0	0	0	0	0	0	0	0	0	0	0	0	0	0	0	0	0	0	0	0	0	0	0	0	0	0	0	0	0	0	0	0	0	0	0	0	0	0	0	0	0	0
AGCTCCAATAGCGTATATTAAAGTTGTTGCAGTTAAAAAGCTCGTAGTTGAACTTTGGGTTTGGTTGGATGGTCTCCCAATGGGTAGTACTATTCGACTGAATCTTTCCTTCTGGCTAACCATTGTGCTCTTCATTGGGTGCGATGGGGATCCAGGACTTTTACTTTGAAAAAATTAGAGTGTTTAAAGCAGGCTTACGCTTGAATACATTAGCATGGAATAATAAAATAGGACTTTGGTTTTATTTTGTTGGTTTCTAAGACCGAAGTAATGATTAATAGGGACAGTTGGGGGCATTAGTATTTAGCCGTCAGAGGTGAAATTCTTGGATTGGCTAAAGACTAACTTCTGCGAAAGCATTTGCCAAGGATGTTTT	ASV0482	0	0	0	0	0	0	0	0	0	0	0	0	0	0	0	0	0	0	0	0	0	0	0	0	0	0	0	0	0	0	0	0	0	0	0	0	0	0	0	0	0	0	0	0	0	0	0	0
AGCTCCAATAGCGTATATTAAAGTTGTTGCAGTTAAAAAGCTCGTAGTTGAACCTCGGATTGGGCTGGGAGGTCTCCCTCATGGGTAGCACTTTTCGGCCCAATCTTTCCTTCTGGCTAACTACTGTGCTATTCATTTAGTGCGGTAGAGAACCAGGACTTTTACTTTGAAAAAATTAGAGTGTTTAAAGCAGGCTTACGCTTGAATACATTAGCATGGAATAATAGAATAGGACTTTGGTTTTATTTTGTTGGTTTCTAAGACCGAAGTAATGATTAATAGGGACAGTTGGGGGCATTTGTATTTAGTCGTCAGAGGTGAAATTCTTGGATTGACTAAAGACAAACTTCTGCGAAAGCATTTGCCAAGGATGTTTT	ASV0533	0	0	0	0	0	0	0	0	0	0	0	0	0	0	0	0	0	0	0	0	0	0	0	0	0	0	0	0	0	0	0	0	0	0	0	0	0	0	0	0	0	0	0	0	0	0	0	0
AGCTCCAATAGCGTATATTAAAGTTGTTGCAGTTAAAAAGCTCGTAGTTGAACTTTGGGTTTGGTTTGATGGTCTCCCAATGGGTAGTACTATTCGACTGAATCTTTCCTTCTGGCAAACTATTGTGCTCTTCATTGGGTGCGATAGGGAACCAGGACTTTTACTTTGAAAAAATTAGAGTGTTTAAAGCAGGCTTACGCTTGAATACATTAGCATGGAATAATAAAATAGGACTTTGGTTTTATTTTGTTGGTTTCTAAGACCGAAGTAATGATTAATAGGGACAGTTGGGGGCATTAGTATTTAGCCGTCAGAGGTGAAATTCTTGGATTGGCTAAAGACTAACTTCTGCGAAAGCATTTGCCAAGGATGTTTT	ASV0768	0	0	0	0	0	0	0	0	0	0	0	0	0	0	0	0	0	0	0	0	0	0	0	0	0	0	0	0	0	0	0	0	0	0	0	0	0	0	0	0	0	0	0	0	0	0	0	0
AGCTCCAATAGCGTATATTAAAGTTGTTGCAGTTAAAAAGCTCGTAGTTGAACTTTGGGCTTGGTTGGATGGTCTCCCAATGGGTAGTACTATTCGACTGAGTCTTTCCTTCTGGCTAACTATTGTGCTCTTCATTGGGTGCGATAGGGATCCAGGACTTTTACTTTGAAAAAATTAGAGTGTTTAAAGCAGGCTTACGCTTGAATACATTAGCATGGAATAATAGAATAGGACTTTGGTTTTATTTTGTTGGTTTCTAAGACCGAAGTAATGATTAATAGGGACAGTTGGGGGCATTAGTATTTAGCCGTCAGAGGTGAAATTCTTGGATTGGCTAAAGACTAACTTCTGCGAAAGCATTTGCCAAGGATGTTTT	ASV0786	0	0	0	0	0	0	0	0	0	0	0	0	0	0	0	0	0	0	0	0	0	0	0	0	0	0	0	0	0	0	0	0	0	0	0	0	0	0	0	0	0	0	0	0	0	0	0	0
AGCTCCAATAGCGTATATTAAAGTTGTTGCAGTTAAAAAGCTCGTAGTTGAACTTTGGGTTTGGTTTGGTGGTCTCCCAATGGGTTGCACTATTAGACTGAATCTTTCCTTCTGGCAAACTATTGTGCTTTTCATTAAGTGCGATAGGGAACCAGGACTTTTACTTTGAAAAAATTAGAGTGTTTAAAGCAGGCTTACGCTTGAATACATTAGCATGGAATAATAAAATAGGACTTTGGTTTTATTTTGTTGGTTTCTAAGACCGAAGTAATGATTAATAGGGATAGTTGGGGGCATTAGTATTTAGCCGTCAGAGGTGAAATTCTTGGATTGGCTAAAGACTAACTTCTGCGAAAGCATTTGCCAAGGATGTTTT	ASV0921	0	0	0	0	0	0	0	0	0	0	0	0	0	0	0	0	0	0	0	8	0	0	0	0	0	0	0	0	0	0	0	0	0	0	0	0	0	0	0	0	0	0	0	0	0	0	0	0
AGCTCCAATAGCGTATATTAAAGTTGTTGCAGTTAAAAAGCTCGTAGTTGAATTTTGGGCCTAGCTGGGCGGTCTAGCCTAACGGTTAGTACTGCTTTGGTTTGGTCTTTCCTTCTGGCTAGCCAGTGTGTCCTTAACTGGGTGCGCTGGGGATCCAGGACTTTTACTGTGAAAAAATTAGAGTGTTTAAAGCAGGCTTACGCTTGAATACATTAGCATGGAATAATAGAATAGGACTTTGGTTTTATTTTGTTGGTTTCTAGGACCGAAGTAATGATTAATAGGGATAGTTGGGGGCATTAGTATTTAATTGTCAGAGGTGAAATTCTTGGATTTATGAAAGACTAACTTCTGCGAAAGCATTTGCCAAGGATGTTTT	ASV1034	0	0	0	0	0	0	0	0	0	0	0	0	0	0	0	0	0	0	0	0	0	0	0	0	0	0	0	0	0	0	0	0	0	0	0	0	0	0	0	0	0	0	0	0	0	0	0	0
AGCTCCAATAGCGTATATTAAAGTTGTTGCAGTTAAAAAGCTCGTAGTTGAACTTTGGGTTTGGTTGGATGGTCTCCCAATGGGTTGCACTATTCGACTGAATCTTTCCTTCTGGCAAACTATTGTGCTTTTCATTAAGTGCGATAGGGAACCAGGACTTTTACTTTGAAAAAATTAGAGTGTTTAAAGCAGGCTTACGCTTGAATACATTAGCATGGAATAATAAAATAGGACTTTGGTTTTATTTTGTTGGTTTTCGAAACCGAAGTAATGATTAATAGGGATAGTTGGGGGCATTCGTATTTAGCCGTCAGAGGTGAAATTCTTGGATTGGCTAAAGACGAACTTCTGCGAAAGCATTTGTCAAGGATGTTTT	ASV1193	0	0	1	0	4	7	5	0	5	0	0	0	0	0	0	0	0	0	0	0	0	0	0	0	0	0	0	0	0	0	0	0	0	0	0	0	0	0	0	0	0	0	0	0	0	1	0	0
AGCTCCAATAGCGTATATTAAAGTTGTTGCAGTTAAAAAGCTCGTAGTTGAATTTTGGACTCGGTTAGCTGGTCTTCCTTTGGATAGCACTGGCCGACTGAGTCTTTCCTTCTGGCGAACTATTGTGCTCTTCACTGAGTGCGATAGGGAACCAGGACTTTTACTTTGAAAAAATTAGAGTGTTTAAAGCAGGCTCACGCTTGAATACATTAGCATGGAATAATAGAATAGGACTTTGGTTTTATTTTGTTGGTTTCTAAGACCGAAGTAATGATTAATAGGGATAGTTGGGGGCATTAGTATTTAGTCGTCAGAGGTGAAATTCTTGGATTGACTAAAGACTAACTTCTGCGAAAGCATTTGCCAAGGATGTTTT	ASV1210	0	0	0	0	0	0	0	0	0	0	0	0	2	19	0	0	0	0	0	0	0	0	0	0	0	0	0	0	0	0	0	0	0	0	0	0	0	0	0	0	0	0	0	0	0	0	0	0
AGCTCCAATAGCGTATATTAAAGTTGTTGCAGTTAAAAAGCTCGTAGTTGAATGTTTGATTGAACGAGGTGGTCTCACTTTTGTGAGTACTGCTTTTCGTTTGATCTTTCCTTCTAGAAAACTATGATGCTCTTCATTGAGTGTTATAGGGATCTAGGACTTTTACTTTGAAAAAATTAGAGTGTTTAAAGCAGGCGTTTGCTTGAATACATTAGCATGGAATAATAGAACAGGACCTTAGTCTTGTTTCTGTTGGTTTTCGGGACCGAGGTAATGATTAATAGGGACAGTTGGGGGCATTAGTACTGCAGTGTCAGAGGTGAAATTCTTGGATTTCTGCAAGACTAACTTATGCGAAAGCATTTGCCAAGGATGTTTT	ASV1644	0	0	0	0	0	0	0	0	0	0	0	0	0	0	0	0	0	0	0	27	0	0	0	0	0	0	0	0	0	0	0	0	0	0	0	0	0	0	0	0	0	0	0	0	0	0	0	0
AGCTCCAATAGCGTATATTAAAGTTGTTGCAGTTAAAAAGCTCGTAGTTGAATGTTGGGTAAAGAGAATAGGTCTCGCTTTACGGTGAGTACTTGTCTCTCTTTACCTTTCCTTCTAGGGAACTATGGTGCCATTAACTTAGTGCTATAGGGATCTAGGACTTTTACTTTGAAAAAATTAGAGTGTTTAAAGCAGGCATTTGCTTGAATACATTAGCATGGAATAATAGAACAGGACCTCAGTTCTGTTTCTGTTGGTTTCCGGAACCGAGGTAATGATTAATAGGGACAGTTGGGGGCATTAGTACTGCAGTGTCAGAGGTGAAATTCTTGGATTTCTGCAAGACTAACTTATGCGAAAGCATTTGCCAAGGATGTTTT	ASV2174	0	0	0	0	0	0	0	0	0	0	0	0	0	0	0	0	0	0	0	0	0	0	0	0	0	0	0	0	0	0	0	0	0	0	0	0	0	0	0	0	0	0	0	0	0	0	0	0
AGCTCCAATAGCGTATATTAAAGTTGTTGCAGTTAAAAAGCTCGTAGTTGAATGTTTGATTGAACGAGGTGGTTTCACTTTTGTGAATACTGCTTTTCGTTTGATCTTTCCTTCTGGAAAACTATGATGCTCTTCATTGAGTGTTTTAGGGATCCAGGACTTTTACTTTGAAAAAATTAGAGTGTTTAAAGCAGGCGTTTGCTTGAATACATTAGCATGGAATAATAGAACAGGACCTTAGTCTTGTTTCTGTTGGTTTTCGGGACCGAGGTAATGATTAATAGGGACAGTTGGGGGCATTAGTACTGCAGTGTCAGAGGTGAAATTCTTGGATTTCTGCAAGACTAACTTATGCGAAAGCATTTGCCAAGGATGTTTT	ASV2480	0	0	0	0	0	0	0	0	0	0	0	0	0	0	0	0	0	0	0	0	0	0	0	0	0	0	0	0	0	0	0	0	0	0	0	0	0	0	0	0	0	0	0	0	0	0	0	0
AGCTCCAATAGCGTATATTAAAGTTGTTGCAGTTAAAAAGCTCGTAGTTGAATGTTGGGTAAAGAGAATAGGTCTCGCTTTACGGTGAGTACTTGTCTCTCTTTACCTTTCCTTCTAGGGAACTATGGTGCCATTAACTTAGTGCTATAGGGATCTAGGACTTTTACTTTGAAAAAATTAGAGTGTTTAAAGCAGGCATTTGCTTGAATACATTAGCATGGAATAATAGAACAGGACCTCAGTTCTGTTTCTGTTGGTTTTCGGAACCGAGGTAATGATTAATAGGGACAGTTGGGGGCATTAGTACTGCAGTGTCAGAGGTGAAATTCTTGGATTTCTGCAAGACTAACTTATGCGAAAGCATTTGCCAAGGATGTTTT	ASV3394	0	0	0	0	0	0	0	0	0	0	0	0	0	0	0	0	0	0	0	0	0	0	0	0	0	0	0	0	0	0	0	0	0	0	0	0	0	0	0	0	0	0	0	0	0	0	0	0
AGCTCCAATAGCGTATATTAAAGTTGTTGCAGTTAAAAAGCTCGTAGTTGAATGTTTGGTTTGGGCGGGTGGTCTTGCCGCAAGGTAAGTACTATTTCGCTTGAATCTTTCCTTCTGGGGAACTATGGTGCACTTTATTGGGTGCTATAGGGATCCAGGACTTTTACTTTGAAAAAATTAGAGTGTTTAAAGCAGGCCTTTGCTTGAATACATTAGCATGGAATAATAGAACAGGACCTCAGTTCTGTTTCTGTTGGTTTCTCGGAACCGAGGTAATGATTAATAGGGACAGTTGGGGGCATTAGTACTGCAGTGTCAGAGGTGAAATTCTTGGATTTCTGCAAGACTAACTTATGCGAAAGCATTTGCCAAGGATGTTTT	ASV3711	0	0	0	0	0	0	0	0	0	0	0	0	0	0	0	0	0	0	4	0	0	0	0	0	0	0	0	0	0	0	0	0	0	0	0	0	0	0	0	0	0	0	0	0	0	0	0	0
AGCTCCAATAGCGTATATTAAAGTTGTTGCAGTTAAAAAGCTCGTAGTTGAATGTTTGGTTTGGGCGGGTGGTCTTGCCGCAAGGTTAGTACTATTTCGCTTGAACCTTTCCTTCTGGGGAACTATGGTGCTCTTTATTGAGTGCTATAGGGATCCAGGACTTTTACTTTGAAAAAATTAGAGTGTTTAAAGCAGGCCTTTGCTTGAATACATTAGCATGGAATAATAGAACAGGACCTCAGTTCTGTTTCTGTTGGTTTTCGGAACCGAGGTAATGATTAATAGGGACAGTTGGGGGCATTAGTACTGCAGTGTCAGAGGTGAAATTCTTGGATTTCTGCAAGACTAACTTCTGCGAAAGCATTTGCCAAGGATGTTTT	ASV3789	0	0	0	0	0	0	0	0	0	0	0	0	0	0	0	0	0	0	0	0	0	0	0	0	0	0	0	0	0	0	0	0	0	0	0	0	0	0	0	0	0	0	0	0	0	0	0	0
AGCTCCAATAGCGTATATTAAAGTTGTTGCAGTTAAAAAGCTCGTAGTTGAACTTTGGGTTTGGTTTGATGGTCTCCCAATGGGTAGTACTATTCGACTGAATCTTTCCTTCTGGCAAACTATTGTGCTCTTAATTGGGTGCGGTAGGGAACCAGGACTTTTACTTTGAAAAAATTAGAGTGTTTAAAGCAGGCTTACGCTTGAATACATTAGCATGGAATAATAAAATAGGACTTTGGTTTTATTTTGTTGGTTTCTAAGACCGAAGTAATGATTAATAGGGACAGTTGGGGGCATTAGTATTTAGCCGTCAGAGGTGAAATTCTTGGATTGGCTAAAGACTAACTTCTGCGAAAGCATTTGCCAAGGATGTTTT	ASV4077	0	0	0	0	0	0	0	0	0	0	0	0	0	0	0	0	0	0	0	0	0	0	0	0	0	0	0	0	0	0	0	0	0	0	0	0	0	0	0	0	0	0	0	0	0	0	0	0
AGCTCCAATAGCGTATATTAAAGTTGTTGCAGTTAAAAAGCTCGTAGTTGAACTTTGGGTTTGGTTGGATGGTCTCCCAATGGGTTGCACTATTCGACTGAATCTTTCCTTCTGGCAAACTATTGTGCTTTTCATTAAGTGCGATAGGGAACCAGGACTTTTACTTTGAAAAAATTAGAGTGTTTAAAGCAGGCTTACGCTTGAATACATTAGCATGGAATAATAAAATAGGACTTTGGTTTTATTTTGTTGGTTTTCGAAACCGAAGTAATGATTAATAGGGATAGTTGGGGGCATTCGTATTTAGCCGTCAGAGGTGAAATTCTTGGATTGGCTAAAGACGAACTTCTGCGAAAGCATTTGCCAAGGATGTTTT	ASV4234	0	0	0	0	0	0	0	0	0	0	0	0	0	0	0	0	0	0	0	0	0	0	0	0	0	0	0	0	0	0	0	0	0	0	0	0	0	0	0	0	0	0	0	0	0	0	0	0
AGCTCCAATAGCGTATATTAAAGTTGTTGCAGTTAAAAAGCTCGTAGTTGAATGTTTGGTTTGGGCGGGTGGTCTTGCCGCAAGGTAAGTACTATTTCGCTTGAATCTTTCCTTCTGGGGAACTATGGTGCACTTTATTGGGTGCTATAGGGATCCAGGACTTTTACTTTGAAAAAATTAGAGTGTTTAAAGCAGGCCTTTGCTTGAATACATTAGCATGGAATAATAGAACAGGACCTCAGTTCTGTTTCTGTTGGTTTTCGGAACCGAGGTAATGATTAATAGGGACAGTTGGGGGCATTAGTACTGCAGTGTCAGAGGTGAAATTCTTGGATTTCTGCAAGACTAACTTATGCGAAAGCATTTGCCAAGGATGTTTT	ASV4528	0	0	0	0	0	0	0	0	0	0	0	0	0	0	0	0	0	0	0	0	0	0	0	0	0	0	0	0	0	0	0	0	0	0	0	0	0	0	0	0	0	0	0	0	0	0	0	0
AGCTCCAATAGCGTATATTAAAGTTGTTGCAGTTAAAAAGCTCGTAGTTGAATGTTGGGTAAAGAGAATAGGTCTCGCTTTACGGTGAGTACTTGTCTCTCTTTACCTTTCCTTCTAGGGAACTATGGTGCCATTAACTTAGTGCTATAGGGATCTAGGACTTTTACTTTGAAAAAATTAGAGTGTTTAAAGCAGGCATTTGCTTGAATACATTAGCATGGAATAATAGAACAGGACCTCAGTTCTGTTTCTGTTGGTTTTCGGAACCGAGGTAATGATTAATAGGGACAGTTGGGGGCATTAGTACTGCGGTGTCAGAGGTGAAATTCTTGGATTTCCGCAAGACTAACTACTGCGAAAGCATTTGCCAAGGATGTTTT	ASV4615	0	0	0	0	0	0	0	0	0	0	0	0	0	0	0	0	0	0	0	0	0	0	0	0	0	0	0	0	0	0	0	0	0	0	0	0	0	0	0	0	0	0	0	0	0	0	0	0
AGCTCCAATAGCGTATATTAAAGTTGTTGCAGTTAAAAAGCTCGTAGTTGAATGTTGGAAGGAAAGAATAGGTCTTGCCTTACGGTGAGTACTTGTCTCTTTCCTTCTCTCCTTCTAGGGAACTATGGTGTCATTAATTTGATGCTATAGGGATCTAGGACTTTTACTTTGAAAAAATTAGAGTGTTTAAAGCAGGCCTTTGCTTGAATACATTAGCATGGAATAATAGAACAGGACCTCAGTTCTGTTTCTGTTGGTTTTCGGAACCGAGGTAATGATTAATAGGGACAGTTGGGGGCATTAGTACTGCAGTGTCAGAGGTGAAATTCTTGGATTTCTGCAAGACTAACTTCTGCGAAAGCATTTGCCAAGGATGTTTT	ASV4906	0	0	0	0	0	0	0	0	0	0	0	0	0	0	0	0	0	0	0	0	0	0	0	0	0	0	0	0	0	0	0	0	0	0	0	0	0	0	0	0	0	0	0	0	0	0	0	0
AGCTCCAATAGCGTATATTAAAGTTGTTGCAGTTAAAAAGCTCGTAGTTGAACCTCGGACTCGCTTGGGAGGTCGCCCTCATGGGTTGCACTTCTCTGGGCAAGTCTTTCCTTTTGGCTATCCACTGTGCTATTTATTTAGTGCGGTGGGGAACCAAGACTTTTACTTTGAAAAAATTAGAGTGTTTAAAGCAGGCTTACGCTTGAATACATTAGCATGGAATAATAGAATAGGACTTTGGTTTTATTTTGTTGGTTTCTAAGACCGAAGTAATGATTAATAGGGACAGTTGGGGGCATTTGTATTTAGTCGTCAGAGGTGAAATTCTTGGATTGACTAAAGACAAACTTCTGCGAAAGCATTTGCCAAGGATGTTTT	ASV5118	0	0	0	0	0	0	0	0	0	0	0	0	0	0	0	0	0	0	0	0	0	0	0	0	0	0	0	0	0	0	0	0	0	0	0	0	0	0	0	0	0	0	0	0	0	0	0	0
AGCTCCAATAGCGTATATTCATGTTGTTGCAGTTAAAAAGCTCGTAGTTGAACATAAGATGCGGCAGGGTGGTGCACTTTGGTGCTACTGCTCGGCTATAGCGTCTAGAATGCGTGGCGCAGTACTTGTACTGGCAGCCCGCGAGTTACTGTGAGGAAATTAGAGTGTTTAAAGCAGGCGTTTGCTTGAATACTGCAGCATGGAATAACGAGTAGGACTCCGGTTCTGCTTTGTTGGTTTGAGGGCCAGAGTAATGGTTAATAGGAACAGTTGGGGGCATTAGTATTCAGTAGTCAGAGGTGAAATTCTTGGATTTACTGAAGACTGACTAGTGCGAAAGCATTTGCCAAGGATGTTTC	ASV0957	0	0	0	0	0	0	0	0	0	0	0	0	0	0	0	0	0	0	0	0	0	0	0	0	0	0	0	0	0	0	0	0	0	0	0	0	0	0	0	0	0	0	0	0	0	0	0	0
AGCTCCAATAGCGTATATTAAAGTTGTTGCAGTTAAAAAGCTCGTAGTTGGACTTTAGGCAAGGCAACCTGGTCACCCTTTGGGTGCACTGGGATTGCTGCGCCTCACCTTCGGGGAGCTAGTCGTGCTTCGGTGCGCTAGGGAACCGAGCCTTACCTTGAGGAAATTAGAGTGTTTAAAGCAGGCTTATGCTTGAATACGTTTGCATGGAATAACATGATAGGACTTTGGTTCTATTTTGTTGGTTTGAGGACCAAAGTAATGATTAATAGGGACAGTTGGGGGCATTAGTATTCAATAGTCAGAGGTGAAATTCTTGGATTTATTGAAGACTAACTAATGCGAAAGCATTTGCCAAGGATGTTTT	ASV1511	0	0	0	0	0	0	0	0	0	0	0	0	0	0	0	0	0	0	0	0	0	0	0	0	0	0	0	0	0	0	0	0	0	0	0	0	5	12	6	10	14	8	11	0	0	0	0	0
AGCTCCAATAGCGTATATTAAAGTTGTTGCAGTTAAAAAGCTCGTAGTTGAATTTCGGAGGAGAGTTCCTGGTCTAGGTTCGCCTTGTACTGGGAGGCTCGAATCTTTTTTCTGGGGAAGCGAGGTGTCCTTTACTGGATGTCTCGGGGAACCAGGACGATTACCTTGAGAAAAATAGAGTGTTCAAAGCAGGCTTTTGCTTGAATACGTTAGCATGGAATAATAAAATAGGACTTTGGTTCTATTTTGTTGGTTTTAAGGACCAATGTCATGATGAATAGGGACAGTTGGGGGCATTCGTATTCCGAAGCTAGAGGTGAAATTCTTGGATTTTCGGAAGACGAACTACTGCGAAAGCATTTGCCAAGGATGTTTT	ASV1597	0	0	0	0	0	0	0	0	0	0	0	0	0	0	0	0	0	0	0	0	0	0	0	0	0	0	0	0	0	0	0	0	0	0	0	0	0	0	0	0	0	0	0	0	0	0	0	0
AGCTCCAATAGCGTATATTAAAGTTGTTGCAGTTAAAACGCTCGTAGTCGAACTTTAGACAAGGCCGACCGGTCTGCCGTCAGGCAGGACTGGACGTGCCGCGTCTCTTTATCGGGGAACTAGAGGCGAAAGCTTCGGGGAACCGAGGATTACTGTGAAGAAATTAGAGTGTTTAAAGCAGGCGTTTGCTTGAATACGTTAGCATGGAATAATAAGATAGGACCATGGTTCTATTTTATTGGTTTGAGGACCAAGGTAATGATTAATAGGGACAGTTGGGGGCATTAGTATTCAGTAGTCAGAGGTGAAATTCTTGGATTTACTGAAGACTAACTAATGCGAAAGCATTTGCCAAGGATGTTTT	ASV1720	0	0	0	0	0	0	0	0	0	0	0	0	0	0	0	0	0	0	0	0	0	0	0	0	0	0	0	0	0	0	0	0	0	0	0	0	0	0	0	0	0	0	0	0	0	0	0	0
AGCTCCAATAGCGTATATTAAAGTTGTTGCAGTTAAAAAGCTCGTAGTTGGACTTTAGGCAAGGCGGTCTGGTCGCCCACTGGGTGTACTGGGCTCGCCGCGCCTCACCTTCGGGGAACTAGTTGTGCTTCGGTGCGCTAGGGAACCGAGCCTTACTTTGAAGAAATTAGAGTGTTTAAAGCAGGCTTACGCTTGAATACATCAGCATGGAATAACATGATAGGACTTTGGTTCTATTTTGTTGGTTTGAGGACCAAAGTAATGATTAATAGGGCCAGTTGGGGGCATTAGTATTCTATAGTCAGAGGTGAAATTCTTGGATTTATAGAAGACTAACTAATGCGAAAGCATTTGCCAAGGATGTTTT	ASV1866	0	0	0	0	0	0	0	0	0	0	0	0	0	0	0	0	0	0	0	0	0	0	0	0	0	0	0	0	0	0	0	0	0	0	0	0	0	0	0	0	0	0	0	0	0	0	0	5
AGCTCCAATAGCGTATATTCATGTTGTTGCAGTTAAAAAGCTCGTAGTTGAACATAAGACGCGGCGGGGTGGTGCGCTTCGGCGCTACTGCACCGCTATAGCGTCTAGAATGCGAGGCGCAGCACTTGTGCTGGCAGCCCGCGGGTTACTGTGAGGAAATTAGAGTGTTTAAAGCAGGCGTTTGCTTGAATACTGCAGCATGGAATAACGAGTAGGACTCCGGTTCTGCTTTGTTGGTTTGAGGGCCAGAGTAATGGTTAATAGGAACAGTTGGGGGCATTAGTATTCAGTAGTCAGAGGTGAAATTCTTGGATTTACTGAAGACTGACTAGTGCGAAAGCATTTGCCAAGGATGTTTC	ASV1939	0	0	0	0	0	0	0	0	0	0	0	0	0	0	0	0	0	0	0	0	0	0	0	0	0	0	0	0	0	0	0	0	0	0	0	0	0	0	0	0	0	0	0	0	0	0	0	0
AGCTCCAATAGCGTATATTCATGTTGTTGCAGTTAAAAAGCTCGTAGTTGAACATAAGATGCGGCGGAGTGGTGCGCTTCGGCGCTACTGCTTTGCTATAGCGTCTAGAATGCGAGGCGCAGTACGCAAGTGCTGGCAGCCCGCGGGTTACTGTGAGGAAATTAGAGTGTTTAAAGCAGGCGTTTGCTTGAATACTGCAGCATGGAATAACAAGTAGGACTCCGGTTCTGCTTTGTTGGTTTGAGGGCCAGAGTAATGGTTAATAGGAACAGTTGGGGGCATTAGTATTCAGTAGTCAGAGGTGAAATTCTTGGATTTACTGAAGACTGACTAGTGCGAAAGCATTTGCCAAGGATGTTTC	ASV3422	0	0	0	0	0	0	0	0	0	0	0	0	0	0	0	0	0	0	0	0	0	0	0	0	0	0	0	0	0	0	0	0	0	0	0	0	0	0	0	0	0	0	0	0	0	0	0	0
AGCTCCAATAGCGTATATTAAAGTTGTTGCAGTTAAAAAGCTCGTAGTTGGACTTTAGGCAAGGCGGTCTGGTCGCCCACTGGGTGTACTGGGCTCGCCGCGCCTCACCTTCGGGGAACTAGCTGTGCTTCGGTGCGCTAGGGAACCGAGCCTTACTTTGAAGAAATTAGAGTGTTTAAAGCAGGCTTTCGCTTGAATACATCAGCATGGAATAACATGATAGGACTTTGGTTCTATTTTGTTGGTTTGAGGACCAAAGTAATGATTAATAGGGCCAGTTGGGGGCATTAGTATTCTATAGTCAGAGGTGAAATTCTTGGATTTATAGAAGACTAACTAATGCGAAAGCATTTGCCAAGGATGTTTT	ASV3543	0	0	0	0	0	0	0	0	0	0	5	6	0	0	0	0	0	0	0	0	0	0	0	0	0	0	0	0	0	0	0	0	0	0	0	0	0	0	0	0	0	0	0	0	0	0	0	0
AGCTCCAATAGCGTATATTAAAGTTGTTGCAGTTAAAAAGCTCGTAGTTGAATTTCGGACCTAGTGCGTTGGTGCACCTTCTGGTGTTTCTGATGTCATTGGGTCTTACCTTCTGGGGAACCAAGGTGCTCTTTACTGAGTGCTCTGGGGAACCAGGACCTTTACTTTGAAAAAATTAGAGTGTTTAAGGCAGGCTTACGCTTGAATACATTAGCATGGAATAATAGAATAGGACTTTGGTTCTATTTTGTTGGTTTCTAGGACCAGAGTAATGATTAATAGGGATAGTTGGGGGCATTAGTATTGAGCAGTCAGAGGTGAAATTCTTGGATTTGCTCAAGGCTAACAACTGCGAAAGCATTTGCCAAGGATGTTTT	ASV0631	0	0	0	0	0	0	0	0	0	0	0	0	0	0	0	0	0	34	15	224	0	10	0	0	54	0	0	0	0	0	0	0	0	0	0	3	0	0	0	0	0	0	0	0	0	0	0	0
AGCTCTAATAGCGTATATTAAAGTTGTTGCAGTTAAAAAGCTCGTAGTTGAATTTCGGGCTCAGCAAGTTGGTCTACCTTTTGGTGGTACTGGCATTGTTGGGCCTTACCTTCTGGGGAACCAAGGTGATCTTAACTGATTGCTTTGGGGAACCAGGACCTTTACTTTGAAAAAATTAGAGTGTTTAAAGCAGGCTTACGCTTGAATACATTAGCATGGAATAATAGAATAGGACTTTGGTTCTATTTTGTTGGTTTCTAGGACCAGAGTAATGATTAATAGGGATAGTTGGGGGCATTAGTATTGAGCAGTCAGAGGTGAAATTCTTGGATTTGCTCAAGGCTAACAACTGCGAAAGCATTTGCCAAGGATGTTTT	ASV1055	0	0	0	0	0	0	0	0	0	0	0	0	0	0	0	0	0	0	0	0	0	0	0	0	0	0	0	0	0	0	0	0	0	0	0	0	0	0	0	0	0	0	0	0	0	0	0	0
AGCTCTAATAGCGTATATTAAAGTTGTTGCAGTTAAAAAGCTCGTAGTTGAATTTCAGGTTCAGCAAGCTGGTCCGTAATTCGGCACTGGTTTTGTTGAACCTTACCTTCTGGGGAACCAAGGTGCTCTTCACTGAGTGCTTTGGGGAACCAGAACCTTTACTTTGAAAAAATTAGAGTGTTTAAGGCAGGCTTACGCTTGAATACAATAGCATGGAATAATAGAATAGGACTTTGGTTCTATTTTGTTGGTTTCTAGGACCAGAGTAATGATTAATAGGGATAGTTGGGGGCATTAGTATTGAGCAGTCAGAGGTGAAATTCTTGGATTTGCTCAAGGCTAACAACTGCGAAAGCATTTGCCAAGGATGTTTT	ASV1154	0	0	0	0	0	0	0	0	0	0	0	0	0	0	0	0	0	0	0	0	0	0	0	0	0	0	0	0	0	0	0	0	0	0	0	0	0	0	0	0	12	0	0	0	0	0	0	0
AGCTCTAATAGCGTATATTAAAGTTGTTGCAGTTAAAAAGCTCGTAGTTGAATTTCACTATCAATCAAGTGATCCGCAAGGTGATCTTGAGGGATGGTTTCCTTCTGGGGAACTAAGATGCTCGTTACTGAGTGCCTTAGGGAACCAGGACCTTTACTTTGAAAAAATTAGAGTGTTTAAGGCAGGCTTACGCTTGAATACATTAGCATGGAATAATAGAATAGGACTTTGGTTCTATTTTGTTGGTTTCTAGGACCAAGGTAATGATTAATAGGGATAGTTGGGGGCATTAGTATTGAGCAGTCAGAGGTGAAATTCTTGGATTTGCTCAAGGCTAACAACTGCGAAAGCATTTGCCAAGGATGTTTT	ASV1178	0	0	0	0	0	0	0	0	0	0	0	0	0	0	0	0	0	0	0	0	0	0	0	0	0	0	0	0	0	0	0	0	0	0	0	0	0	0	0	0	0	0	0	0	0	0	0	0
AGCTCTAATAGCGTATATTAAAGTTGTTGCAGTTAAAAAGCTCGTAGTTGAATTTCGGGTCTAGCAAGTTGGTCCGCTTAACGGCGGTTCTGGCATTGTTAGACCTTACCTTCTGGGGAACCAAGGTGCTCTTCACTGAGTGCTTTGGGGAACCAGGACCTTTACTTTGAAAAAATTAGAGTGTTTAAAGCAGGCTTACGCTTGAATACATTAGCATGGAATAATAGAATAGGACTTTGGTTCTATTTTGTTGGTTTCTAGGACCAGAGTAATGATTAATAGGGATAGTTGGGGGCATTAGTATTGAGCAGTCAGAGGTGAAATTCTTGGATTTGCTCAAGGCTAACAACTGCGAAAGCATTTGCCAAGGATGTTTT	ASV1562	0	0	0	0	0	0	0	0	0	0	0	0	0	0	0	0	0	0	0	0	0	0	0	0	0	0	0	0	0	0	0	0	0	0	0	0	0	0	0	0	0	0	0	0	0	0	0	0
AGCTCCAATAGCGTATATTAAAGTTGTTGCGGTTAAAAAGCTCGTAGTTGGGTTTCTGCTGAGGACGACCGGTCCGCCCTCTGGGTGAGTATCTGGCTCGGCCTGGGCATCTTCTTGGAGAACGTAGCTGCACTTGACTGTGTGGTGCGGTATCCAGGACTTTTACTTTGAGGAAATTAGAGTGTTTCAAGCAGGCACACGCCTTGAATACGTTAGCATGGAATAATAAGATAGGACCTTGGTTCTATTTTGTTGGTTTCTAGAATTGAGGTAATGATTAATAGGGATAGTTGGGGGCATTCGTATTTAACTGTCAGAGGTGAAATTCTTGGATTTGTTAAAGACGGACTACTGCGAAAGCATTTGCCAAGGATGTTTT	ASV0014	0	0	0	0	0	0	0	0	0	32	0	43	0	0	0	0	0	40	45	133	103	955	2734	1065	3877	1066	1917	789	135	0	0	0	0	0	0	0	0	0	0	0	0	23	53	0	0	0	0	0
AGCTCCAATAGCGTATATTAAAGTTGTTGCGGTTAAAAAGCTCGTAGTTGGATTTCTGCCGAGGACGACCGGTCCGCCCACTGGGTGTGCATCTGGCTCGGCCTGGGCATCTTCTTGGAGAACGTATCTGCACTTCATTGTGTGGTGCGGTATCCAGGACTTTTACTTTGAGGAAATTAGAGTGTTTCAAGCAGGCACACGCCTTGAATACATTAGCATGGAATAATAATATAGGACCTTGGTTCTATTTTGTTGGTTTCTAGAACTGAGGTAATGATTAATAGGGATAGTTGGGGGCATTCGTATTTAACTGTCAGAGGTGAAATTCTTGGATTTGTTAAAGACGAACTACTGCGAAAGCATTTGCCAAGGATGTTTT	ASV0043	663	832	768	533	1199	527	867	175	68	23	12	0	0	0	0	0	0	0	0	0	0	0	0	0	0	0	0	0	0	0	0	0	0	0	29	234	734	516	130	133	289	108	132	0	54	336	108	63
AGCTCCAATAGCGTATATTAAAGTTGTTGCGGTTAAAAAGCTCGTAGTTGGGTTTCTGCTGAGGACGACCGGTCCGCCCTCTGGGTGAGTATCTGGCTCGGCCTGGGCATCTTCTTGGAGAACGTGGCTGCACTTGACTGTGTGGTGCGGTATCCAGGACTTTTACTTTGAGGAAATTAGAGTGTTTCAAGCAGGCACACGCCTTGAATACGTTAGCATGGAATAATAAGATAGGACCTTGGTTCTATTTTGTTGGTTTCTAGAATTGAGGTAATGATTAATAGGGATAGTTGGGGGCATTCGTATTTAACTGTCAGAGGTGAAATTCTTGGATTTGTTAAAGACGGACTACTGCGAAAGCATTTGCCAAGGATGTTTT	ASV0044	0	0	0	0	0	0	0	0	0	0	0	0	0	0	0	0	0	0	0	0	0	244	823	289	1119	303	520	212	32	0	0	0	0	0	0	0	0	0	0	0	0	0	0	0	0	0	0	0
AGCTCCAATAGCGTATATTAAAGTTGTTGCGGTTAAAAAGCTCGTAGTTGGATTTCTGTTGAGGACGACTGGTCCGCCCTCTGGGTGAGTATCTAGCTCGGCCTTGGCATCTTCTTGGAGAACGTATCTGCACTTGATTGTGTGGTTCGGTATCCAGGACTTTTACTTTGAGAAAATTAGAGTGTTTCAAGCAGGCACACGCCTTGAATACATTAGCATGGAATAATAAGATAGGACCTCGGTTCTATTTTGTTGGTTTCTAGAGCTGAGGTAATGATTAATAGGGATAGTTGGGGGCATTCGTATTTAACTGTCAGAGGTGAAATTCTTGGATTTGTTAAAGACGGACTACTGCGAAAGCATTTGCCAAGGATGTTTT	ASV0062	0	0	0	0	44	44	117	246	347	328	0	17	14	0	0	0	0	2	0	0	0	0	0	113	4	0	2	24	0	0	32	46	17	41	305	10	100	126	57	55	70	0	0	0	0	29	24	0
AGCTCCAATAGCGTATATTAAAGTTGTTGCGGTTAAAAAGCTCGTAGTTGGGTTTCTGCTGAGGACGACCGGTCCGCCCTCTGGGTGAGTATCTGGCTCGGCCTGGGCATCTTCTTGGAGAACGTAGCTGCACTTGAATGTGTGGTGCGGTATCCAGGACTTTTACTTTGAGGAAATTAGAGTGTTTCAAGCAGGCACACGCCTTGAATACGTTAGCATGGAATAATAAGATAGGACCTTGGTTCTATTTTGTTGGTTTCTAGAATTGAGGTAATGATTAATAGGGATAGTTGGGGGCATTCGTATTTAACTGTCAGAGGTGAAATTCTTGGATTTGTTAAAGACGGACTACTGCGAAAGCATTTGCCAAGGATGTTTT	ASV0064	0	0	0	0	0	0	0	0	0	0	0	0	0	0	0	0	0	0	0	0	0	192	523	151	635	181	265	99	0	0	0	0	0	0	0	0	0	0	0	0	0	0	0	0	0	0	0	0
AGCTCCAATAGCGTATATTAAAGTTGTTGCGGTTAAAAAGCTCGTAGTTGGATTTCTGTCGAGGATGACCGGTCCGCCCTCTGGGCAGGTATCTGGCTCAGCCTTGGCATCTCCTTGAAAACTGTGTCTGCACTTGACTGTGTGGTGCGGTGCTCAAGACTTTTACTTTGAGGAAATTAGAGTGTTTCAAGCAAGCGAGTGCTTTGAATACATTAGCATGGAATAATAACATAGGACCTCAGTTCTATTTTGTTGGTTTCTAGAGTTGAGGTAATGATTGATAGGGATAGTTGGGGGCATTCGTATTTAATTGTCAGAGGTGAAATTCTTGGATTTATTAAAGACGGACAACTGCGAAAGCATTTGCCAAGGATGTTTT	ASV0078	0	0	0	0	0	0	0	0	10	16	0	7	0	0	5	17	46	379	51	22	104	962	583	372	71	130	121	335	107	38	16	60	15	0	0	0	0	0	0	0	0	0	0	0	0	0	0	0
AGCTCCAATAGCGTATATTAAAGTTGTTGCGGTTAAAAAGCTCGTAGTTGGATTTCTGCTGAGGATGACCGGTCCGCCCTCTGGGCAGGTATCTGGCTCAGCTTTGGCATCTTCTTGAAAAATGTATCTGCACTTGACTGTGTGGTGCGGTATTCAGGACATTTACTTTGAGGAAATTAGAGTGTTTCAAGCAAGCGAGTGCTTTGAATACATTAGCATGGAATAATAACATAGGACCTCAGTTCTATTTTGTTGGTTTCTAGAATTGAGGTAATGATTGATAGGGATAGTTGGGGGCATTCGTATTTAATTGTCAGAGGTGAAATTCTTGGATTTGTTAAAGACGGACTACTGCGAAAGCATTTGCCAAGGATGTTTT	ASV0102	0	0	0	0	0	0	0	0	0	0	0	0	0	0	0	81	262	69	0	0	0	0	252	453	20	0	66	108	17	0	32	17	0	0	0	9	0	0	0	0	0	0	0	0	0	0	0	0
AGCTCCAATAGCGTATATTAAAGTTGTTGCGGTTAAAAAGCTCGTAGTTGGGTTTCTGCTGAGGACGACCGGTCCGCCCTCTGGGTGAGTATCTGGCTCGGCCTGGGCATCTTCTTGGAGAACGTAGCTGCACTTGACTGTGTGGTGCGGTATCCAGGACTTTTACTTTGAGGAAATTAGAGTGTTTCAAGCAGGCACACGCCTTGAATACGTTAGCATGGAATAATAAGATAGGACCTTGGTTCTATTTTGTTGGTTTCTAGAATTGAGGTAATGATTAATAGGGATCGTTGGGGGCATTCGTATTTAACTGTCAGAGGTGAAATTCTTGGATTTGTTAAAGACGGACTACTGCGAAAGCATTTGCCAAGGATGTTTT	ASV0127	0	0	0	0	0	0	0	0	0	0	0	0	0	0	0	0	0	0	0	0	0	69	235	69	279	67	150	56	0	0	0	0	0	0	0	0	0	0	0	0	0	0	0	0	0	0	0	0
AGCTCCAATAGCGTATATTAAAGTTGTTGCGGTTAAAAAGCTCGTAGTTGGGTTTCTGCTGAGGACGACCGGTCCGCCCTCTGGGTGAGTATCTGGCTCGGCCTGGGCATCTTCTTGGAGAACGTGGCTGCACTTGACTGTGTGGTGCGGTATCCAGGACTTTTACTTTGAGGAAATTAGAGTGTTTCAAGCAGGCACACGCCTTGAATACGTTAGCATGGAATAATAAGATAGGACCTTGGTTCTATTTTGTTGGTTTCTAGAATTGAGGTAATGATTAATAGGGATAGTTGGGGGCATTTGTATTTAACTGTCAGAGGTGAAATTCTTGGATTTGTTAAAGACGGACTACTGCGAAAGCATTTGCCAAGGATGTTTT	ASV0131	0	0	0	0	0	0	0	0	0	0	0	0	0	0	0	0	0	0	0	0	0	69	222	94	242	97	168	55	0	0	0	0	0	0	0	0	0	0	0	0	0	0	0	0	0	0	0	0
AGCTCCAATAGCGTATATTAAAGTTGTTGCGGTTAAAAAGCTCGTAGTTGGATTTCTGCTGAGGACGACCGGTCCGCCCTCTGGGTGAGTATCTGGCTCAGCCTTGGCATCTTCTTGGAGAACGTAGCTGCACTTGACTGTGTGGTGCGGTATTCAGGACTTTTACTTTGAGGAAATTAGAGTGTTTCAAGCAGGCCCGCGCCTTGAATACATTAGCATGGAATAATAAGATAGGACCTCGGTTCTATTTTGTTGGTTTCTAGAGCTGAGGTAACGATTAATAGGGATAGTTGGGGGCATTCGTATTTAACTGTCAGAGGTGAAATTCTTGGATTTGTTAAAGACGGACCACTGCGAAAGCATTTGCCAAGGATGTTTT	ASV0150	19	133	206	186	195	0	0	0	0	0	0	0	0	0	0	0	0	0	0	0	0	0	0	0	0	0	0	0	0	0	0	0	0	0	0	0	0	27	0	64	129	243	178	30	12	0	0	0
AGCTCCAATAGCGTATATTAAAGTTGTTGCGGTTAAAAAGCTCGTAGTTGGATTTCTGCTGAGGACGACCGGTCCGCCCTCTGGGTGAGTATCTGGCTCAGCCTTGGCATCTTCTTGGAGAACGTAGCTGCACTTGACTGTGTGGTGCGGTATTCAGGACTTTTACTTTGAGGAAATTAGAGTGTTTCAAGCAGGCACGTGCCTTGAATACATTAGCATGGAATAATAAGATAGGACCTCGGTTCTATTTTGTTGGTTTCTAGAGCTGAGGTAACGATTAATAGGGATAGTTGGGGGCATTCGTATTTAACTGTCAGAGGTGAAATTCTTGGATTTGTTAAAGACGGACCACTGCGAAAGCATTTGCCAAGGATGTTTT	ASV0152	0	0	0	0	0	0	0	0	0	0	0	0	0	0	0	0	0	0	0	0	64	768	74	147	51	22	58	27	0	0	0	0	0	0	0	0	0	0	0	0	0	0	0	0	0	0	0	0
AGCTCCAATAGCGTATATTAAAGTTGTTGCGGTTAAAAAGCTCGTAGTTGGGTTTCTGCTGAGGACGACCGGTCCGCCCTCTGGGTGAGTATCTGGCTCGGCCTGGGCATCTTCTTGGAGAACGTAGCTGCACTTGACTGTGTGGTGCGGTATCCAGGACTTTTACTTTGAGGAAATTAGAGTGTTTCAAGCAGGCACACGCCTTGAATACGTTAGCATGGAATAATAAGATAGGACCTTGGTTCTATTTTGTTGGTTTCTAGAATTGAGGTAATGATTAATAGGGATAGTTGGGGGCATTCGTATTTAACTGTCAGAAGTGAAATTCTTGGATTTGTTAAAGACGGACTACTGCGAAAGCATTTGCCAAGGATGTTTT	ASV0309	0	0	0	0	0	0	0	0	0	0	0	0	0	0	0	0	0	0	0	0	0	0	99	0	138	0	0	0	0	0	0	0	0	0	0	0	0	0	0	0	0	0	0	0	0	0	0	0
AGCTCCAATAGCGTATATTAAAGTTGTTGCGGTTAAAAAGCTCGTAGTTGGATTTCTGCCGAGGACGACCGGTCCGCCCTCTGGGTGTGCATCTGGCTCGGCCTGGGCATCTTCTTGGAGAACGTATCTGCACTTCATTGTGTGGTGCGGTATCCAGGACCTTTACTTTGAGGAAATTAGAGTGTTTCAAGCAGGCACACGCCTTGAATACATTAGCATGGAATAATAAGATAGGACCTTGGTTCTATTTTGTTGGTTTCTAGAACTGAGGTAATGATTAATAGGGATAGTTGGGGGCATTCGTATTTAACTGTCAGAGGTGAAATTCTTGGATTTGTTAAAGACGAACTACTGCGAAAGCATTTGCCAAGGATGTTTT	ASV0346	0	0	0	0	0	0	0	0	0	0	0	0	0	0	0	0	0	0	0	0	21	55	0	0	0	0	0	0	0	0	0	0	0	0	0	0	0	0	0	0	0	0	0	0	0	0	0	0
AGCTCCAATAGCGTATATTAAAGTTGTTGCGGTTAAAAAGCTCGTAGTTGGGTTTCTGCTGAGGACGACCGGTCCGCCCTCTGGGTGAGTATCTGGCTCGGCCTGGGCATCTTCTTGGAGAACGTAGCTGCACTTGACTGTGTGGTGCGGTATCCAGGACTTTTACTTTGAGGAAATTAGAGTGTTTCAAGCAGGCACACGCCTTGAATACGTTAGCATGGAATAATAAGAAAGGACCTTGGTTCTATTTTGTTGGTTTCTAGAATTGAGGTAATGATTAATAGGGATAGTTGGGGGCATTCGTATTTAACTGTCAGAGGTGAAATTCTTGGATTTGTTAAAGACGGACTACTGCGAAAGCATTTGCCAAGGATGTTTT	ASV0361	0	0	0	0	0	0	0	0	0	0	0	0	0	0	0	0	0	0	0	0	0	0	75	0	95	0	43	0	0	0	0	0	0	0	0	0	0	0	0	0	0	0	0	0	0	0	0	0
AGCTCCAATAGCGTATATTAAAGTTGTTGCGGTTAAAAAGCTCGTAGTTGGATTTCTGCTGAGGACGACCGGTCCGCCCTCTGGGTGAGTATCTGGCTCGGCCTTGGCATCTTCTTGGAGAACGTGCTGCACTTGACTGTGTGGTGCGGTATCCAGGACCTTTACTTTGAGAAAATTAGAGTGTTTCAAGCAGGCACACGCCTTGAATACATTAGCATGGAATAATACTATAGGACCTTGGTTCTATTTTGTTGGTTTCTAGAGCTGAGGTAATGATTGATAGGGATAGTTGGGGGCATTCGTATTTAACTGTCAGAGGTGAAATTCTTGGATTTGTTAAAGACGGACTACTGCGAAAGCATTTGCCAAGGATGTTTT	ASV0373	0	0	0	0	0	0	0	0	30	0	0	0	0	0	0	0	0	0	0	0	0	0	0	0	0	0	0	0	12	29	59	28	0	0	0	0	0	0	0	0	0	0	0	0	0	0	0	0
AGCTCCAATAGCGTATATTAAAGTTGTTGTGGTTAAAAAGCTCGTAGTTGGGTTTCTGCTGAGGACGACCGGTCCGCCCTCTGGGTGAGTATCTGGCTCGGCCTGGGCATCTTCTTGGAGAACGTAGCTGCACTTGACTGTGTGGTGCGGTATCCAAGACTTTTACTTTGAGGAAATTAGAGTGTTTCAAGCAGGCACACGCCTTGAATACGTTAGCATGGAATAATAAGATAGGACCTTGGTTCTATTTTGTTGGTTTCTAGAATTGAGGTAATGATTAATAGGGATAGTTGGGGGCATTCGTATTTAACTGTCAGAGGTGAAATTCTTGGATTTGTTAAAGACGGACTACTGCGAAAGCATTTGCCAAGGATGTTTT	ASV0409	0	0	0	0	0	0	0	0	0	0	0	0	0	0	0	0	0	0	0	0	0	18	29	34	55	32	13	0	0	0	0	0	0	0	0	0	0	0	0	0	0	0	0	0	0	0	0	0
AGCTCCAATAGCGTATATTAAAGTTGTTGTGGTTAAAAAGCTCGTAGTTGGGTTTCTGCTGAGGACGACCGGTCCGCCCTCTGGGTGAGTATCTGGCTCGGCCTGGGCATCTTCTTGGAGAACGTAGCTGCACTTGACTGTGTGGTGCGGTATCCAAGACTTTTACTTTGAGGAAATTAGAGTGTTTCAAGCAGGCACACGCCTTGAATACGTTAGCATGGAATAATAAGATAGGACCTTGGTTCTATTTTGTTGGTTTCTAGAATTGAGGTAATGATTAATAGGGATAGTTGGGGGCATTCGTATTTAACTGTCAGAGGTGAAATTCTTGGATTTGTTAAAGACGGACTACCGCGAAAGCATTTGCCAAGGATGTTTT	ASV0420	0	0	0	0	0	0	0	0	0	0	0	0	0	0	0	0	0	0	0	0	0	0	64	0	143	0	34	0	0	0	0	0	0	0	0	0	0	0	0	0	0	0	0	0	0	0	0	0
AGCTCCAATAGCGTATATTAAAGTTGTTGCGGTTAAAAAGCTCGTAGTTGGATTTCTGCTGAGGATGACCGGTCCGCCCACTGGGTGAGTATCTGGCTCAGCCTTGGCATCTTCCTGAAGAACGTAGCTGCACTTGACTGTGTGGTGCGGTATTTAGGACATTTACTTTGAGGAAATTAGAGTGTTTCAAGCAAGCGCACGCCTTGAATACATTAGCATGGAATAATAAGATAGGACCTCGGTTCTATTTTGTTGGTTTCTAGAGCTGAGGTAATGATTGATAGGGATAGTTGGGGGCATTCGTATTTAACTGTCAGAGGTGAAATTCTTGGATTTGTTAAAGACGGACTACTGCGAAAGCATTTGCCAAGGATGTTTT	ASV0445	0	0	0	21	211	213	38	0	0	0	0	0	0	0	0	0	0	0	0	0	0	0	0	0	0	0	0	0	0	0	0	0	0	0	0	0	0	0	0	0	0	0	0	0	0	0	0	0
AGCTCCAATAGCGTATATTAAAGTTGTTGCGGTTAAAAAGCTCGTAGTTTGACCTCTGCTCAGGTAGACTGGTCCGCCCTCTGGGTGAGCATCTGGCTTGGCCTGGGCATTTTCTTGGTGATCGCAGCTGCCCTTGACTGTGTGGTGCGGAATTCAGGACATTTACTTTGAGGAAATCAGAGTGTTTCAAGCAGGCATCTGCCTTGAATAACTTAGCATGGAATAATACATCGGGACTTTGGTTATTTTTTGTTGGTTTACAGGACTGAAGTAATGATGAATAGGAATAGTTGGGGGCATTCGTATTTAACTGTCAGAGGTGAAATTCTTGGATTTGTTAAAGATGACCTACTGCGAAAGCATTTGCCAAATATGTTTT	ASV0466	0	0	0	0	0	0	0	0	0	0	0	0	0	0	0	0	0	0	0	0	0	0	0	0	11	0	25	8	17	0	0	0	0	0	0	0	0	0	0	0	0	0	0	0	0	0	0	0
AGCTCCAATAGCGTATATTAAAGTTGTTGCGGTTAAAAAGCTCGTAGTTGGGTTTCTGCTGAGGACGACCGGTCCGCCCTCTGGGTGAGTATCTGGCTCGGCCTGGGCATCTTCTTGGAGAACGTAGCTGCACTTGACTGTGTGGTGCGGTATCCAGGACTTTTACTTTGAGGAAATTAGAGTGTTTCAAGCAGGCACACGCCTTGAATACGTTAGCATGGAATAATAAGATAGGACCTTGGTTCTATTTTGTTGGTTTCTAGAATTGAGGTAATGATTAATAGGGATAGTTGGGGGCATTCGTATTTAACTGTCAGAGGTGAAATTCTTGGATTTGTTAAAGACGGACTACCGCGAAAGCATTTGCCAAGGATGTTTT	ASV0484	0	0	0	0	0	0	0	0	0	0	0	0	0	0	0	0	0	0	0	0	0	0	55	0	78	0	31	0	0	0	0	0	0	0	0	0	0	0	0	0	0	0	0	0	0	0	0	0
AGCTCCAATAGCGTATATTAAAGTTGTTGCGGTTAAAAAGCTCGTAGTTGGATTTCTGTCGAGGATGACCGGTCCGCCCTCTGGGCAGGTATCTGGCTCAGCCTTGGCATCTCCTTGAAAACTGTGTCTGCACTTGACTGTGTGGTGCGGTGCTCAAGACTTTTACTTTGAGGAAATTAGAGTGTTTCAAGCAAGCGAGTGCTTTGAATACATTAGCATGGAATAATAACATAGGACCTCAGTTCTATTTTGTTGGTTTCTAGAATTGAGGTAATGATTGATAGGGATAGTTGGGGGCATTCGTATTTAATTGTCAGAGGTGAAATTCTTGGATTTGTTAAAGACGGACTACTGCGAAAGCATTTGCCAAGGATGTTTT	ASV0514	0	0	0	0	0	0	0	0	0	0	0	0	0	0	0	1	12	26	0	0	0	0	19	68	29	0	34	42	14	0	2	9	0	0	0	0	0	0	0	0	0	0	0	0	0	0	0	0
AGCTCCAATAGCGTATATTAAAGTTGTTGCGGTTAAAAAGCTCGTAGTTGGATTTCTGCTGAGGACGACCGGTCCGCCCTCTGGGTGAGTATCTGGCTCGGCCTTGGCATCTTCTTGGAGAACGTGCTGCACTTGACTGTGTGGTACGGCATCCAGGACCTTTACTTTGAGAAAATTAGAGTGTTTCAAGCAGGCACATGCCTTGAATACATTAGCATGGAATAATACTATAGTACCTTGGTTCTATTTTGTTGGTTTCTAGAGCTGAGGTAATGATTGATAGGGATAGTTGGGGGCATTCGTATTTAACTGTCAGAGGTGAAATTCTTGGATTTGTTAAAGACGGACTACTGCGAAAGCATTTGCCAAAGATGTTTT	ASV0568	0	0	0	0	0	0	0	0	0	0	0	0	0	0	0	0	0	0	0	0	0	0	0	0	28	0	16	14	0	0	0	0	0	0	0	0	0	0	0	0	0	0	0	0	0	0	0	0
AGCTCCAATAGCGTATATTAAAGTTGTTGCGGTTAAAAAGCTCGTAGTTGGATTTCTGCTGAGGATGACCGGTCCGCCCTCTGGGCAGGTATCTGGCTCAGCTTTGGCATCTTCTTGGAAAATGTGTCTGCACTTGACTGTGTGGTGCGGTATTCAAGACATTTACTTTGAGGAAATTAGAGTGTTTCAAGCAAGCGAGTGCTTTGAATACATTAGCATGGAATAATAACATAGGACCTTAGTTCTATTTTGTTGGTTTCTAGAACTGAGGTAATGATTGATAGGGATAGTTGGGGGCATTCGTATTTAATTGTCAGAGGTGAAATTCTTGGATTTGTTAAAGACGGACTACTGCGAAAGCATTTGCCAAGGATGTTTT	ASV0626	0	26	29	56	55	8	7	0	0	0	0	0	0	0	0	0	0	0	0	0	0	0	0	0	0	0	0	0	0	0	0	0	0	0	0	0	0	0	0	0	0	0	0	0	0	0	13	0
AGCTCCAATAGCGTATATTAAAGTTGTTGCGGTTAAAAAGCTCGTAGTTGGATTTCTGTTCAGGACGACCGGTCCGCCCTCCGGGTGAGCATCTGGTTCGGCCTGGGCATCTTCTTGGAGAACGTCGCTGCACTTGACTGTGTGGTGCGGTATCCAGGACTTTTACTTTGAGGAAATTAGAGTGTTTCAAGCAGGCACACGCCTTGAATACATTAGCATGGAATAATAAGATAGGACCTTGGTTCTATTTTGTTGGTTTCTAGAGCTGAGGTAATGATTAATAGGGATAGTTGGGGGCATTCGTATTTAACTGTCAGAGGTGAAATTCTTGGATTTGTTAAAGACGGACTACTGCGAAAGCATTTGCCAAGGATGTTTT	ASV0650	0	0	0	0	0	0	0	0	0	0	0	0	0	0	0	0	0	0	0	0	0	0	0	0	39	0	0	0	0	0	0	0	0	0	0	0	0	0	0	0	0	0	0	0	0	0	0	0
AGCTCCAATAGCGTATATTAAAGTTGTTGCGGTTAAAAAGCTCGTAGTTGGATTTCTGCTGAGGACGACTGGTCTGCCCTGTGGGTGCGTATCTGGCTCTGCCTTGGCATCTTCTTGGAGAATGTTGCTGCACTTGATTGTGTGGTGCGGGATTCAAGACCTTTACTTTGAGGAAATTAGAGTGCTTCACGCAGGCATGTGCCTTGAATACATTAGCATGGAATAATAAGATGGAACCTCAGTTCTGTTTTGTTGGTTTCTAGAACAGAGGTTATGGTTGATAGGGACAATTGGGGGCACTCGTATTTAATTGTCAGAGGTGAAATTCTTGGATTTATTAAAGACGGACCACTGCGAAAGCATTTGCCAAGGATGTTTT	ASV0672	0	0	0	0	0	0	0	0	0	0	0	0	0	0	0	0	0	0	0	0	0	39	0	0	69	0	0	0	0	0	0	0	0	0	0	0	0	0	0	0	0	0	0	0	0	0	0	0
AGCTCCAATAGCGTATATTAAAGTTGTTGCGGTTAAAAAGCTCGTAGTTGGATTTCTGCCGAGGACGACCGGTCCGCCCTCTGGGTGTGCATCTGGCTCGGCCTGGGCATCTTCTTGGAGAACGTATCTGCACTTCATTGTGTGGTGCGGTATCCAGGACCTTTACTTTGAGGAAATTAGAGTGTTTCAAGCAGGCACACGCCTTGAATACATTAGCATGGAATAATAAGATAGGACCTTGGTTCTATTTTGTTGGTTTCTAGAACTGAGGTAATGATTAATAGGGATAGTTGGGGGCATTCGTATTTAACTGTCAGAGGTGAAATTCTTGGATTTGTTAAAGACGGACTACTGCGAAAGCATTTGCCAAGGATGTTTT	ASV0731	0	0	0	0	0	0	0	0	0	0	0	0	0	0	0	0	0	0	0	0	0	9	25	0	0	0	0	0	0	0	0	0	0	0	0	0	0	0	0	0	0	0	0	0	0	0	0	0
AGCTCCAATAGCGTATATTAAAGTTGTTGCGGTTAAAAAGCTCGTAGTTGGGTTTCTGCTGAGGACGACCGGTCCGCCCTCTGGGTGAGTATCTGGCTCGGCCTGGGCATCTTCTTGGAGAACGTAGCTGCACTTGACTGTGTGGTGCGGTATCCAGGACTTTTACTTTGAGGAAATTAGAGTGTTTCAAGCAGGCACACGCCTTGAATACATTAGCATGGAATAATAAGATAGGACCTTGGTTCTATTTTGTTGGTTTCTAGAATTGAGGTAATGATTAATAGGGATAGTTGGGGGCATTCGTATTTAACTGTCAGAGGTGAAATTCTTGGATTTGTTAAAGACGGACTACTGCGAAAGCATTTGCCAAGGATGTTTT	ASV0740	0	0	0	0	0	0	0	0	0	0	0	0	0	0	0	0	0	0	0	0	0	0	0	0	0	0	0	0	0	0	0	0	0	0	0	0	0	0	0	0	0	0	0	0	0	0	0	0
AGCTCCAATAGCGTATATTAAAGTTGTTGCGGTTAAAAAGCTCGTAGTTGGATTTCTGCTGAGGACGACCGGTCCGCCCTCTGGGTGAGTATCTGGCTCAGCCTTGGCATCTTCTTGGAGAACGTAGCTGCACTTGACTGTGTGGTGCGGTATTCAGGACTTTTACTTTGAGGAAATTAGAGTGTTTCAAGCAGGCACGTGGCTTGAATACATTAGCATGGAATAATAAGATAGGACCTCGGTTCTATTTTGTTGGTTTCTAGAGCTGAGGTAACGATTAATAGGGATAGTTGGGGGCATTCGTATTTAACTGTCAGAGGTGAAATTCTTGGATTTGTTAAAGACGGACCACTGCGAAAGCATTTGCCAAGGATGTTTT	ASV0789	0	0	0	0	0	0	0	0	0	0	0	0	0	0	0	0	0	0	0	0	0	117	0	0	0	0	0	0	0	0	0	0	0	0	0	0	0	0	0	0	0	0	0	0	0	0	0	0
AGCTCCAATAGCGTATATTAAAGTTGTTGCGGTTAAAAAGCTCGTAGTTGGATTTCTGCTGAGGATGACTGGTCCGCCCTCTGGGCAGGTATCTAGCTCAGCTTTGGCATCTTCTTGGAAAATGTGTCTGCACTTGACTGTGTGGTACGGTATTCAAGACATTTACTTTGAGGAAATTAGAGTGTTTCAAGCAAGCGAGTGCTTTGAATACATTAGCATGGAATAATAACATAGGACTTCAGTTCTATTTTGTTGGTTTCTAGAACAGAGGTAATGATTGATAGGGATAGTTGGGGGCATTCGTATTTAATTGTCAGAGGTGAAATTCTTGGATTTGTTAAAGACGGACTACTGCGAAAGCATTTGCCAAGGATGTTTT	ASV0906	0	0	0	0	0	0	0	0	0	0	0	0	0	0	0	0	0	0	0	0	0	0	0	0	0	0	0	0	0	0	0	0	0	0	0	0	0	21	15	54	16	0	0	0	0	0	0	0
AGCTCCAATAGCGTATATTAAAGTTGTTGCGGTTAAAAAGCTCGTAGTTGGATTTCTGCTGAGGACGACCGGTCCGCCCTCTGGGTGAGTATCTGGCTTGGCCTCGGCATCTTCTTGGGAAGCGTTGCTGCACTTGACTGTGTGGCGCGATGCCCAGGACCTTTACTTTGAGGAAATTAGAGTGTTTCAAGCAGGTTTTCGCCTTGAATACATTAGCATGGAATAATAAGATAAGACCTTGGTTTTATTTTGTTGGTTTCTAAAGCTGAGGCAACGATTAATAGGGATAGTTGGGGGCATTCGTATTTAACTGTCAGAGGTGAAATTCTTGGATTTGTTAAAGACGGACTACTGCGAAAGCATTTGCCAAGAATGCTTT	ASV0942	0	0	0	0	0	0	0	0	0	0	0	0	0	0	0	0	0	0	0	0	0	0	0	0	0	0	0	0	0	0	0	0	0	0	0	0	0	0	0	0	0	0	0	0	0	0	0	0
AGCTCCAATAGCGTATATTAAAGTTGTTGCGGTTAAAAAGCTCGTAGTTGGATTTCTGCTGAGGACGACCGGTCCGCCCACTGGGTGAGTATCTGGCTCGGCCTTGGCATCTTCTTGGAGAACGTACTGCACTTGACTGTGTGGTGCGGTATCCAGGACCTTTACTTTGAGAAAATTAGAGTGTTTCAAGCAGGCACACGCCTTGAATACATTAGCATGGAATAATACTATAGGACCTTGGTTCTATTTTGTTGGTTTCTAGAACTGAGGTAATGATTGATAGGGATAGTTGGGGGCATTCGTATTTAACTGTCAGAGGTGAAATTCTTGGATTTGTTAAAGACGGACTACTGCGAAAGCATTTGCCAAGGATGTTTT	ASV0966	16	26	0	0	23	0	26	26	0	0	0	0	0	0	0	0	0	0	0	0	0	0	0	0	0	0	0	0	0	0	0	0	0	0	0	0	0	0	0	0	0	0	0	0	0	14	0	0
AGCTCCAATAGCGTATATTAAAGTTGTTGCGGTTAAAAAGCTCGTAGTTGGATTTCTGCTGAGGATGACCGGTCCGCCCTCTGGGCAGGTATCTGGTTCAGCCTTGGCATCTTCCTGAAGAACGTAGCTGCACTTGACTGTGTGGTGCGGTATTTAGGACATTTACTTTGAGGAAATTAGAGTGTTTCAAGCAAGCGCACGCCTTGAATACATTAGCATGGAATAATAAGATAGGACCTCGGTTCTATTTTGTTGGTTTCTAGAGCTGAGGTAATGATTGATAGGGATAGTTGGGGGCATTCGTATTTAACTGTCAGAGGTGAAATTCTTGGATTTGTTAAAGACGGACTACTGCGAAAGCATTTGCCAAGGATGTTTT	ASV0967	0	0	0	0	0	0	0	0	0	0	0	0	0	0	0	0	0	0	0	0	0	0	0	0	0	0	0	0	0	0	0	0	0	0	0	0	0	0	0	0	0	0	0	0	0	0	0	0
AGCTCCAATAGCGTATATTAAAGTTGTTGCGGTTAAAAAGCTCGTAGTTGGATTTCTGCTGAGGACGACCGGTCCGCCCTCTGGGTGAGTATCTGGCTCAGCCTTGGCATCTTCTTGGAGAACGTAGCTGCACTTGACTGTGTGGTGCGGTATTCAGGACTTTTACTTTGAGGAAATTAGAGTGTTTCAAGCAGGCACGCGCCTTGAATACATTAGCATGGAATAATAAGATAGGACCTCGGTTCTATTTTGTTGGTTTCTAGAGCTGAGGTAACGATTAATAGGGATAGTTGGGGGCATTCGTATTTAACTGTCAGAGGTGAAATTCTTGGATTTGTTAAAGACGGACCACTGCGAAAGCATTTGCCAAGGATGTTTT	ASV1039	0	0	0	0	0	0	0	0	0	0	0	0	0	0	0	0	0	0	0	0	0	0	0	0	0	0	0	0	0	0	0	0	0	0	0	0	0	0	0	0	0	0	0	0	0	0	0	0
AGCTCCAATAGCGTATATTAAAGTTGTTGCGGTTAAAAAGCTCGTAGTTGGATTTCTGCTGAGGACGACCGGTCCGCCCTCTGGGTGAGTATCTGGCTCGGCCTGGGCATCTTCTTGGAGAACGTAGCTGCACTTGACTGTGTGACGCGGTATCCAGGACTTTTACTTTGAGGAAATTAGAGTGTTTCAAGCAGGCACACGCCTTGAATACATTAGCATGGAATAATAAGATAGGACCTTGGTTCTATTTTGTTGGTTTCTAGAGCTGAGGTAATGATTAATAGGGATAGTTGGGGGCATTCGTATTTAACTGTCAGAGGTGAAATTCTTGGATTTGTTAAAGACGGACTACTGCGAAAGCATTTGCCAAGGATGTTTT	ASV1049	0	0	0	0	0	0	0	0	0	0	0	0	0	0	0	0	0	0	0	0	0	0	0	0	55	21	0	0	0	0	0	0	0	0	0	0	0	0	0	0	0	0	0	0	0	0	0	0
AGCTCCAATAGCGTATATTAAAGTTGTTGCGGTTAAAAAGCTCGTAGTTGGATTTCTGCTGAGGACGACCGGTCCGCCCTCTGGGTGAGTATCTGGCTCAGCCTTGGCATCTTCTTGGAGAACGTAGCTGCACTTGACTGTGTGGTGCGGTATTCAGGACTTTTACTTTGAGGAAATTAGAGTGTTTCAAGCAGGCCCGCGCCTTGAATACATTAGCATGGAATAATAAGATAGGACCTCGGTTCTATTTTGTTGGTTTCTAGAGCTGAGGTAATGATTAATAGGGATAGTTGGGGGCATTCGTATTTAACTGTCAGAGGTGAAATTCTTGGATTTGTTAAAGACGGACTACTGCGAAAGCATTTGCCAAGGATGTTTT	ASV1074	0	0	0	0	2	8	0	0	0	0	0	0	0	0	0	0	0	0	0	0	0	0	0	0	0	0	0	0	0	0	0	0	0	0	0	0	0	3	0	5	3	0	0	0	0	0	7	0
AGCTCCAATAGCGTATATTAAAGTTGTTGCGGTTAAAAAGCTCGTAGTTGGATTTCTGCTGAGGACGACCGGTCCGCCCACTGGGTGAGTATCTGGCTCGGCCTTGGCATCTTCTTGGAGAACGTACTGTACTTGACTGTATGGTGCGGTATCCAGGACCTTTACTTTGAGAAAATTAGAGTGTTTCAAGCAGGCACACGCCTTGAATACATTAGCATGGAATAATACTATAGGACCTCGGTTCTATTTTGTTGGTTTCTAGAGCTGAGGTAATGATTGATAGGGATAGTTGGGGGCATTCGTATTTAACTGTCAGAGGTGAAATTCTTGGATTTGTTAAAGACGGACTACTGCGAAAGCATTTGCCAAGGATGTTTT	ASV1129	0	45	56	27	26	0	0	0	0	0	0	0	0	0	0	0	0	0	0	0	0	0	0	0	0	0	0	0	0	0	0	0	0	0	0	0	0	0	0	0	0	0	0	0	0	0	0	0
AGCTCCAATAGCGTATATTAAAGTTGTTGCGGTTAAAAAGCTCGTAGTTGGGTTTCTGCTGAGGACGACCGGTCCGCCCTCTGGGTGAGTATCTGGCTCGGCCTGGGCATCTTCTTGGAGAACGTAGCTGCACTTGACTGTGTGGTGCGGTATCCAGGACTTTTACTTTGAGGAAATTAGAGTGTTTCAAGCAGGCACACGCCTTGAATACGTTAGCATGGAATAATAAGATAGGACCTTGGTTCTATTTTGTTGGTTTCTAGAATTGAGGTAATGATTAATAGGGATAGTTGGGGGCATTCGTATTTAACTGTCAGAGGTGAAATTCTTGGATTTGTTAAAGACGGACTACTGCGAAAGCATTTGTCAAGGATGTTTT	ASV1164	0	0	0	0	0	0	0	0	0	0	0	0	0	0	0	0	0	0	0	0	0	0	0	0	0	0	0	0	0	0	0	0	0	0	0	0	0	0	0	0	0	0	0	0	0	0	0	0
AGCTCCAATAGCGTATATTAAAGTTGTTGCGGTTAAAAAGCTCGTAGTTGGATTTCTGCTGAGGACGACCGGTCCGCCCACTGGGTGAGTATCTGGCTCGGCCTTGGCATCTTCTTGGAGAACGTACTGCACTTGACTGTGTGGTGCGGTATCCAGGACCTTTACTTTGAGAAAATTAGAGTGTTTCAAGCAGGCACACGCCTTGAATACATTAGCATGGAATAATACTATAGGACCTTGGCTCTATTTTGTTGGTTTCTAGAACTGAGGTAATGATTGATAGGGATAGTTGGGGGCATTCGTATTTAACTGTCAGAGGTGAAATTCTTGGATTTGTTAAAGACGGACTACTGCGAAAGCATTTGCCAAGGATGTTTT	ASV1173	0	0	0	0	0	0	0	0	0	0	0	0	0	0	0	0	0	0	0	0	0	0	0	0	0	0	0	0	0	0	0	0	0	0	0	0	0	14	9	0	0	0	0	0	0	0	0	0
AGCTCCAATAGCGTATATTAAAGTTGTTGCGGTTAAAAAGCTCGTAGTTGGATTTCTGCTGAGGACGACCGGTCCGCCCTCTGGGTGAGTATCTGGCTCAGCCTTGGCATCTTCTTGGAGAACGTAGCTGCACTTGACTGTGTGGTGCGGTATTCAGGACTTTTACTTTGAGGAAATTAGAGTGTTTCAAGCAGGCACGTGCCTTGAATACATTAGCATGGAATAATAAGATAGGACCTCGGTTCTATTTTGTTGGTTTCTAGAGCTGAGGTAACGATTAATAGGGATAGTTGGGGGCACTCGTATTTAACTGTCAGAGGTGAAATTCTTGGATTTGTTAAAGACGGACCACTGCGAAAGCATTTGCCAAGGATGTTTT	ASV1233	0	0	0	0	0	0	0	0	0	0	0	0	0	0	0	0	0	0	0	0	0	101	0	0	0	0	0	0	0	0	0	0	0	0	0	0	0	0	0	0	0	0	0	0	0	0	0	0
AGCTCCAATAGCGTATATTAAAGTTGTTGCGGTTAAAAAGCTCGTAGTTGGATTTCTGCTGAGGATGACCGGTCCGCCCTCTGGGCAGGTATCTGGCTCAGCTTTGGCATCTTCTTGAAAAATGTATCTGCACTTGACTGTGTGGTGCGGTATTCAGGACATTTACTTTGAGGAAATTAGAGTGTTTCAAGCAAGCGAGTGCTTTGAATACATTAGCATGGAATAATAACATAGGACCTCAGTTCTATTTTGTTGGTTTCTAGAGTTGAGGTAATGATTGATAGGGATAGTTGGGGGCATTCGTATTTAATTGTCAGAGGTGAAATTCTTGGATTTATTAAAGACGGACAACTGCGAAAGCATTTGCCAAGGATGTTTT	ASV1385	0	0	0	0	0	0	0	0	0	0	0	0	0	0	0	1	7	8	4	0	0	2	24	19	0	0	2	5	3	9	0	0	3	0	0	0	0	0	0	0	0	0	0	0	0	0	0	0
AGCTCCAATAGCGTATATTAAAGTTGTTGCGGTTAAAAAGCTCGTAGTTGGGTTTCTGCTGAGGACGACCGGTCCGCCCTCTGGGTGAGTATCTGGCTCGGCCTGGGCATCTTCTTGGAGAACGTAGCTGCACTTGACTGTGTGGTGCGGTATCCAGGACTTTTACTTTGAGGAAATTAGAGTGTTTCAAGCAGGCACACGCCTTGAATACGTTAGCATGGAATAATAAGATAGGACCTTGGTTCTATTTTGTTGGTTTCTAGAATTGAGGTAATGATTAATAGGGATAGTTGGGGGCATTCGTATTTAACTGTCAGAGGTGAAATTCTTGGACCGCCGCAAGACGAACAACAGCGAAGGCATTTGCCAAGAATGTTTT	ASV1397	0	0	0	0	0	0	0	0	0	0	0	0	0	0	0	0	0	0	0	0	0	0	0	0	0	24	19	0	0	0	0	0	0	0	0	0	0	0	0	0	0	0	0	0	0	0	0	0
AGCTCCAATAGCGTATATTAAAGTTGTTGCGGTTAAAAAGCTCGTAGTTGGATTTCTGCTGAGGATGACCGGTCCGCCCTGTGGGTGTGCATCTGGCTCAGCCTTGGCATCTTCCTGAAGAACGTAGCTGCACTTGACTGTGTGGTGCGGTATTTAGGACATTTACTTTGAGGAAATTAGAGTGTTTCAAGCAAGCGCACGCTTTGAATACATTAGCATGGAATAATAAGATAGGACCTCGGTTCTATTTTGTTGGTTTCTAGAGCTGAGGTAATGATTGATAGGGATAGTTGGGGGCATTCGTATTTAACTGTCAGAGGTGAAATTCTTGGATTTGTTAAAGACGGACTACTGCGAAAGCATTTGCCAAGGATGTTTT	ASV1481	0	0	0	0	0	0	0	0	0	0	0	0	0	0	0	0	0	0	0	0	0	0	0	0	0	0	0	0	0	0	0	0	0	0	0	0	0	0	0	0	0	0	0	0	0	0	0	0
AGCTCCAATAGCGTATATTAAAGTTGTTGCGGTTAAAAAGCTCGTAGTTGGATTTCTGCCAAGGACGACCGGTCCGCCCTCTGGGTGAGTATCTGGCTCGGCCCAGGCATCTTCTTGGAGAACGTGACTGCGCTTGACTGTGTGGTGCGGAACTCAAGACATTTACTTTGAGAAAATTAGAGTGTTCCAAGCAGGCACATGCCTTGAATACATTAGCATGGAATAATACCATAGGATTTTGGTTCTATTTTGTTGGTTTCTAGAGCCGAGGTAATGATTGATAGGGATAGTTGGGGGCATTCGAATTTAACTGTCAGAGGTGAAATTCTTGGATTTGTTAAAGACGGACTACTGCAAAAGCATTTGCCAAGGATGTTTT	ASV1515	0	0	0	0	0	0	0	0	0	0	0	0	0	0	0	0	0	0	0	0	0	0	0	0	0	0	0	0	0	0	0	0	0	0	0	0	0	0	0	0	0	0	0	0	0	0	0	0
AGCTCCAATAGCGTATATTAAAGTTGTTGCGGTTAAAAAGCTCGTAGTTGGATTTCTGCTGAGGATGACCGGTCCGCCCACTGGGTGAGTATCTGGCTCAGCCTTGGCATCTTCCTGAAGAACGTAGCTGCACTTGACTGTGTGGTGCGGTATTTAGGACATTTACTTTGAGGAAATTAGAGTGTTTCAAGCAAGCGCACGCCTTGAATACATTAGCATGGAATAATAAGATAGGACCTCGGTTCTATTTTGTTGGTTTCTAGAGCTGAGGTAATGATTAATAGGGATAGTTGGGGGCATTCGTATTTAACTGTCAGAGGTGAAATTCTTGGATTTGTTAAAGACGGACTACTGCGAAAGCATTTGCCAAGGATGTTTT	ASV1625	0	0	0	0	2	5	4	0	0	0	0	0	0	0	0	0	0	0	0	0	0	0	0	0	0	0	0	0	0	0	0	0	0	0	0	0	0	3	0	0	0	0	0	0	0	5	6	0
AGCTCCAATAGCGTATATTAAAGTTGTTGCGGTTAAAAAGCTCGTAGTTGGATTTCTGCTGAGGATGACCGGTCCGCCCTCTGGGCAGGTATCTGGCTCAGCTTTGGCATCTTCTTGAAAAATGTGTCTGCACTTGACTGTGTGGTGCAATATTCAAGACATTTACTTTGAGGAAATTAGAGTGTTTCAAGCAAGCGAGTGCTTTGAATACATTAGCATGGAATAATAACATAGGACCTTGATTCTATTTTGTTGGTTTCTAGAATTGAGGTAATGATTGATAGGGATAGTTGGGGGCATTCGTATTTAATTGTCAGAGGTGAAATTCTTGGATTTGTTAAAGACGGACTACTGCGAAAGCATTTGCCAAGGATGTTTT	ASV1671	0	0	0	0	0	0	0	0	0	0	0	0	0	0	0	0	0	0	0	0	0	0	0	0	0	0	0	0	0	0	0	0	0	0	0	0	0	0	0	0	0	0	0	0	0	0	0	0
AGCTCCAATAGCGTATATTAAAGTTGTTGCGGTTAAAAAGCTCGTAGTTGGATTTCTGTTGAGGACGACTGGTCCGCCCTCTGGGTGAGTATCTAGCTCGGCCTTGGCATCTTCTTGGAGAACGTATCTGCACTTGATTGTGTGGTTCGGTATCCAGGACTTTTACTTTGAGAAAATTAGAGTGTTTCAAGCAGGCACACGCCTTGAATACATTAGCATGGAATAATAAGATAGGACCTCGGTTCTATTTTGTTGGTTTCTAGAGCTGAGGTAATGATTGATAGGGATAGTTGGGGGCATTCGTATTTAACTGTCAGAGGTGAAATTCTTGGATTTGTTAAAGACGGACTACTGCGAAAGCATTTGCCAAGGATGTTTT	ASV1823	0	8	6	0	2	3	0	0	0	0	0	0	0	0	0	0	0	0	0	0	0	0	0	0	0	0	0	0	0	0	0	0	0	0	0	0	0	0	0	0	0	0	0	0	0	0	0	0
AGCTCCAATAGCGTATATTAAAGTTGTTGCGGTTAAAAAGCTCGTAGTTGGGTTTCTGCTGAGGACGACCGGTCCGCCCTCTGGGTGAGTATCTGGCTCGGCCTGGGCATCTTCTTGGAGAACGTAGCTGCACTTGACTGTGTGGTGCGGTATCCAGGACTTTTACTTTGAGGAAATTAGAGTGTTTCAAGCAGGCACACGCCTTGAATACGTTAGCATGGAATAATAAGATAGGACCTTGGTTCTATTTTGTTGGTTTCTAGAATTGAGGTAATGATTAATAGGGATAGTTGGGGGCATTCGTATTTAACTGTCAGAGGTGAAATTCTTGGACCGCCGCAAGACGAACGACAGCGAAGGCATTTGCCAAGAATGTTTT	ASV1835	0	0	0	0	0	0	0	0	0	0	0	0	0	0	0	0	0	0	0	0	0	0	20	0	0	0	0	0	0	0	0	0	0	0	0	0	0	0	0	0	0	0	0	0	0	0	0	0
AGCTCCAATAGCGTATATTAAAGTTGTTGCGGTTAAAAAGCTCGTAGTTGGATTTCTGCTGAGGACGACCGGTCCGCCCTCTGGGTGAGTATCTGGCTCGGCCTTGGCATCTTCTTGGAGAACGTGCTGCACTTGACTGTGTGGTGCGGTATCCAGGACCTTTACTTTGAGAAAATTAGAGTGTTTCAAGCAGGCACACGCCTTGAATACATTAGCATGGAATAATACTATAGGACCTTGGTTCTATTTTGTTGGTTTCTAGAACTGAGGTAATGATTGATAGGGATAGTTGGGGGCATTCGTATTTAACTGTCAGAGGTGAAATTCTTGGATTTGTTAAAGACGGACTACTGCGAAAGCATTTGCCAAGGATGTTTT	ASV1977	0	0	0	0	0	0	0	16	0	0	0	0	0	0	0	0	0	0	0	0	0	0	0	0	0	0	0	0	0	0	0	0	0	0	0	0	0	0	0	0	0	0	0	0	0	0	0	0
AGCTCCAATAGCGTATATTAAAGTTGTTGCGGTTAAAAAGCTCGTAGTTGGGTTTCTGCTGAGGACGACCGGTCCGCCCTCTGGGTGAGTATCTGGCTCGGCCTGGGCATCTTCTTGGAGAACGTAGCTGCACTTGACTGTGTGGTGCGGTATCCAGGACTTTTACTTTGAGGAAATTAGAGTGTTTCAAGCAGGCACACGCCTTGAATACGTTAGCATGGAATAATAAGATAGGACCTTGGTTCTATTTTGTTGGTTTCTAGAATTGAGGTAATGATTAATAGGGATAGTTGGGGGCATTCGTACTGCGACGCTAGAGGTGAAATTCTTGGACCGTCGCAAGACGAACGACTGCGAAAGCATTTGCCAAGAATGTTTT	ASV2078	0	0	0	0	0	0	0	0	0	0	0	0	0	0	0	0	0	0	0	0	0	0	0	0	0	0	0	0	0	0	0	0	0	0	0	0	0	0	0	0	0	0	0	0	0	0	0	0
AGCTCCAATAGCGTATATTAAAGTTGTTGCGGTTAAAAAGCTCGTAGTTGGGTTTCTGCTGAGGACGACCGGTCCGCCCTCTGGGTGAGTATCTGGCTCGGCCTGGGCATCTTCTTGGAGAACGTAGCTGCACTTGACTGTGTGGTGCGGTATCCAGGACTTTTACTTTGAGGAAATTAGAGTGTTTCAAGCAGGCACACGCCTTGAATACGTTAGCATGGAATAATAAGATAGGACCTTGGTTCTATTTTGTTGGTTTCTAGAATTGAGGTAATGATTAATAGGGATAGTTGGGGGCATTCGTACTGCGGCGACAGAGGTGAAATTCTTGGACCGCCGCAAGACGAACAACAGCGAAGGCATTTGCCAAGAATGTTTT	ASV2130	0	0	0	0	0	0	0	0	0	0	0	0	0	0	0	0	0	0	0	0	0	0	0	0	0	9	14	0	0	0	0	0	0	0	0	0	0	0	0	0	0	0	0	0	0	0	0	0
AGCTCCAATAGCGTATATTAAAGTTGTTGCGGTTAAAAAGCTCGTAGTTGGATTTCTGCTGAGGATGACCGGTCCGCCCTCTGGGCAGGTATCTGGCTCAGCTTTGGCATCTTCTTGAAAAATGTATCTGCACTTGACTGTGTGGTGCGGTATTCAGGACATTTACTTTGAGGAAATTAGAGTGTTTCAAGCAAGCGAGTGCTTTGAATACATTAGCATGGAATAATAACATAGGACCTCAGTTCTATTTTGTTGGTTTCTAGAGTTGAGGTAATGATTGATAGGGATAGTTGGGGGCATTCGTATTTAACTGTCAGAGGTGAAATTCTTGGATTTGTTAAAGACGGACTACTGCGAAAGCATTTGCCAAGGATGTTTT	ASV2181	0	0	0	0	0	0	0	0	0	0	0	0	0	0	0	0	0	0	0	0	0	13	0	2	0	0	0	0	0	0	0	0	0	0	0	0	0	0	0	0	0	0	0	0	0	0	0	0
AGCTCCAATAGCGTATATTAAAGTTGTTGCGGTTAAAAAGCTCGTAGTTGGATTTCTGCCGAGGACGACCGGTCCGCCCTCCGGGTGAGTATCTGGCTCGGCCTGGGCATCTTCTTGGAGAACGTAGCTGCACTTGACTGTGTGGTGCGGTATCCAGGACTTTTACTTTGAGGAAATTAGAGTGTTTCAAGCAGGCACACGCCTTGAATACATTAGCATGGAATAATAAGATAGGACCTTGGTTCTATTTTGTTGGTTTCTAGAACTGAGGTAATGATTAATAGGGATAGTTGGGGGCATTCGTATTTAACTGTCAGAGGTGAAATTCTTGGATTTGTTAAAGACGGACTACTGCGAAAGCATTTGCCAAGGATGTTTT	ASV2205	0	0	0	0	0	0	0	0	0	0	0	0	0	0	0	0	0	0	0	0	0	0	0	0	0	0	0	0	0	0	0	0	0	0	0	0	0	0	0	0	0	0	0	0	0	11	0	0
AGCTCCAATAGCGTATATTAAAGTTGTTGCGGTTAAAAAGCTCGTAGTTGGATTTCTGTTGAGGACGACTGGTCCGCCCTCTGGGTGAGTATCTAGCTCGGCCTTGGCATCTTCTTGGAGAACGTATCTGCACTTGATTGTGTGGTTCGGTATCCAGGACTTTTACTTTGAGAAAATTAGAGTGTTTCAAGCAGGCACACGCCTTGAATACATTAGCATGGAATAATAAGATAGGACCTCGGTTCTATTTTGTTGGTTTCTAGAGCTGAGGTAACGATTAATAGGGATAGTTGGGGGCATTCGTATTTAACTGTCAGAGGTGAAATTCTTGGATTTGTTAAAGACGGACCACTGCGAAAGCATTTGCCAAGGATGTTTT	ASV2206	0	0	0	0	1	0	0	0	0	0	0	0	0	0	0	0	0	0	0	0	0	0	0	0	0	0	0	0	0	0	0	0	0	0	0	0	0	0	0	0	1	7	7	0	0	0	0	0
AGCTCCAATAGCGTATATTAAAGTTGTTGCGGTTAAAAAGCTCGTAGTTGGATTTCTGCTGAGGACGACCGGTCTGCCCACTGGGTGTGAATCTGGCTCGGCCTGAGCATCTTCTTGGAGAACGCTCTGCACTTGATTGTGTGGTGCGGTATCCAGGACTTTTACTTTGAGAAAATTAGAGTGTTTCAAGCAGGCATACGCCTTGAATACATTAGCATGGAATAATAATATAGGACCTTGGTTCTATTTTGTTGGTTTCTAGAACTGAGGTAATGATTAATAGGGATAGTTGGGGGCATTCGTATTTAACTGTCAGAGGTGAAATTCTTGGATTTGTTAAAGACGAACTACTGCGAAAGCATTTGCCAAGGATGTTTT	ASV2325	0	0	0	0	0	0	0	5	1	0	0	0	0	0	0	0	0	0	0	0	0	0	0	0	0	0	0	0	0	0	0	0	0	0	0	0	0	0	0	0	0	0	0	0	0	0	0	0
AGCTCCAATAGCGTATATTAAAGTTGTTGCGGTTAAAAAGCTCGTAGTTGGATTTCTGTTCAGGACGACCGGTCCGCCCTCCGGGTGAGCATCTGGTTCGGCCTGGGCATCTTCTTGGAGAACGTCGCTGCACTTGACTGTGTGGTGCGGTATCCAGGACTTTTACTTTGAGGAAATTAGAGTGTTTCAAGCAGGCACACGCCTTGAATACATTAGCATGGAATAATAAGATAGGACCTTGGTTCTATTTTGTTGGTTTCTAGAACTGAGGTAATGATTAATAGGGATAGTTGGGGGCATTCGTATTTAACTGTCAGAGGTGAAATTCTTGGATTTGTTAAAGACGAACTACTGCGAAAGCATTTGCCAAGGATGTTTT	ASV2865	0	0	0	0	0	0	0	0	0	0	0	0	0	0	0	0	0	0	0	0	0	0	0	0	0	0	0	0	0	0	0	0	0	0	0	0	0	0	0	0	0	0	0	0	0	0	0	0
AGCTCCAATAGCGTATATTAAAGTTGTTGCGGTTAAAAAGCTCGTAGTTGGATTTCTGCTGAGGACAACCGATCCGCCCCCTGGGTGAGTATCTGGCTTGGCCTTGGCATCTTCTTGGAGAGCGTTACTGCACTTGACTGTGTGGTACGGTATCCAGGACTTTTACTTTGAGAAAATTAGAGTGTTTCAAGCAGGCACACGCCTTGAATACATTAGCATGGAATAATAATATAGGACCTTGGTTCTATTTTGTTGGTTTCTAGAACTGAGGTAATGATTAATAGGGATAGTTGGGGGCATTCGTATTTAACTGTCAGAGGTGAAATTCTTGGATTTGTTAAAGACGAACTACTGCGAAAGCATTTGCCAAGGATGTTTT	ASV3063	0	0	0	0	0	0	0	0	0	0	0	0	0	0	0	0	0	0	0	0	0	0	0	0	0	0	0	0	0	0	0	0	0	0	0	0	0	0	0	0	0	0	0	0	0	0	0	0
AGCTCCAATAGCGTATATTAAAGTTGTTGCGGTTAAAAAGCTCGTAGTTGGATTTCTGCTGAGGACGACTGGTCTGCCCTGTGGGTGCGTATCTCGCTCTGCCTTGGCATCTTCTTGGAGAATGTTGCTGCACTTGATTGTGTGATAGGGACACTTGGGGGCACTCGTATTTAATTGTCAGAGGTGAAATTCTTGGATTTATTAAAGACGGACCACTGCGAAAGCATTTGCCAAGGATGTTTT	ASV3170	0	0	0	0	0	0	0	0	0	0	0	0	0	0	0	0	0	0	0	0	0	0	0	0	0	0	0	0	0	0	0	0	0	0	0	0	0	0	0	0	0	0	0	0	0	0	0	0
AGCTCCAATAGCGTATATTAAAGTTGTTGCGGTTAAAAAGCTCGTAGTTGGATTTCTGTTCAGGACGACCGGTCCGCCCTCCGGGTGAGCATCTGGTTCGGCCTGGGCATCTTCTTGGAGAACGTCGCTGCACTTGACTGTGTGGTGCGGTATCCAGGACTTTTACTTTGAGGAAATTAGAGTGTTTCAAGCAGGCACACGCCTTGAATACATTAGCATGGAATAATAAGATAGGACCTTGGTTCTATTTTGTTGGTTTCTAGAACTGAGGTAATGATTAATAGGGATAGTTGGGGGCATTCGTATTTAACTGTCAGAGGTGAAATTCTTGGATTTGTTAAAGACGGACTACTGCGAAAGCATTTGCCAAGGATGTTTT	ASV3546	0	0	0	0	0	0	0	0	0	0	0	0	0	0	0	0	0	0	0	0	0	1	0	0	0	0	0	0	0	0	0	0	0	0	0	0	0	0	0	0	0	0	0	0	0	0	0	0
AGCTCCAATAGCGTATATTAAAGTTGTTGCGGTTAAAAAGCTCGTAGTTGGATTTCTGCTGAGGACGACTGGTCTGCCCTGTGGGTGCGTATCTGGCTCTGCCTTGGCATCTTCTTGGAGAATGTTGCTGCACTTGATTGTGTGATAGGGACACTTGGGGGCACTCGTATTTAATTGTCAGAGGTGAAATTCTTGGATTTATTAAAGACGGACCACTGCGAAAGCATTTGCCAAGGATGTTTT	ASV3567	0	0	0	0	0	0	0	0	0	0	0	0	0	0	0	0	0	0	0	0	0	0	0	0	8	0	0	0	0	0	0	0	0	0	0	0	0	0	0	0	0	0	0	0	0	0	0	0
AGCTCCAATAGCGTATATTAAAGTTGTTGCGGTTAAAAAGCTCGTAGTTGGATTTCTGCTGAGGATGACCGGTCCGCCCTCTGGGCAGGTATCTGGTTCAGCCTTGGCATCTTCCTGAAGAACGTAGCTGCACTTGACTGTGTGGTGCGGTATTTAGGACATTTACTTTGAGGAAATTAGAGTGTTTCAAGCAAGCGCACGCCTTGAATACATTAGCATGGAATAATAAGATAGGACCTCGGTTCTATTTTGTTGGTTTCTAGAGCTGAGGTAATGATTAATAGGGATAGTTGGGGGCATTCGTATTTAACTGTCAGAGGTGAAATTCTTGGATTTGTTAAAGACGGACTACTGCGAAAGCATTTGCCAAGGATGTTTT	ASV3720	0	0	0	0	0	0	0	0	0	0	0	0	0	0	0	0	0	0	0	0	0	0	0	0	0	0	0	0	0	0	0	0	0	0	0	0	0	0	0	0	0	0	0	0	0	0	0	0
AGCTCCAATAGCGTATATTAAAGTTGTTGCGGTTAAAAAGCTCGTAGTTGGATTTCTGCTGAGGATGACCGGTCCGCCCACTGGGTGAGTATCTGGCTCAGCCTTGGCATCTTCCTGAAGAACGTAGCTGCACTTGACTGTGTGGTGCGGTATTTAGGACATTTACTTTGAGGAAATTAGAGTGTTTCAAGCAAGCGCACGCCTTGAATACATTAGCATGGAATAATAAGATAGGACCTCGGTTCTATTTTGTTGGTTTCTAGAGCTGAGGTAACGATTAATAGGGATAGTTGGGGGCATTCGTATTTAACTGTCAGAGGTGAAATTCTTGGATTTGTTAAAGACGGACCACTGCGAAAGCATTTGCCAAGGATGTTTT	ASV4050	0	0	0	0	0	0	0	0	0	0	0	0	0	0	0	0	0	0	0	0	0	0	0	0	0	0	0	0	0	0	0	0	0	0	0	0	0	0	0	0	0	0	0	0	0	0	0	0
AGCTCCAATAGCGTATATTAAAGTTGTTGCGGTTAAAAAGCTCGTAGTTGGATTTCTGCTGAGGATGACCGGTCCGCCCTCTGGGCAGGTATCTGGCTCAGCTTTGGCATCTTCTTGAAAAATGTATCTGCACTTGACTGTGTGGTGCGGTATTCAGGACATTTACTTTGAGGAAATTAGAGTGTTTCAAGCAAGCGAGTGCTTTGAATACATTAGCATGGAATAATAACATAGGACCTCAATTCTATTTTGTTGGTTTCTAGAATTGAGGTAATGATTGATAGGGATAGTTGGGGGCATTCGTATTTAATCGTCAGAGGTGAAATTCTTAAATTTGTTAAAGACGGACTACTGCGAAAGCATTAGCCAAGGATGTTTT	ASV4289	0	0	0	0	0	0	0	0	0	0	0	0	0	0	0	0	0	0	0	0	0	0	0	0	0	0	0	0	0	0	0	0	0	0	0	0	0	0	0	0	0	0	0	0	0	0	0	0
AGCTCCAATAGCGTATATTAAAGTTGTTGCGGTTAAAAAGCTCGTAGTTGGATTTCTGCTGAGGACGACCGGTCCGCCCACTGGGTGAGAATCTGGTTCGGCCTGGGCATCTTCTTGGAGAACGTTGCTGCACTTGATTGTGTGGCGCGGCATCCAGGACTTTTACTTTGAGAAAATTAGAGTGTTTCAAGCAGGCATACGCCTTGAATACATTAGCATGGAATAATAATATAGGACCTTGGTTCTATTTTGTTGGTTTCTAGAACTGAGGTAATGATTAATAGGGATAGTTGGGGGCATTCGTATTTAACTGTCAGAGGTGAAATTCTTGGATTTGTTAAAGACGAACTACTGCGAAAGCATTTGCCAAGGATGTTTT	ASV4664	0	0	0	0	0	0	0	1	0	0	0	0	0	0	0	0	0	0	0	0	0	0	0	0	0	0	0	0	0	0	0	0	0	0	0	0	0	0	0	0	2	0	0	0	0	0	0	0
AGCTCCAATAGCGTATATTAAAGTTGTTGCGGTTAAAAAGCTCGTAGTTGGATTTCTGCTGAGGACGACCGGTCCGCCCTCTGGGTGAGTATCTGGCTCGGCCTTGGCATCTTCTTGGAGAACGTTACTGCACTTGATTGTGTGGTGCGGTATCCAGGACTTTTACTTTGAGGAAATTAGAGTGTTTCAAGCAGGCGCACGCCTTGAATACATTAGCATGGAATAATAAGATAGGACCTTGGTTCTATTTTGTTGGTTTCTAGAGCTGAGGTAATGATTAATAGGGATAGTTGGGGGCATTCGTATTTAACTGTCAGAGGTGAAATTCTTGGATTTGTTAAAGACGGACTACTGCGAAAGCATTTGCCAAGGATGTTTT	ASV0607	0	0	0	0	0	0	0	0	0	0	0	0	0	0	0	0	0	0	0	0	0	0	0	0	0	0	0	0	0	0	0	0	0	0	0	0	0	0	0	0	0	0	0	0	0	0	0	0
AGCTCCAATAGCGTATATTAAAGTTGTTGCGGTTAAAAAGCTCGTAGTTGGATTTCTGCTGAGGACGACCGGTCCGCCCTCTGGGTGAGTATCTGGCTCGGCCTTGGCATCTTCTTGGAGAACGTTACTGCACTTGATTGTGTGGTGCGGTATCCAGGACTTTTACTTTGAGGAAATTAGAGTGTTTCAAGCAGGCGCACGCCTTGAATACATTAGCATGGAATAATAAGATAGGACCTTGGTTCTATTTTGTTGGTTTCTAGAACTGAGGTAATGATTAATAGGGATAGTTGGGGGCATTCGTATTTAACTGTCAGAGGTGAAATTCTTGGATTTGTTAAAGACGGACTACTGCGAAAGCATTTGCCAAGGATGTTTT	ASV0648	14	21	35	17	11	0	0	0	0	0	0	0	0	0	0	0	0	0	0	0	0	0	0	0	0	0	0	0	0	0	0	0	0	0	0	0	0	0	0	0	0	0	41	0	19	16	0	20
AGCTCCAATAGCGTATATTAAAGTTGTTGCAGTTAAAAAGCTCGTAGTTGGATTTCTGGTCGGAGTGATCGGTCCGCCTCTATTCGGGGTGTGTACTTGTTTGTCACCTCCAGCCATCCTTGAGGCGAACTGTTCTGGCATTGAGTTGTTGGGGCAGGGAACCTCATCTTTTACTGTGAAAAAATTAGAGTGTTTAAAGCAGGCTTACGCCGTTGAATACATTAGCATGGAATAATAAGATAGGACTTTGGTGGTTTTATTTTGTTGGTTTGCACACCAAGGTAATGATTAATAGGGATAGTTGGGGGTATTCGTATTTAATTGTCAGAGGTGAAATTCTTGGATTTCTGAAAGACGAACTACTGCGAAAGCATTTACCAAGGATGTTTT	ASV2131	0	0	0	0	0	0	0	0	0	0	0	0	0	0	0	0	0	0	0	0	0	0	0	0	0	0	0	0	0	0	0	0	0	0	0	0	0	0	0	0	0	0	0	0	0	0	0	0
AGCTCCAATAGCGTATATTAAAGTTGTTGCAGTTAAAAAGCTCGTAGTTGAATTTGTTGGTGGATATATAAACTATTTTTGATTACCGTGAGAAAATTAGAGTGCTCAAAGCAGGTTTTTATGCTTGACTAATTCAGCATGGAATAATGGAATAGGGTCGTGATCTTATTTTATTGGTTTTTTTGATCAAGATGATGGTTGATAGGAACAGTTGGGGACGTTGATACTGTCTTGTCAGAGGTGAAATTCTTGGATTAAGACAAGATGAACTTTTGCGAAAGCATTCGTCAAGGATGTTTT	ASV0220	0	0	0	0	0	0	0	0	0	0	0	0	0	0	0	0	25	0	0	0	0	0	0	0	0	0	0	0	0	273	16	14	12	0	0	0	0	0	0	0	0	0	0	0	0	0	0	0
AGCTCCAATAGCGTATATTAAAGTTGTTGCAGTTAAAAAGCTCGTAGTTGGATTTTGGGTCGTGTTCGTTCGTCCGCCGTAAGGTGTGTATGGATGGGTACTTCCTTCTTCTGGAAGGCTGTGTGTGCTCTTAGTTGAGTGTGCATAGAGTTCCGGACTTTTACTGTGAGAAAATTAGAGTGTTCAAAGCAGGCTTCTGCCCGAATACTTCAGCATGGAATAATGGAATAGGATCATGATCTTATTTTGTTGGTTTCTAAGATCAAGATAATGATTAATAGGGATAGTTGGGGGCATTAATATTTAATTGTCAGAGGTGAAATTCTTGGATTTATGAAAGATTAACTTCTGCGAAAGCATTTGCCAAAAATGTTTT	ASV0320	0	0	0	0	0	0	0	0	0	0	0	0	0	0	12	0	0	0	0	0	0	0	0	0	0	0	0	0	0	0	0	0	0	0	0	0	0	0	0	0	0	0	0	0	0	0	0	0
AGCTCCAATAGCGTATATTAAAGTTGTTGCAGTTAAAAAGCTCGTAGTTGGATTTTGGGTCGTGTTCGTTCGTCCGCCGTAAGGTGTGTACGGACGGGTACTTCCTTCTTCTGGAAGGCTGTGTGTGCTCTTAGTTGAGTGTGCATAGAGTTCCGGACTTTTACTGTGAGAAAATTAGAGTGTTCAAAGCAGGCTTCTGCCCGAATACTTCAGCATGGAATAATGGAATAGGATCATGATCTTATTTTGTTGGTTTCTAAGATCAAGATAATGATTAATAGGGATAGTTGGGGGCATTAATATTTAATTGTCAGAGGTGAAATTCTTGGATTTATGAAAGATTAACTTCTGCGAAAGCATTTGCCAAAAATGTTTT	ASV0486	0	0	0	0	0	0	0	0	0	0	0	0	0	0	0	2	0	0	0	0	0	0	0	0	0	0	0	0	0	0	0	0	0	0	0	0	0	0	11	0	0	0	0	0	0	0	0	0
AGCTCCAATAGCGTATATTAAAGTTGTTGCAGTTAAAAAGCTCGTAGTTGGATTTTGGATCGGCCTTTTCCGCGAGCTAAACGGTTCGTCGGGAAAGGACGATCTTCTTTCTCGAAGTCCTCTTCTGCTCTTAATTGAGTGGGAGAGGAAGTCGAGACGTTTACTGTGAGAAAATTAGAGTGTTCAAAGCAAGCATAACGCATGAATATTGCAGCATGGAATAATGGAATAAGATCACGGTCTTTTTTCGTTGGTTTATGAGATCGAGATCATGATTAATAGGGACAGTTGGGGGCATTAATATTTAATTGTCAGAGGTGAAATTCTTGGATTTATGAAAGATTAACTTCTGCGAAAGCATTTGCCAAGGATGTTTT	ASV0540	0	0	0	0	0	0	0	0	0	0	0	0	0	0	0	0	0	0	0	0	0	0	0	0	0	0	0	0	0	0	0	0	0	0	0	0	0	0	0	0	0	0	0	0	0	0	0	0
AGCTCCAATAGCGTATATTAAAGTTGTTGCAGTTAAAAAGCTCGTAGTTGGATGTTGGGTTCTAGTGATGTGTGGTGCTCTTTTAGAGTACTATCATCCTGTCCCTTTTTCTCGAGGCTTATAAGTGCACTTAATCGTGTGTTTATAATGTTCGGGACTTTTACCGTGAGAAAATTAGAGTGTTCATAGCAGGCTAGTGCTTGAATATTACAGCATGGAATAATGGAATAGGATCATGATCTTATTTTGTTGGTTTCTAAGATTAAGATAATGATTAATAGGGATAGTTGGGGGCATTAATATTTAGTTGTCAGAGGTGAAATTCTTAGATTTACAAAAGATTAACTTCTGCGAAAGCATTTGCCAAGGATGTTTT	ASV0580	0	0	0	0	0	0	0	0	0	0	0	0	0	0	0	0	0	0	0	0	0	0	0	35	10	5	2	4	0	0	7	0	0	0	5	9	4	3	0	0	0	0	0	0	0	0	0	0
AGCTCCAATAGCGTATATTAAAGTTGTTGCAGTTAAAAAGCTCGTAGTTGGATGTTTGGGTTTTTCTGGCTATTATCGGTTTATTATTCTTTTAGAGTTTTATTGATAGTGCCGACCCATTTTTTTCTCAAGGCCCTATGGATGTACTTAACCGTGCTGTTTGTAGGAGGTTTGGGACTTTTACCGTGAGAAAATTAGAGTGTTCATAGCAGGCTTGTGCTTGAATATTACAGCATGGAATAATGGAATAGGATCATGATCTTATTTTGTTGGTTTCTAAGATTAAGATAATGATTAATAGGGATAGTTGGGGGCATTAATATTTAGTTGTCAGAGGTGAAATTCTTAGATTTACAAAAGATTAACTTCTGCGAAAGCATTTGCCAAGGATGTTTT	ASV0797	0	14	67	168	25	0	0	0	0	3	0	0	0	0	0	0	0	0	0	0	0	0	0	0	0	0	0	0	0	0	0	0	0	0	0	0	0	0	0	0	0	0	0	0	0	0	0	0
AGCTCCAATAGCGTATATTAAAGTTGTTGCAGTTAAAAAGCTCGTAGTTGGATTTTGGGGTGTGCTTGCTCGTCTTGCCGTAAGGTAAGCACGGACGGGTGCACTCTTACTTCTGGAAGGCTGTGTGGGCCCTTAACTGTGGCGTGCATAGAGTTCCGGACTTTTACTGTGAGAAAATTAGAGTGTTCAAAGCAGGCTTTGCTGCCCGAATACTTCAGCATGGAATAATGGAATAGGATCACGGTCTTATTTTGTTGGTTTCTAAGATCGAGATAATGATTAATAGGGATAGTTGGGGGCATTAATATTTAATTGTCAGAGGTGAAATTCTTGGATTTATGAAAGATTAACTTCTGCGAAAGCATTTGCCAAAAATGTTTT	ASV0821	0	0	0	0	0	0	0	0	0	0	0	0	0	0	0	0	0	0	0	0	0	0	0	0	0	0	0	0	0	0	0	0	0	0	0	0	0	0	0	0	0	0	0	0	0	0	0	0
AGCTCCAATAGCGTATATTAAAGTTGTTGCAGTTAAAAAGCTCGTAGTTGAATTTTGTGGATATATATAAACTATTTTTGATTACCGTGAGAAAATTAGAGTGCTCAAAGCAGGTTTTTATGCTTGACTAATTCAGCATGGAATAATGGAATAGGGTCGTGATCTTATTTTATTGGTTTTTTTGATCAAGATGATGGTTGATAGGAACAGTTGGGGACGTTGATACTGTCTTGTCAGAGGTGAAATTCTTGGATTAAGACAAGATGAACTTTTGCGAAAGCATTCGTCAAGGATGTTTT	ASV1014	0	0	0	0	0	0	0	0	0	0	0	0	0	0	0	0	0	0	0	0	0	0	0	0	0	0	0	0	0	17	0	0	9	0	0	0	0	0	0	0	0	0	0	0	0	0	0	0
AGCTCCAATAGCGTATATTAAAGTTGTTGCAGTTAAAAAGCTCGTAGTTGGATTTTAGATTATGTTTACTGGTCTGCCGAGAGGTATGTACTGGTAGGCATTTTCTTCTTCTCGAAGACTGTATGTGCTCTTAACCGGGTGTGTACAGGGTTCGGGACTTTTACTGTGAGAAAATTAGAGTGTTTAAAGCAGGCGTTTGCTTGAATATTGCAGCATGGAATAATGGAATAGGATCACGATCTTATTTTGTTGGTTTCTAGGATCGAGATAATGATTAATAGGGATAGTTGGGGGCATTAATATTTAATTGTCAGAGGTGAAATTCTTGGATTTATGAAAGATTAACTTCTGCGAAAGCATTTGCCAAGGATGTTTT	ASV1204	0	0	0	0	0	0	0	0	0	0	0	0	0	0	0	0	0	0	0	0	0	0	0	0	0	0	0	0	0	0	0	0	0	0	0	0	0	0	0	0	0	0	0	0	0	0	0	0
AGCTCCAATAGCGTATATTAAAGTTGTTGCAGTTAAAAAGCTCGTAGTTGGATGTTGGGTACTAGTTATGTATGGTGCTCTTTTAGAGTACTGTCATGCTGTCCCTTTTTCTCGAGGCCTATAAGTGCACTTAATCGTGTGTTTATAGTGTTCGGGACTTTTACCGTGAGAAAATTAGAGTGTTCATAGCAGGCTTGTGCTTGAATATTACAGCATGGAATAATGGAATAGGATCATGATCTTATTTTGTTGGTTTCTAAGATTAAGATAATGATTAATAGGGATAGTTGGGGGCATTAATATTTAGTTGTCAGAGGTGAAATTCTTAGATTTACAAAAGATTAACTTCTGCGAAAGCATTTGCCAAGGATGTTTT	ASV1892	0	0	0	0	0	0	0	0	0	0	0	0	0	0	0	0	0	0	0	0	0	0	0	0	0	0	0	0	0	0	0	0	0	0	0	0	0	0	0	0	0	0	0	0	0	0	0	0
AGCTCCAATAGCGTATATTAAAGTTGTTGCAGTTAAAAAGCTCGTAGTTGGATTTTGGGTTACACTTACTGGTCGGCCGCAAGGTCTGTACTGGTATGGTGTTTCCTTCCTCTCGAAGGCTGTGCGTGCTCTTAACTGAGTGTGTGCAGAGTTCGGGACTTTTACTGTGAGAAAATTAGAGTGTTCAAAGCAGGCTTATGCTTGAATATTGCAGCATGGAATAATGGAATAGGATCACGATCTTATTTTGTTGGTTTCTAAGATCGAGATAATGATTAATAGGGATAGTTGGGGGCATTAATATTTAATTGTCAGAGGTGAAATTCTTGGATTTATGAAAGATTAACTTCTGCGAAAGCATTTGCCAAGGATGTTTT	ASV2037	0	0	0	0	0	0	0	0	0	0	0	0	0	0	0	0	0	0	0	0	0	0	0	0	0	0	0	0	0	0	0	0	0	0	0	0	0	0	0	0	0	0	0	0	0	0	0	0
AGCTCCAATAGCGTATATTAAAGTTGTTGCAGTTAAAAAGCTCGTAGTTGGATTTTGGATTGAGTCTAACGGTCTGCCGTGAGGTACGCACTGTTGGGTTCTTTCTTCTTCTCAAAGGCCATGTGTGCTCTTAACTGAGTGTGCATGGAGTTTGGGGTTTTTACTGTGAGAAAATTAGAGTGTTCAAAGCAGGCATTTGCTTGAATATTGCAGCATGGAATAATGGAATAGGATCACGATCTTATTTTGTTGGTTTCTAGGATCGAGATAATGATTAATAGGGATAGTTGGGGGCATTAATATTTAATTGTCAGAGGTGAAATTCTTGGATTTATGAAAGATTAACTTCTGCGAAAGCATTTGCCAAGGATGTTTT	ASV2598	0	0	0	0	0	0	0	0	0	0	0	0	0	0	0	0	0	0	0	0	0	0	0	0	0	0	0	0	0	0	0	0	0	0	0	0	0	0	0	0	0	0	0	0	0	0	0	0
AGCTCCAATAGCGTATATTAAAGTTGTTGCAGTTAAAAAGCTCGTAGTTGGATTTTGGATTGAGTCTAACGGTCTGCCGAAAGGTTGAACTGTTGGGTTCTTTCTTCTTCTCGAAAGTCATGTGTGCTCTTAACTGAGTGTGCATGAGGTTCGAGACTTTTACTGTGAGAAAATTAGAGTGTTCAAAGCAGGCATTTGCTTGAATATTGCAGCATGGAATAATGGAATAGGATCACGATCTTATTTTGTTGGTTTCTAGGATCGAGATAATGATTAATAGGGATAGTTGGGGGCATTAATATTTAATTGTCAGAGGTGAAATTCTTGGATTTATGAAAGATTAACTTCTGCGAAAGCATTTGCCAAGGATGTTTT	ASV3915	0	0	0	0	0	0	0	0	0	0	0	0	0	0	0	0	0	0	0	0	0	0	0	0	0	0	0	0	0	0	0	0	0	0	0	0	0	0	0	0	0	0	0	0	0	0	0	0
AGCTCCAATAGGATATATCAAAGTTGTTGCAGTTGAAAAGCTCGTAGTCGTATTTCTGGTGGGTTGTTGTCTTTGCTCGGGTTTGACGAAAGTCGTTCTCAGTATAAGGCCGCCTGCCATTTTGTGGATCAAAGTTGAGCGAAGTGTACGCAAGTATGCCAACTCAGCTCCACTCAGTCACTGAGAGCAAATTGGAGTGCTCAAAGCAGGCTTTACAGCTTTGAACATCTTAGCTTGGAATGACAAAGTACGACTACTCGTTCACTTTGTTGGTTATGAATGGGAAGTAATGATAAATAGGAACAGTTGCGGGGGTACTCGTACTGGAAAGTCAGAGGTGAAATTCTTGGATTTTTCCACGACGAACAACTGCGAAAGCATTTACCAAGGATGTTTT	ASV1272	0	10	0	0	0	0	0	0	0	0	0	0	0	0	0	0	0	0	0	0	0	0	0	0	0	0	0	0	0	0	0	0	0	0	0	0	0	0	0	0	0	0	0	0	0	0	0	0
AGCTCCAATAGGATATATCAAAGTTGTTGCAGTTGAAAAGCTCGTAGTCGTATTTCTGGTGGGTTGATGTTCGGTCAGGCATAACGCAAGTTGTGTTTGGTTTGGACCGCCTGCCATTTTGTGGGTTAAAGTTGGGCTCGTGCACGCAAGTGTGCTTGTTCAGCTCCACTCCGTCACTGAGAGCAAATTGGAGTGCTCAAAGCAGGCTTTACAGCTTTGAACATTTTAGCTTGGAATGACAAAGTACGACTATTCGTTCACTTTGTTGGTTATGAATGAAAAGTAATGATAAATAGGAACAGTTGCGGGGGTACTCGTACTGGAAAGTCAGAGGTGAAATTCTTGGATTTTTCCACGACGAACGACTGCGAAAGCATTTACCAAGGATGTTTT	ASV2548	0	0	2	0	0	0	0	0	0	0	0	0	0	0	0	0	0	0	0	0	0	0	0	0	0	0	0	0	0	0	0	0	0	0	0	0	0	0	0	0	0	9	0	0	0	0	0	0
AGCTCCAATAGGATATATCAAAGTTGTTGCAGTTGAAAAGCTCGTAGTCGTATTTCTGATGGGTCGATGTTCTGGGCAGTGTTGACGCAAGTTGATGCTGGATCAGGCCGCCTGTCATTTTGTGGGCCAATGTGGCCATGGTGTGGTTAACTCTATGTCATGGTCGCACCACTCCGTCACTGAGAGCAAATTGGAGTGCTCAAAGCAGGCTTTACAGCTTTGAACATCTTAGCTTGGAATGACAAAGAATGACTTTTTGTTCACTTTGTTGGTTATGAATAGGAAGTAATGATAAATAGGAACAGTTGCGGGGGTACTCGTACTGGAAAGTCAGAGGTGAAATTCTTGGATTTTTCCACGACGAACGACTGCGAAAGCATTTACCAAGGATGTTTT	ASV2981	0	0	0	0	0	0	0	0	0	0	0	0	0	0	0	0	0	0	0	0	0	0	0	0	0	0	0	0	0	0	0	0	0	0	0	0	0	0	0	0	0	6	0	0	0	0	0	0
AGCTCCAATAGGATATATCAAAGTTGTTGCAGTTGAAAAGCTCGTAGTCGTATTTCTGGTGGGTTGATGTTCCTTGCTCTTTCGGGCGCAAGCCTGGGAGGCTCGGGGCCGCCTGCCATTTTGTGGGCCAATGTGGCCTAGCGCGTGGTTCGCTCCATGGCTGGGTCGCACCACTCCGTCACTGAGAGCAAATTGGAGTGCTCAAAGCAGGCTTTACAGCTTTGAACATCTTAGCTTGGAATGACAAAGTATGACTTTTTGTTCACTTTGTTGGTTATGAATAGGAAGTAATGATAAATAGGAACAGTTGCGGGGGTACTCGTACTGGAAAGTCAGAGGTGAAATTCTTGGATTTTTCCACGACGAACGACTGCGAAAGCATTTATCAAGGATGTTTT	ASV3473	0	0	0	0	0	0	0	0	0	0	0	0	0	0	0	0	0	0	0	0	0	0	0	0	0	0	0	0	0	0	0	0	0	0	0	0	0	0	0	0	0	0	0	0	0	0	0	0
AGCTCCAATAGGATATATCAAAGTTGTTGCAGTTGAAAAGCTCGTAGTCGTATTTCTGATGGGTCGATGTTCTGGGCAGTGTTGACGCAAGTTGATGCTGGATCAGGCCGCCTGTCATTTTGTGGGCCAATGTGGCCATGGTGTGGTTAACTCTATGTCATGGTCGCACCACTCCGTCACTGAGAGCAAATTGGAGTGCTCAAAGCAGGCTTTACAGCTTTGAACATCTTAGCTTGGAATGACAAAGTATGACTTTTTGTTCACTTTGTTGGTTATGAATAGGAAGTAATGATAAATAGGAACAGTTGCGGGGGTACTCGTACTGGAAAGTCAGAGGTGAAATTCTTGGATTTTTCCACGACGAACGACTGCGAAAGCATTTATCAAGGATGTTTT	ASV4297	0	0	0	0	0	0	0	0	0	0	0	0	0	0	0	0	0	0	0	0	0	0	0	0	0	0	0	0	0	0	0	0	0	0	0	0	0	0	0	0	0	0	0	0	0	0	0	0
AGCTCCAATAGGATATATCAAAGTTGTTGCAGTTGAAAAGCTCGTAGTCGTATTTCTGGTGGGTTGATGTCTTGCCGGTTTTGGACGAAAGTTCTTGCTGGTTTGGACCGCCTGCCATTTTGTGGGTTCAAGTGGTCTTGTCGGGGTTTACTCACCGATTTGATCGCTCCACTCCGTCACTGAGAGCAAATTGGAGTGCTCAAAGCAGGCTTTACAGCTTTGAACATTTTAGCTTGGAATGACAAAGAATGACTTTTTGTTCACTTTGTTGGTTATGAATGGGAAGTAATGATAAATAGGAACAGTCACGGGGGTATCCGTATTGGGAAGTCAGAGGTGAAATTCTTAGATTTTTCCACGACGAACGACTGCGAAAGCATTTACCAAGGATGTTTT	ASV4726	0	0	0	0	0	0	0	0	0	0	0	0	0	0	0	0	0	0	0	0	0	0	0	0	0	0	0	0	0	0	0	0	0	0	0	0	0	3	0	0	0	0	0	0	0	0	0	0
AGCTCTAATAGGATATATCAAAGTTGTTGCAGTTGAAAAGCTCGTAGTCGTATTTCTGGTGGGTTGATGTTTTTGTTCGGGGTTGACGCAAGTCGATTCCGTCAAAGGCCGCCTGCCATTTTGTGGGCCAAAGTTGAGTTGGTGTGCGTAAGTATGCCAGCTTAGCTCCACTCAGTCACTGAGAGCAAATTGGAGTGCTCAAAGCAAGCTTTATAGCTTTGAACATCTTAGCTTGGAATGACAAAGTACGACTACTCGTTCACTTTGTTGGTTATGAATGGGAAGTAATGATAAATAGGAACAGTTGCGGGGGTACTCGTACTGGAAAGTCAGAGGTGAAATTCTTGGATTTTTCCACGACGAACAACTGCGAAAGCATTTACCAAGGATGTTTT	ASV4740	0	0	0	0	0	0	0	0	0	0	0	0	0	0	0	0	0	0	0	0	0	0	0	0	0	0	0	0	0	0	0	0	0	0	0	0	0	0	0	0	0	0	0	0	0	0	0	0
AGCTCCAATAGCGTGTACTAAAGTTGTTGCAGTTAAAAAGCTCGTAGTCGAATTTCTGGTAGGAGTGACCGTGCCTTGGGGCAACCCTCGTGCGATGTGTTAATTCTGGCCATCCTCCAAGCCTTTTGGCTTGGTCTTTCACTGTAAATAAAGTTGTTCGCTTCAAGAAGAAGTTTCTTCGGAAAATGTTAGTATGGGATGATAAGATAGGCTCTGGGTGCTATTTTGTTGGTTTGCACGCCTTGAGAATGATTAATAGGGACAGTTGGGGGTATTCGAATCCACATGTCAGAGGTGAAATTCTTGGATTTTGGGGAGTCGAACAACTGCGAAGGCATTTACCAAGGATGTTTT	ASV1302	0	0	0	0	0	0	0	0	0	0	0	0	0	0	0	0	0	0	0	0	0	0	0	0	0	0	9	0	0	0	0	0	0	0	0	0	0	0	0	0	0	0	0	0	0	0	0	0
AGCTCCAATAGCGTGTACTAAAGTTGTTGCAGTTAAAAAGCTCGTAGTCGAATTTCTGGTAGGACTGACCTGGCCTTGGGGCAACCCTCGTGCTGTGTGTCATGTCTGGCCATCCTCCGTGCCTCGGCACGGTCTTTCACTGTAAATAAAGTTAGTCGCTTCAAGAAGAAGTTCCTTCTGAAAATGTTAGTATGGGATGATAAGATAGGCTCTCGGTGCTATTTTGTTGGTTTGCACACCAAGAGAATGATTAACAGGGACAGTTGGGGGTATTCGAATCCACATGTCAGAGGTGAAATTCTTGGATTTTGGGGAGACGAACAACTGCGAAGGCATTTACCAAGGATGTTTT	ASV2003	0	0	0	0	0	0	0	0	0	0	0	0	0	0	0	0	0	0	0	0	0	0	0	0	0	0	0	0	0	0	0	0	0	0	0	0	0	0	0	0	0	0	0	0	0	0	0	0
AGCTCCAATAGCGTGTACTAAAGTTGTTGCAGTTAAAAAGCTCGTAGTTGAACTTCTGGTAGGAGTAACCCGGTCTTGAATTTCGGTTCATGTATTGTGTGTTATCTCTGGCCATCTTTCACGTAGCAATACGTGATCTTTCACTGTAAAAAAATTAGGGTGTTTCAAGCAGAAGTTGTTTCTGAATATTTCGTACATGATGATAAGATAAGCTCTGATGCTATTTTGTTGGTTTGCACATCAAGAGAATGATTAACAGGGACAGTTGGGGGTATTCGTATTTGCGTGTCAGAGGTGAAATTCTTGGATTGCCCAAAGACGAACTACTGCGAAAGCATTTACCAAGGATGTTTT	ASV3470	0	0	0	0	0	0	0	0	0	0	0	0	0	0	0	0	0	0	0	0	0	0	0	0	0	0	0	0	0	0	0	0	0	0	0	0	0	0	0	0	0	0	0	0	0	0	0	0
AGCTCCAATAGCGTGTACTAAAGTTGTTGCAGTTAAAAAGCTCGTAGTTGAACTTCTGGTAGGAGTAACCCGTTCTTGAATTTCGGTTCTTGTATTGTGTGTTATCTCTGGCCATCTTTCACGTAGAAATACGTGATCTTTCACTGTAAAAAAATTAGGGTGTTTCAAGCAGAAGTTGTTTCTGAATATTTCGTACATGATGATAAGATAAGCTCTGATGCTATTTTGTTGGTTTGCACATCAAGAGAATGATTAACAGGGACAGTTGGGGGTATTCGTATTTGCGTGTCAGAGGTGAAATTCTTGGATTGCCCAAAGACGAACTACTGCGAAAGCATTTACCAAGGATGTTTT	ASV3504	0	0	0	0	0	0	0	0	0	0	0	0	0	0	0	0	0	0	0	0	0	0	0	0	0	0	0	0	0	0	0	0	0	0	0	0	0	0	0	0	0	0	0	0	0	0	0	0
AGCTCCAATAGCGTGTACTAAAGTTGTTGCAGTTAAAAAGCTCGTAGTTGAACTTCTGGTAGGAGTAACCCGTTCTTAGATTTCGGTCTATGTATTGTGTGTTATCTCTGGCCATCTTTTACGTAGTAATACGTAATCTTTCACTGTAAAAAAATTAGGGTGTTTCAAGCAGAAGTTGTTTCTGAATATTTCGTACATGATGATAAGATAAGCTCTGATGCTATTTTGTTGGTTTGCACATCAAGAGAATGATTAACAGGGACAGTTGGGGGTATTCGTATTTGCGTGTCAGAGGTGAAATTCTTGGATTGCCCAAAGACGAACTACTGCGAAAGCATTTACCAAGGATGTTTT	ASV3862	0	0	0	0	0	0	0	0	0	0	0	0	0	0	0	0	0	0	0	0	0	0	0	0	0	0	0	0	0	0	0	0	0	0	0	0	0	0	0	0	0	0	3	0	0	0	0	0
GACTCCAAGAGTGTGTATGAGAGATGCTGCAGTTAAAAAGTCCGTAGTCATAGAAAGATAAATAGGGATGTGAAGTCTCTTAAATTAGCAATAGAAAAGCCGATGGGGAACATAGTATACCAGGGCGAGAGATGAAATGCCAAGACCCCTGGTGGACTAAGCGAGGCGAAAGCGATGTTCTTGTAGGTATTTGATGATCAAGAACGAAAGTCTGTCTCTTATACACATCTCCGAGCCCAC	ASV2602	0	0	0	0	0	0	0	0	0	0	0	0	0	0	0	0	0	0	0	0	0	0	0	0	0	0	0	0	0	0	0	0	0	0	0	0	0	0	0	0	0	0	0	0	0	0	0	0
AACTCCAAGAGTGTGTATGAGAGTTGTTGCAGTTAAAAGGCCCGTAGTCGTTAATGCAAACAGGGCGTCAAGCCCGGTTCTAACGTGGAGGGGCTGATGGGGACCACAGTATACAGGGGCGAGAGATGAAATGCCAAGACCCCCTGTGGACTCGGCGAGGCGAAGGCGGTGGTCCAGTAAGTGCTCGGTGATCAAGAACGAAAGTCTGTCTCTTATACACATCTCCGAGCCCACGAGACA	ASV2932	0	0	0	0	0	0	0	0	0	0	0	0	0	0	0	0	0	0	0	0	0	0	0	0	0	0	0	0	0	0	0	0	0	0	0	0	0	0	0	0	0	0	0	0	0	0	0	0
TGCTCCAATAGTGTCTATGGTGAATGCTGCAGTTAAAAAGTCCGTAGTCTTGTACTGTGCTGTATGTCTGTTGATGCATGTGTTTGTAGGGTGCTGTGGATGTACGGTGGTACTGAAGCATCGGACGAGGGGTACCGGATAGTTGGGCGAGAGGTGAAATGTGATGACCCTGACTGGACGGACGGAAGCGAAGGCTGTACTCTTGGACGAGTGTGTGGATCAAGAACGAAAGTCTGTCTC	ASV3718	0	0	0	0	0	0	0	0	0	0	0	0	0	0	0	0	0	0	0	0	0	0	0	0	0	0	0	0	0	0	0	0	0	0	0	0	0	0	0	0	0	0	0	0	0	0	0	0
AGAGACAGCCAGCAGCTGCGGTAATTCCGACTCCAAGAGTGTGTATGAGAGATGCTGCAGTTAAAAAGTCCGTAGTTTTTTGGAGGAACCAATGGGGATTATAGTATACAAGGGCGAGAGATGAAATGTCAAGACCCCTTGTGGACTAAGCGAGGCGAAAGCGATAATCCAGTAGGTATTCTTTGATCAAGAACGAAAGTCTGTCTCTTATACACATCTCCGAGCCCACGAGACTGGAATGCATCTCGTATGCCGTCTTCTGCTTGAA	ASV1900	0	0	0	0	0	0	0	0	0	0	0	0	0	0	0	0	0	0	0	0	0	0	0	0	0	0	0	0	0	0	0	0	0	0	0	0	0	0	0	0	0	0	0	0	0	0	0	0
AGAGACAGCCAGCAGCTGCGGTAATTCCGACTCCAAGAGTGTGTATGAGAGATGCTGCAGTTAAAAAGTCCGTAGTTTTTTGGAGGAACCAATGGGGATTATAGTATACAAGGGCGAGAGATGAAATGTCAAGACCCCTTGTGGACTAAGCGAGGCGAAAGCGATAATCCAGTAGGTATTCTTTGATCAAGAACGAAAGTCTGTCTCTTATACACATCTCCGAGCCCACGAGACCTCTGTACATCTCGTATGCCGTCTTCTGCTTGAA	ASV3162	0	0	0	0	0	0	0	0	0	0	0	0	0	0	0	0	0	0	0	0	0	0	0	0	0	0	0	0	0	0	0	0	0	0	0	0	0	0	0	0	0	0	0	0	0	0	0	0
GACTCCAAGAGTGTGTGTGAGAGATGCTGCAGTTAAAAAGTCCGTAGTCATAGGAAAGTAAACAGGGACGGCGTCTCTATTTGCAGTGGTTGAGGAGCCGATGGGGAGCACAGTATACCAGGGCGAGAGATGAAATGCCAAGACCCCTGGTGGACTAAGCGAGGCGAAAGCGGTGCTCTTGTAGGTGTTCGGTGATCAAGAACGAAAGTCTGTCTCTTATACACATCTCCGAGCCCACGA	ASV4734	0	0	0	0	0	0	0	0	0	0	0	0	0	0	0	0	0	0	0	0	0	0	0	0	0	0	0	0	0	0	0	0	0	0	0	0	0	0	0	0	2	0	0	0	0	0	0	0
AGCTCCAATAGCGTATATTAAAGTTGTTGCAGTTAAAAAGCTCGTAGTTGAATTTTAGACTTGGCAGGGTGGTCTCGCTTTTGGTGAGTACTGCTTCTGTTGGGACTTTTTTTCTGGTGAATCAGTGTGTTCTTAGTTGAGTGCGCTGGGGAACCAGGACTTTTACTGTGAAAAAATTAGAGTGTTTAAAGCAGGCATTTGCTTGAATACATTAGCATGGAATAATAGAATAGGACTTTGGTTCTATTTTGTTGGTTTCTAGGACCGAGGTAATGATTAATAGGGATAGTTGGGGGCATTAGTATTTAATTGTCAGAGGTGAAATTCTTGGATTTATGAAAGACTAACTTCTGCGAAAGCATTTGCCAAGGATGTTTT	ASV0771	0	0	0	0	0	0	0	0	0	0	0	0	0	0	25	0	0	0	0	0	0	0	0	0	0	0	0	0	0	0	0	0	0	0	0	0	0	0	0	0	0	0	0	0	0	0	0	0
AGCTCCAATAGCGTATATTAAAGTTGTTGCAGTTAAAAAGCTCGTAGTTGGATTTCTGTTTTGAGCGTCCGGTCCGCTCCTTTGGAGTGTGTTACTAGGATGTTTGAGACATTTTTTGTGAGGATGCCTTTTTCCGTAACAGGAGAGAGGTGGACTTGCATCGTTTACTGTGAAAAAATTAGAGTGTTTAAAGCAGGCGTTTGCTCATTGAATACATTAGCATGGAATAATAAGATACGACCTTGGTGGTCTATTTTGTTGGTTTGCACACCAGGGTAATGATTAATAGGGACAGTTGGGGGTATTCATATTTCAGCGTCAGAGGTGAAATTCTTGGATCGCTGAAAGATGAGCTTAGGCGAAAGCATTTACCAAGGATGTTTT	ASV1566	0	0	0	0	0	0	0	0	0	0	0	0	0	4	0	0	0	0	0	0	0	0	0	0	0	0	0	0	0	0	0	0	0	0	0	0	0	0	0	0	0	0	0	0	0	0	0	0
AGCTCCAATAGCGTATATTAAAGTTGTTGCAGTTAAAAAGCTCGTAGTTGGATTTCTGTTTTGAGCGACCGGTCGGCTCCTATGGAGTGTGTACTAGGATGTTCGAGACATTTTTTGTGAGGATATCCTTCTGCCATTCAGTTGGTGGTTGGATAGACTTGCATCGTTTACTGTGAAAAAATTAGAGTGTTTAAAGCAGGCGTTTGCTCATTGAATACATTAGCATGGAATAATAAGATACGACCTTGGTGGTCTATTTTGTTGGTTTGCACACCAGGGTAATGATTAATAGGGACAGTTGGGGGTATTCATATTTCAGCGTCAGAGGTGAAATTCTTGGATCGCTGAAAGATGAGCTTAGGCGAAAGCATTTACCAAGGATGTTTT	ASV1801	0	0	0	0	0	0	0	0	0	0	0	0	0	0	0	0	0	0	0	0	0	0	0	0	0	0	0	0	0	0	0	0	0	0	0	0	0	0	0	0	0	0	0	0	0	0	0	0
AGCTCCAATAGCGTATATTAAAGTTGTTGCAGTTAAAAAGCTCGTAGTTGGATTTCTGTTTTGAGCGTCCGGTCCGCTCGTAAGAGTGTGTTACTAGGATGTTTGAGACATTTTTTGTGAGGATGTTCTTCTGCCATTCAGTTGGTGGTTGAATAGACTTGCATCGTTTACTGTGAAAAAATTAGAGTGTTTAAAGCAGGCGTTTGCTCATTGAATACATTAGCATGGAATAATAAGATACGACCTTGGTGGTCTATTTTGTTGGTTTGCACACCAGGGTAATGATTAATAGGGACAGTTGGGGGTATTCATATTTCAGCGTCAGAGGTGAAATTCTTGGATCGCTGAAAGATGAGCTTAGGCGAAAGCATTTACCAAGGATGTTTT	ASV0103	0	0	0	0	0	0	0	0	176	525	25	0	0	14	0	0	0	0	0	0	0	0	0	0	0	0	0	0	45	0	0	0	0	0	0	0	0	0	0	3	0	0	0	0	0	0	0	0
AGCTCCAATAGCGTATATTAAAGTTGTTGCAGTTAAAAAGCTCGTAGTTGGATTTCTGGTTTGAGCGTCCGGTCGAGTAAATCTCTGTACTATGGATGTTTGGGCCATATTTTGTGAGGATGCCTTTCTGCCATTAAGTTGGTGGTTTGGTGGACTTGCATCGTTTACTGTGAAAAAATTAGAGTGTTTAAAGCAGGCGTTTGCTCATTTGAATACATTAGCATGGAATAATAAGATACGACCTTGGTGGTCTATTTTGTTGGTTTGCACACCAGGGTAATGATTAATAGGGACAGTTGGGGGTATTCATATTTCAACGTCAGAGGTGAAATTCTTGGATCGTTGAAAGATGAGCTTAGGCGAAAGCATTTACCAAGGATGTTTT	ASV0161	0	0	0	0	0	0	0	0	0	0	0	0	0	0	0	0	0	29	34	63	0	39	0	0	0	0	0	0	0	0	0	0	0	0	0	0	0	0	0	0	0	0	0	0	0	0	0	0
AGCTCCAATAGCGTATATTAAAGTTGTTGCAGTTAAAAAGCTCGTAGTTGGATTTCTGGTTTGAGCGTCCGGTCGAGTTTATCTCTGTACTATGGATGTTTGGGCCATATTTTGTGAGGATGCCTTTCTGCCATTGAGTTGGTGGTTGGGTAGACTTGCATCGTTTACTGTGAAAAAATTAGAGTGTTTAAAGCAGGCGTTTGCTCATTTGAATACATTAGCATGGAATAATAAGATACGACCTTGGTGGTCTATTTTGTTGGTTTGCACGCCAGGGTAATGATTAATAGGGACAGTTGGGGGTATTCATATTTCAACGTCAGAGGTGAAATTCTTGGATCGTTGAAAGATGAGCTTAGGCGAAAGCATTTACCAAGGATGTTTT	ASV0165	0	0	0	0	0	0	0	0	0	0	0	0	0	0	9	0	46	40	0	0	36	0	40	29	62	0	0	0	0	10	0	0	0	0	0	0	0	0	0	0	0	0	0	0	0	0	0	0
AGCTCCAATAGCGTATATTAAAGTTGTTGCAGTTAAAAAGCTCGTAGTTGGATTTCTGGTTTGAACGTCCGGTCCGCTTTCGGCTTGTTCCGAAGGCGCGTACTATGGATGTTTGGGCCATTTTTTGTGAGAATGCTCACCTGCCATTAAGTTGGTGGATGAGTGGACTTGCATCGTTTACTGTGAAAAAATTAGAGTGTTTAAAGCAGGCGTTAGCTCATTGAATACATTAGCATGGAATAATAAAATACGACCTTGGTGGTCTATTTTGTTGGTTTGCACACCAGGGTAATGATTAATAGGGACAGTTGGGGGTATTCATATTTCAGCGTCAGAGGTGAAATTCTTGGATCGCTGAAAGATGAGCTTAGGCGAAAGCATTTACCAAGGATGTTTT	ASV0369	0	0	0	0	0	0	0	0	0	0	0	0	0	0	0	0	0	0	0	0	0	0	0	0	0	0	0	0	0	0	0	0	0	0	0	0	0	0	0	0	0	0	0	0	0	0	0	0
AGCTCCAATAGCGTATATTAAAGTTGTTGCAGTTAAAAAGCTCGTAGTTGGATTTCTGGTTTGAACGTCCGGTCCGCTTCCGGCTTGTTCCGTGAGGCGCGTACTATGGATGTTTGGGCCATTTTTTGTGAGAATGCTCGTCTGCCATTAAGTTGGTGGGCAAGTGGACTTGCATCGTTTACTGTGAAAAAATTAGAGTGTTTAAAGCAGGCGTTTGCTCATTGAATACATTAGCATGGAATAATAAGATACGACCTTGGTGGTCTATTTTGTTGGTTTGCACACCAGGGTAATGATTAATAGGGATAGTTGGGGGTATTCATATTTCAGCGTCAGAGGTGAAATTCTTGGATCGCTGAAAGATGAGCTTAGGCGAAAGCATTTACCAAGGATGTTTT	ASV0401	0	0	0	0	34	7	0	120	0	0	0	0	0	0	0	0	0	0	0	0	0	0	0	0	0	0	0	0	0	0	0	0	0	0	0	0	0	0	0	0	0	0	0	0	0	0	0	0
AGCTCCAATAGCGTATATTAAAGTTGTTGCAGTTAAAAAGCTCGTAGTTGGATTTCTGTTTTGAGCGTCCGGTCCGCTCCTTTGGAGTGTGTTACTAGGATGTTTGAGACATTTTTTGTGAGGATGTTCTTCTGCCATTCAGTTGGTGGTTGAATAGACTTGCATCGTTTACTGTGAAAAAATTAGAGTGTTTAAAGCAGGCGTTTGCTCATTGAATACATTAGCATGGAATAATAAGATACGACCTTGGTGGTCTATTTTGTTGGTTTGCACACCAGGGTAATGATTAATAGGGACAGTTGGGGGTATTCATATTTCAGCGTCAGAGGTGAAATTCTTGGATCGCTGAAAGATGAGCTTAGGCGAAAGCATTTACCAAGGATGTTTT	ASV0472	0	0	0	0	0	0	0	0	0	15	267	25	0	0	0	46	0	0	0	0	0	0	0	0	0	0	0	0	0	0	0	0	0	0	0	0	0	0	0	0	0	0	0	0	0	0	0	0
AGCTCCAATAGCGTATATTAAAGTTGTTGCAGTTAAAAAGCTCGTAGTTGGATTTCTGGTTTGAGCGTCCGGTCGACTTTATGTCAGTACTATGGATGTTTGGGCCATATTTTGTGAGGATGCCTTTCTGCCATTGAGTTGGTGGTTGGGTGGACTTGCATCGTTTACTGTGAAAAAATTAGAGTGTTTAAAGCAGGCGTTTGCTCATTTGAATACATTAGCATGGAATAATAAGATACGACCTTGGTGGTCTATTTTGTTGGTTTGCACGCCAGGGTAATGATTAATAGGGACAGTTGGGGGTATTCATATTTCAACGTCAGAGGTGAAATTCTTGGATCGTTGAAAGATGAGCTTAGGCGAAAGCATTTACCAAGGATGTTTT	ASV0506	0	0	0	0	0	0	0	0	0	0	0	0	0	0	13	0	0	0	0	0	0	0	15	0	6	42	0	0	3	0	0	11	24	12	0	0	0	0	0	0	0	0	0	0	0	0	0	0
AGCTCCAATAGCGTATATTAAAGTTGTTGCAGTTAAAAAGCTCGTAGTTGGATTTCTGGTTTGAGCGTCCGGTCGAGTTTATCTCTGTACTATGGATGTTTGGGCCATATTTTGTGAGGATACCTTTCTGCCATTGAGTTGGTGGTTGGGTAGACTTGCATCGTTTACTGTGAAAAAATTAGAGTGTTTAAAGCAGGCGTTTGCTCATTTGAATACATTAGCATGGAATAATAAGATACGACCTTGGTGGTCTATTTTGTTGGTTTGCACGCCAGGGTAATGATTAATAGGGACAGTTGGGGGTATTCATATTTCAACGTCAGAGGTGAAATTCTTGGATCGTTGAAAGATGAGCTTAGGCGAAAGCATTTACCAAGGATGTTTT	ASV0526	0	0	0	0	0	0	0	0	0	0	0	0	0	0	0	0	0	0	0	0	0	0	0	0	0	0	0	0	0	0	0	0	0	0	0	0	0	0	0	0	0	0	0	0	0	0	0	0
AGCTCCAATAGCGTATATTAAAGTTGTTGCAGTTAAAAAGCTCGTAGTTGGATTTCTGGTTTGAGCGTCCGGTCGAGTAAATCTCTGTACTATGGATGTTTGGGCCATATTTTGTGAGGATGCCTTTCTGCCATTAAGTTGGTGGTTGGGTGGACTTGCATCGTTTACTGTGAAAAAATTAGAGTGTTTAAAGCAGGCGTTTGCTCATTTGAATACATTAGCATGGAATAATAAGATACGACTTTGGTGGTCTATTTTGTTGGTTTGCACACCAGGGTAATGATTAATAGGGACAGTTGGGGGTATTCATATTTCAACGTCAGAGGTGAAATTCTTGGATCGTTGAAAGATGAGCTTAGGCGAAAGCATTTACCAAGGATGTTTT	ASV0664	0	0	0	0	0	0	0	0	0	0	0	0	0	0	0	0	0	0	0	0	0	0	0	0	0	0	0	0	0	0	0	0	0	0	0	0	0	0	0	0	0	0	0	0	0	0	0	0
AGCTCCAATAGCGTATATTAAAGTTGTTGCAGTTAAAAAGCTCGTAGTTGGATTTCTGGTTTGAGCGTCCGGTCGAGTAAATCTCTGTACTATGGATGTTTGGGCCATATTTTGTGAGGATGCCTTTCTGCCATTAGGTTGGTGGTTTGGTGGACTTGCATCGTTTACTGTGAAAAAATTAGAGTGTTTAAAGCAGGCGTTTGCTCATTTGAATACATTAGCATGGAATAATAAGATACGACCTTGGTGGTCTATTTTGTTGGTTTGCACACCAGGGTAATGATTAATAGGGACAGTTGGGGGTATTCATATTTCAACGTCAGAGGTGAAATTCTTGGATCGTTGAAAGATGAGCTTAGGCGAAAGCATTTACCAAGGATGTTTT	ASV0853	0	0	0	0	0	0	0	0	0	0	0	0	0	0	0	0	0	24	0	0	0	0	0	0	0	0	0	0	0	0	0	0	0	0	0	0	0	0	0	0	0	0	0	0	0	0	0	0
AGCTCCAATAGCGTATATTAAAGTTGTTGCAGTTAAAAAGCTCGTAGTTGGATTTCTGGTTTGAGCGTCCGGTCCGCCTCCTTTGGAGGTGTGTTACTATGGATGTTTGAGCCATTTTTTGTGAGGATGTTCTTCTGCCATTAAGTTGGTGGTTGAATAGACTTGCATCGTTTACTGTGAAAAAATTAGAGTGTTTAAAGCAGGCGTTTGCTCATTGAATACATTAGCATGGAATAATAAGATACGACCTTGGTGGTCTATTTTGTTGGTTTGCACACCAGGGTAATGATTAATAGGGACAGTTGGGGGTATTCATATTTCAGCGTCAGAGGTGAAATTCTTGGATCGCTGAAAGATGAGCTTAGGCGAAAGCATTTACCAAGGATGTTTT	ASV0863	0	0	0	0	0	0	0	0	0	0	0	0	0	0	0	0	0	0	0	0	0	0	0	0	0	0	0	0	0	0	0	0	0	0	0	0	0	0	0	0	0	0	0	0	0	0	0	0
AGCTCCAATAGCGTATATTAAAGTTGTTGCAGTTAAAAAGCTCGTAGTTGGATTTCTGGTTTAAGTGTTCGGTCGAACTTTTTGTTTGTACTAGAATACTCGAGCCATATTTTGTGAGGACGCCGTTCTGCCATTGAGTTGGTGGTCTGGTGAACTTGCATCGTTTACTGTGAAAAAATTAGAGTGTTTAAAGCAGGCGTTTGCTCATTTGAATACATTAGCATGGAATAATGAGATACGATCTTGGTGATCTATTTTGTTGGTTTGCACGCCGAGATAATGATTAATAGGGATAGTTGGGGGTATTCATATTTCAGCGTCAGAGGTGAAATTCTTGGATCGCTGAAAGATGAGCTTAGGCGAAAGCATTTACCAAGGATGTTTT	ASV0870	0	0	0	0	0	0	0	0	0	0	0	0	0	0	0	0	0	0	0	0	0	0	222	0	0	0	0	0	0	0	0	0	0	0	0	0	0	0	0	0	0	0	0	0	0	0	0	0
AGCTCCAATAGCGTATATTAAAGTTGTTGCAGTTAAAAAGCTCGTAGTTGGATTTCTGGTTTGAGCGTCCGGTCGAGTTTATCTCTGTACTATGGATGTTTGAGCCATATTTTGTGAGGATGCCTTTCTGCCATTGAGTTGGTGGTTGGGTAGACTTGCATCGTTTACTGTGAAAAAATTAGAGTGTTTAAAGCAGGCGTTTGCTCATTTGAATACATTAGCATGGAATAATAAGATACGACCTTGGTCTATTTTGTTGGTTTGCACACCGAGGTAATGATTAATAGGGACAGTTGGGGGTATTCATATTTCAACGTCAGAGGTGAAATTCTTGGATCGTTGAAAGATGAGCTTAGGCGAAAGCATTTACCAAGGATGTTTT	ASV0923	0	0	0	0	0	0	0	0	0	0	0	0	0	0	0	0	0	0	0	0	0	0	0	0	0	0	75	0	0	0	0	0	0	0	0	0	0	0	0	0	0	0	0	0	0	0	0	0
AGCTCCAATAGCGTATATTAAAGTTGTTGCAGTTAAAAAGCTCGTAGTTGGATTTCTGGTTTGAGCGTCCGGTCCGCCTCCTCTGGAGGTGTGTACTAAGGATGTTTGAGCCATTTTTTGTGAGGATGTTCTTCTGCCATTAAGTTGGTGGTTGAATAGACTTGCATCGTTTACTGTGAAAAAATTAGAGTGTTTAAAGCAGGCGTTTGCTCATTGAATACATTAGCATGGAATAATAAGATACGACCTTGGTGGTCTATTTTGTTGGTTTGCACACCAGGGTAATGATTAATAGGGACAGTTGGGGGTATTCATATTTCAGCGTCAGAGGTGAAATTCTTGGATCGCTGAAAGATGAGCTTAGGCGAAAGCATTTACCAAGGATGTTTT	ASV0992	0	0	0	0	0	0	0	0	0	0	0	0	0	0	0	0	0	9	0	0	0	48	0	0	0	0	0	0	0	0	0	0	0	0	0	0	0	0	0	0	0	0	0	0	0	0	0	0
AGCTCCAATAGCGTATATTAAAGTTGTTGCAGTTAAAAAGCTCGTAGTTGGATTTCTGGTTTGAGCGTCCGGTCGAGTAAATCTCTGTACTATGGATGTTTGGGCCATATTTTGTGAGGATGCCTTTCTGCCATTAAGTTGGTGGTTGGGTGGACTTGCATCGTTTACTGTGAAAAAATTAGAGTGTTTAAAGCAGGCGTTTGCTCATTTGAATACATTAGCATGGAATAATAAGATACGACCTTGGTGGTCTATTTTGTTGGTTTGCACACCAGGGTAATGATTAATAGGGACAGTTGGGGGTATTCATATTTCAACGTCAGAGGTGAAATTCTTGGATCGTTGAAAGATGAGCTTAGGCGAAAGCATTTACCAAGGATGTTTT	ASV1064	0	0	0	0	0	0	0	0	0	0	0	0	0	0	0	0	0	0	0	0	0	0	0	0	0	0	0	0	0	0	0	0	0	0	0	0	0	0	0	0	0	0	0	0	0	0	0	0
AGCTCCAATAGCGTATATTAAAGTTGTTGCAGTTAAAAAGCTCGTAGTTGGATTTCTGGTTTGAGCGTCCGGTCGAGTTTATCTCTGTACTATGGATGTTTGGGCCATATTTTGTGAGGATGCCTTTCTGCCATTGAGTTGGTGGTTGGGTAGACTTGCATCGTTTACTGTGAAAAAATTAGAGTGTTTAAAGCAGGCGTTTGCTCATTTGAATACATTAGCATGGAATAATAAGATACGACCTTGGTGGTCTATTTTGTTGGTTTGCACACCAGGGTAATGATTAATAGGGACAGTTGGGGGTATTCATATTTCAACGTCAGAGGTGAAATTCTTGGATCGTTGAAAGATGAGCTTAGGCGAAAGCATTTACCAAGGATGTTTT	ASV1072	0	0	0	0	0	0	0	0	0	0	0	0	0	0	0	0	0	3	26	23	0	22	0	0	0	0	0	0	0	0	0	0	0	0	0	0	0	0	0	0	0	0	0	0	0	0	0	0
AGCTCCAATAGCGTATATTAAAGTTGTTGCAGTTAAAAAGCTCGTAGTTGGATTTCTGGTTTGAGCGTCCGGTCCGCCTCCTTTGGAGGTGTGTTACTAAGGATGTTTGAGCCATTTTTTGTGAGGATGTTCTTCTGCCATTAAGTTGGTGGTTGAATAGACTTGCATCGTTTACTGTGAAAAAATTAGAGTGTTTAAAGCAGGCGTTTGCTCATTGAATACATTAGCATGGAATAATAAGATACGACCTTGGTGGTCTATTTTGTTGGTTTGCACACCAGGGTAATGATTAATAGGGACAGTTGGGGGTATTCATATTTCAGCGTCAGAGGTGAAATTCTTGGATCGCTGAAAGATGAGCTTAGGCGAAAGCATTTACCAAGGATGTTTT	ASV1153	0	0	0	0	0	0	0	0	0	0	0	0	0	0	0	0	0	0	0	0	17	0	21	0	0	0	0	0	0	0	0	0	0	0	0	0	0	0	0	0	0	0	0	0	0	0	0	0
AGCTCCAATAGCGTATATTAAAGTTGTTGCAGTTAAAAAGCTCGTAGTTGGATTTCTGGTTTGAGCGTCCGGTCGAGTAAATCTCTGTACTATGGATGTTTGGGCCATATTTTGTGAGGATGCCTTTCTGCCATTAAGTTGGTGGTTTGGTGGACTTGCATCGTTTACTGTGAAAAAATTAGAGTGTTTAAAGCAGGCGTTTGCTCATTTGAATACATTAGCATGGAATAATAAGATACGACCTTGGTGGTCTATTTTGTTGGTTTGCACGCCAGGGTAATGATTAATAGGGACAGTTGGGGGTATTCATATTTCAACGTCAGAGGTGAAATTCTTGGATCGTTGAAAGATGAGCTTAGGCGAAAGCATTTACCAAGGATGTTTT	ASV1181	0	0	0	0	0	0	0	0	0	0	0	0	0	0	0	0	0	0	0	0	0	0	0	0	0	0	0	0	0	0	0	0	0	0	0	0	0	0	0	0	0	0	0	0	0	0	0	0
AGCTCCAATAGCGTATATTAAAGTTGTTGCAGTTAAAAAGCTCGTAGTTGGATTTCTGGTTTGAGCGTCCGGTCCGCTTCCTCTGGAAGTGTGTACTAAGGATGTTTGGGCCATTTTTTGTGAGGATGTTCTTCTGCCATTAAGTTGGTGGTTGAATAGACTTGCATCTTTTACTGTGAAAAAATTAGAGTGTTTAAAGCAGGCGTTTGCTCATTGAATACATTAGCATGGAATAATAAGATACGACCTTGGTGGTCTATTTTGTTGGTTTGCACACCAGGGTAATGATTAATAGGGACAGTTGGGGGTATTCATATTTCAGCGTCAGAGGTGAAATTCTTGGATCGCTGAAAGATGAGCTTAGGCGAAAGCATTTACCAAGGATGTTTT	ASV1214	0	0	0	0	0	0	0	0	0	0	0	0	0	0	0	0	0	0	0	0	0	0	0	0	0	0	0	0	6	0	0	0	0	0	0	0	0	0	0	0	0	0	0	0	0	0	0	0
AGCTCCAATAGCGTATATTAAAGTTGTTGCAGTTAAAAAGCTCGTAGTTGGATTTCTGTTTTGAGCGTCCGGTCCGCCTCTAGGGGTGTGTTACTAGGATGTTTGAGACATTTTTTGTGAGGATGTCCTTCTGTCATTCAGTTGGTGGTTGGATAGACTTGCATCGTTTACTGTGAAAAAATTAGAGTGTTTAAAGCAGGCGTTTGCTCATTGAATACATTAGCATGGAATAATAAGATACGACCTTGGTGGTCTATTTTGTTGGTTTGCACACCAGGGTAATGATTAATAGGGACAGTTGGGGGTATTCATATTTCAGCGTCAGAGGTGAAATTCTTGGATCGCTGAAAGATGAGCTTAGGCGAAAGCATTTACCAAGGATGTTTT	ASV1226	0	0	0	0	0	0	0	0	0	0	0	0	0	0	0	0	0	0	0	0	0	14	0	0	0	0	0	0	0	0	0	0	0	0	0	0	0	0	0	0	0	0	0	0	0	0	0	0
AGCTCCAATAGCGTATATTAAAGTTGTTGCAGTTAAAAAGCTCGTAGTTGGATTTCTGGTTTGAGCGTCCGGTCCGTCTCCTCTGGAGATGTGTACTAAGGATGTTTGAGCCATTTTTTGTGAGGATGTTCTTCTGCCATTAAGTTAGTGGTTGAATAGACTTGCATCGTTTACTGTGAAAAAATTAGAGTGTTTAAAGCAGGCGTTTGCTCATTGAATACATTAGCATGGAATAATAAGATACGACCTTGGTGGTCTATTTTGTTGGTTTGCACACCAGGGTAATGATTAATAGGGACAGTTGGGGGTATTCATATTTCAGCGTCAGAGGTGAAATTCTTGGATCGCTGAAAGATGAGCTTAGGCGAAAGCATTTACCAAGGATGTTTT	ASV1282	0	0	0	0	0	0	0	0	0	0	0	0	0	0	0	0	0	0	0	0	0	0	0	0	0	0	0	0	0	0	0	0	0	0	0	0	0	0	0	0	0	0	0	0	0	0	0	0
AGCTCCAATAGCGTATATTAAAGTTGTTGCAGTTAAAAAGCTCGTAGTTGGATTTCTGGTTTGAACGTCCGGTCCGCTTTCGGCTTGTTCCGAAGGCGCGTACTATGGATGTTTGGGCCATTTTTTGTGAGAATGCTCACCTGCCATTAAGTTGGTGGATGAGTGGACTTGCATCGTTTACTGTGAAAAAATTAGAGTGTTTAAAGCAGGCGTTAGCTCATTGAATACATTAGCATGGAATAATAAGATACGACCTTGGTGGTCTATTTTGTTGGTTTGCACACCAGGGTAATGATTAATAGGGACAGTTGGGGGTATTCATATTTCAGCGTCAGAGGTGAAATTCTTGGATCGCTGAAAGATGAGCTTAGGCGAAAGCATTTACCAAGGATGTTTT	ASV1301	0	0	0	0	0	0	0	0	0	0	0	0	0	0	0	0	0	0	0	0	0	0	14	11	17	0	0	0	0	0	0	0	0	0	0	0	0	0	0	0	0	0	0	0	0	0	0	0
AGCTCCAATAGCGTATATTAAAGTTGTTGCAGTTAAAAAGCTCGTAGTTGGATTTCTGGTTTGAGCGTCCGGTCCGCCTCCTTTGGAGGTGTGTACTAAGGATGTTTGAGCCATTTTTTGTGAGGATGTTCTTCTGCCATTAAGTTGGTGGTTGAATAGACTTGCATCGTTTACTGTGAAAAAATTAGAGTGTTTAAAGCAGGCGTTTGCTCATTGAATACATTAGCATGGAATAATAAGATACGACCTTGGTGGTCTATTTTGTTGGTTTGCACACCAGGGTAATGATTAATAGGGACAGTTGGGGGTATTCATATTTCAGCGTCAGAGGTGAAATTCTTGGATCGCTGAAAGATGAGCTTAGGCGAAAGCATTTACCAAGGATGTTTT	ASV1304	0	0	0	0	0	0	0	0	0	0	0	0	11	0	0	0	0	0	0	0	0	0	0	0	0	0	0	0	0	0	0	0	0	0	0	0	0	0	0	0	0	0	0	0	0	0	0	0
AGCTCCAATAGCGTATATTAAAGTTGTTGCAGTTAAAAAGCTCGTAGTTGGATTTCTGACGTGAATATCCGGTCCGTTTGTGCTTGCATAAATGTGACTATGGATGGTTTGTGTCATTGTTTGTGAGGAACCTTGACTGCTATTAAGTTGGTGATCTTGGTAACTTGCATCGTTTACTGTGAAAAAATTAGAGTGTTTAAAGCAGGCGTTTGCTTCTTTTGAATACATTAGCATGGAATAATAAGATACGACTTTGGTGGTCTATTTTGTTGGTTTGCACACCAAGGTAATGATTAATAGGGACAGTTGGGGGTATTCATATTTCAGTGTCAGAGGTGAAATTCTTGGATCGCTGAAAGATGAGCTTAGGCGAAAGCATTTACCATGGATGTTTT	ASV1349	0	54	34	9	0	0	0	0	0	0	0	0	0	0	0	0	0	0	0	0	0	0	0	0	0	0	0	0	0	0	0	0	0	0	0	0	0	0	0	0	0	0	0	0	0	0	0	0
AGCTCCAATAGCGTATATTAAAGTTGTTGCAGTTAAAAAGCTCGTAGTTGGATTTCTGGTTTGAGCGTCCGGTCCGCTTCCTCTGGAAGTGTGTACTAAGGATGTTTGGGCCATTTTTTGTGAGGATGTTCTTCTGCCATTAAGTTGGTGGTTGAATAGACTTGCATCGTTTACTGTGAAAAAATTAGAGTGTTTAAAGCAGGCGTTTGCTCATTGAATACATTAGCATGGAATAATAAGATACGACCTTGGTGGTCTATTTTGTTGGTTTGCACACCAGGGTAATGATTAATAGGGACAGTTGGGGGTATTCATATTTCAGCGTCAGAGGTGAAATTCTTGGATCGCTGAAAGATGAGCTTAGGCGAAAGCATTTACCAAGGATGTTTT	ASV1354	0	0	0	0	0	0	0	0	0	0	0	0	0	0	0	0	0	0	0	32	0	0	0	0	0	0	0	0	0	0	0	0	0	0	0	0	0	0	0	0	0	0	0	0	0	0	0	0
AGCTCCAATAGCGTATATTAAAGTTGTTGCAGTTAAAAAGCTCGTAGTTGGATTTCTGGTTTGAGCGTCCGGTCCGCTTCCTCTGGAAGTGTGTACTAAGGATGTTTGGGCCATTTTTTGTGAGGATGTTCTTCTGCCATTAGGTTGGTGGTTGAATGGACTTGCATCGTTTACTGTGAAAAAATTAGAGTGTTTAAAGCAGGCGTTTGCTCATTGAATACATTAGCATGGAATAATAAGATACGACCTTGGTGGTCTATTTTGTTGGTTTGCACACCAGGGTAATGATTAATAGGGACAGTTGGGGGTATTCATATTTCAGCGTCAGAGGTGAAATTCTTGGATCGCTGAAAGATGAGCTTAGGCGAAAGCATTTACCAAGGATGTTTT	ASV1393	0	0	0	0	0	0	0	0	0	0	0	0	0	0	0	0	0	0	0	0	14	12	8	0	4	0	0	0	0	0	0	0	0	0	0	0	0	0	0	0	0	0	0	0	0	0	0	0
AGCTCCAATAGCGTATATTAAAGTTGTTGCAGTTAAAAAGCTCGTAGTTGGATTTCTGGTTTGAGCGTCCGGTCGACCTTGTGTCTGTACTATGGATGTTTGGGCCATATTTTGTGAGGATGCCTTTCTGCCATTGAGTTGGTGGTTGGGTGGACTTGCATCGTTTACTGTGAAAAAATTAGAGTGTTTAAAGCAGGCGTTTGCTCATTTGAATACATTAGCATGGAATAATAAGATACGACCTTGGTGGTCTATTTTGTTGGTTTGCACGCCAGGGTAATGATTAATAGGGACAGTTGGGGGTATTCATATTTCAACGTCAGAGGTGAAATTCTTGGATCGTTGAAAGATGAGCTTAGGCGAAAGCATTTACCAAGGATGTTTT	ASV1428	0	0	0	0	0	0	0	0	0	0	0	0	0	0	0	0	0	0	0	0	0	0	0	0	0	0	0	0	0	0	0	0	0	0	0	0	0	0	0	0	0	0	17	0	15	9	0	0
AGCTCCAATAGCGTATATTAAAGTTGTTGCAGTTAAAAAGCTCGTAGTTGGATTTCTGGTTTGAGCGTCCGGTCGAGTAAATCTCTGTACTATGGATGTTTGGGCCATATTTTGTGAGGATGCCTTTCTGCCATTAAGTTGGTGGTTGGGTGGACTTGCATCGTTTACTGTGAAAAAATTAGAGTGTTTAAAGCAGGCGTTTGCTCATTTGAATACATTAGCATGGAATAATAAGATACGACCTTGGTGGTCTATTTTGTTGGTTTGCACGCCAGGGTAATGATTAATAGGGACAGTTGGGGGTATTCATATTTCAACGTCAGAGGTGAAATTCTTGGATCGTTGAAAGATGAGCTTAGGCGAAAGCATTTACCAAGGATGTTTT	ASV1430	0	0	0	0	0	0	0	0	0	0	0	0	0	0	0	0	0	0	0	0	0	0	0	0	0	0	0	0	0	0	0	0	0	0	0	0	0	0	0	0	0	0	0	0	0	0	0	0
AGCTCCAATAGCGTATATTAAAGTTGTTGCAGTTAAAAAGCTCGTAGTTGGATTTCTGGTTTGAGCGTCCGGTCCGCCTCCTTTGGAGGTGTGTACTAAGGATGTTTGAGCCATTTTTTGTGAGGATGTTTTTCTGCCATTAAGTTGGTGGTTGAATAGACTTGCATCGTTTACTGTGAAAAAATTAGAGTGTTTAAAGCAGGCGTTTGCTCATTGAATACATTAGCATGGAATAATAAGATACGACCTTGGTGGTCTATTTTGTTGGTTTGCACACCAGGGTAATGATTAATAGGGACAGTTGGGGGTATTCATATTTCAGCGTCAGAGGTGAAATTCTTGGATCGCTGAAAGATGAGCTTAGGCGAAAGCATTTACCAAGGATGTTTT	ASV1442	0	0	0	0	0	0	0	0	0	0	0	0	0	0	0	0	4	0	0	0	0	0	0	0	0	0	0	0	0	0	0	0	0	0	0	0	0	0	0	0	0	0	0	0	0	0	0	0
AGCTCCAATAGCGTATATTAAAGTTGTTGCAGTTAAAAAGCTCGTAGTTGGATTTCTGGTTTGAGCGTCCGGTCGAGTAAATCTCTGTACTATGGATGTTTGGGCCATATTTTGTGAGTATGCCTTTCTGCCATTGAGTTGGTGGTTTGGTGGGCTTGCATCGTTTACTGTGAAAAAATTAGAGTGTTTAAAGCAGGCGTTTGCTCATTTGAATACATTAGCATGGAATAATAAGATACGACCTTGGTGGTCTATTTTGTTGGTTTGCACACCAGGGTAATGATTAATAGGGACAGTTGGGGGTATTCATATTTCAACGTCAGAGGTGAAATTCTTGGATCGTTGAAAGATGAGCTTAGGCGAAAGCATTTACCAAGGATGTTTT	ASV1500	0	0	0	0	0	0	0	0	0	0	0	0	0	0	0	0	0	0	0	0	0	0	0	0	0	0	0	0	0	0	0	0	0	0	0	0	0	0	0	0	0	0	0	0	0	0	0	0
AGCTCCAATAGCGTATATTAAAGTTGTTGCAGTTAAAAAGCTCGTAGTTGGATTTCTGGTTTGAGCGTCCGGTCGACCTTGTGTCTGTACTATGGATGTTTGGGCCATATTTTGTGAGGATGCCTTTCTGCCATTGAGTTGGTGGTTGGGTGGACTTGCATCGTTTACTGTGAAAAAATTAGAGTGTTTAAAGCAGGCGTTTGCTCATTTGAATACATTAGCATGGAATAATAAGATACGACCTTGGCGGTCTATTTTGTTGGTTTGCACGCCAGGGTAATGATTAATAGGGACAGTTGGGGGTATTCATATTTCAACGTCAGAGGTGAAATTCTTGGATCGTTGAAAGATGAGCTTAGGCGAAAGCATTTACCAAGGATGTTTT	ASV1505	0	0	0	0	0	0	0	0	0	0	0	0	0	0	0	0	0	0	0	0	0	0	0	0	0	0	0	0	0	0	0	0	0	0	0	0	0	0	0	0	0	0	0	0	0	0	0	0
AGCTCCAATAGCGTATATTAAAGTTGTTGCAGTTAAAAAGCTCGTAGTTGGATTTCTGTTTTGAGCGTCCGGTCCGCCTCTTTGAGGTGCGTTACTTGGATGTTTGAGACATTTTTTGTGAGGATGTCCTTCTGCCATTAAGTTGGTGGTTGGATAGACTTGCATCGTTTACTGTGAAAAAATTAGAGTGTTTAAAGCAGGCGTTTGCTCATTGAATACATTAGCATGGAATAATAAGATACGACCTTGGTGGTCTATTTTGTTGGTTTGCACACCAGGGTAATGATTAATAGGGACAGTTGGGGGTATTCATATTTCAGCGTCAGAGGTGAAATTCTTGGATCGCTGAAAGATGAGCTTAGGCGAAAGCATTTACCAAGGATGTTTT	ASV1521	0	0	0	0	0	0	0	0	0	0	0	0	0	0	0	0	0	0	0	0	0	0	0	0	0	0	0	0	0	0	0	0	0	0	0	0	5	8	7	16	11	0	7	0	0	0	0	0
AGCTCCAATAGCGTATATTAAAGTTGTTGCAGTTAAAAAGCTCGTAGTTGGATTTCTGTTTTGAGCGTCCGGTCCGTCCTTTCGGATGTGTTACTAGGATGTTTGAGACATTTTTTGTGAGGATGTCCTTCTGCCATTCAGTTAGTGGTTGGATAGACTTGCATCGTTTACTGTGAAAAAATTAGAGTGTTTAAAGCAGGCGTTTGCTCATTGAATACATTAGCATGGAATAATAAGATACGACCTTGGTGGTCTATTTTGTTGGTTTGCACACCAGGGTAATGATTAATAGGGACAGTTGGGGGTATTCATATTTCAGCGTCAGAGGTGAAATTCTTGGATCGCTGAAAGATGAGCTTAGGCGAAAGCATTTACCAAGGATGTTTT	ASV1667	0	0	0	0	0	0	0	0	0	0	0	0	0	0	0	0	0	0	0	0	0	0	0	0	0	0	0	0	0	0	0	0	0	0	0	0	0	0	0	0	0	0	0	0	0	0	0	0
AGCTCCAATAGCGTATATTAAAGTTGTTGCAGTTAAAAAGCTCGTAGTTGGATTTCTGGTTTGAGCGTCCGGTCGAGTAAATCTCTGTACTATGGATGTTTGGGCCATATATTGTGAGGATGCCTTTCTGCCATTAAGTTGGTGGTTTGGTGGACTTGCATCGTTTACTGTGAAAAAATTAGAGTGTTTAAAGCAGGCGTTTGCTCATTTGAATACATTAGCATGGAATAATAAGATACGACCTTGGTGGTCTATTTTGTTGGTTTGCACACCAGGGTAATGATTAATAGGGACAGTTGGGGGTATTCATATTTCAACGTCAGAGGTGAAATTCTTGGATCGTTGAAAGATGAGCTTAGGCGAAAGCATTTACCAAGGATGTTTT	ASV1694	0	0	0	0	0	0	0	0	0	0	0	0	0	0	0	0	0	0	0	0	0	0	0	0	0	0	0	0	0	0	0	0	0	0	0	0	0	0	0	0	0	0	0	0	0	0	0	0
AGCTCCAATAGCGTATATTAAAGTTGTTGCAGTTAAAAAGCTCGTAGTTGGATTTCTGGTTTGAGCGTCCGGTCCGCTTCCTCTGGAAGTGTGTACTAAGGATGTTTGGGCCATTTTTTGTGAGGATGTTCTTCTGCCATTAAGTTGGTGGTTGAATGGACTTGCATCTTTTACTGTGAAAAAATTAGAGTGTTTAAAGCAGGCGTTTGCTCATTGAATACATTAGCATGGAATAATAAGATACGACCTTGGTGGTCTATTTTGTTGGTTTGCACACCAGGGTAATGATTAATAGGGACAGTTGGGGGTATTCATATTTCAGCGTCAGAGGTGAAATTCTTGGATCGCTGAAAGATGAGCTTAGGCGAAAGCATTTACCAAGGATGTTTT	ASV1749	0	0	0	0	0	0	0	0	0	0	0	0	0	0	0	0	0	0	0	0	0	0	0	0	0	0	0	0	0	0	0	0	0	0	0	0	0	0	0	0	0	0	0	0	0	0	0	0
AGCTCCAATAGCGTATATTAAAGTTGTTGCAGTTAAAAAGCTCGTAGTTGGATTTCTGGTTTGAGCGTCCGGTCGACTTTATGTCAGTACTATGGATGTTTGGGCCATATTTTGTGAGGATGCCTTTCTGCCATTGAGTTGGTGGTTGGGTGGACTTGCATCGTTTACTGTGAAAAAATTAGAGTGTTTAAAGCAGGCGTTTGCTCATTTGAATACATTAGCATGGAATAATAAGATACGACCTTGGTGGTCTATTTTGTTGGTTTGCACACCAGGGTAATGATTAATAGGGACAGTTGGGGGTATTCATATTTCAACGTCAGAGGTGAAATTCTTGGATCGTTGAAAGATGAGCTTAGGCGAAAGCATTTACCAAGGATGTTTT	ASV1999	0	0	0	0	0	0	0	0	0	0	0	0	0	0	0	0	0	0	0	0	0	0	0	0	0	0	0	0	0	0	0	0	0	0	0	0	0	0	0	0	0	0	0	0	0	0	0	0
AGCTCCAATAGCGTATATTAAAGTTGTTGCAGTTAAAAAGCTCGTAGTTGGATTTCTGGTTTGAGCGTCCGGTCGACCTTGTGTCTGTACTATGGATGTTTGGGCCATATTTTGTGAGGATGTTTTTCTGCTATTTGGTTAGCGGTTAAATGGACTTGCATCGTTTACTGTGAAAAAATTAGAGTGTTTAAAGCAGGCGTTTGCTCATTTGAATACATTAGCATGGAATAATAATATACGACCTTGGTGGTCTATTTTGTTGGTTTGCACGCCAGGGTAATGATTAATAGGGACAGTTGGGGGTATTCATATTTCAACGTTAGGGGTGAAATCCTTGGATCGTTGGAAGATGAGCTTAGGCGAAAGCATTTACCAAGGATGTTTT	ASV2053	0	0	0	0	0	0	0	0	0	0	0	0	0	0	0	0	0	0	0	0	0	0	0	0	0	0	0	0	0	0	0	0	0	0	0	0	0	0	0	0	0	0	0	0	0	0	0	6
AGCTCCAATAGCGTATATTAAAGTTGTTGCAGTTAAAAAGCTCGTAGTTGGATTTCTGGTTTGAGCGTCCGGTCCTTTTCTTCGGAATTGTGTACTATGGATGTTTGGGCCATTTTTTGTGAGGATGCCTTTCTGCCATTAAGTTGGTGGTTTGGTGGACTTGCATCGTTTACTGTGAAAAAATTAGAGTGTTTAAAGCAGGCGTTTGCTCATTTGAATACATTAGCATGGAATAATAAGATACGACCTTGGTGGTCTATTTTGTTGGTTTGCACGCCAGGGTAATGATTAATAGGGACAGTTGGGGGTATTCATATTTCAGCGTCAGAGGTGAAATTCTTGGATCGCTGAAAGATGAGCTTAGGCGAAAGCATTTACCAAGGATGTTTT	ASV2109	0	0	0	0	0	0	0	0	0	0	0	0	0	0	0	0	0	0	0	0	0	0	0	0	0	0	0	0	0	0	0	0	0	0	0	0	0	0	0	0	0	0	0	0	0	0	0	0
AGCTCCAATAGCGTATATTAAAGTTGTTGCAGTTAAAAAGCTCGTAGTTGGATTTCTGGTTTGAGCGTCCGGTCGAGTTTATCTCTGTACTATGGATGTTTGAGCCATATTTTGTGAGGATGCCTTTCTGCCATTGAGTTGGTGGTTGGGTAGACTTGCATCGTTTACTGTGAAAAAATTAGAGTGTTTAAAGCAGGCGTTTGCTCATTTGAATACATTAGCATGGAATAATAAGATACGACCTTGGTGGTCTATTTTGTTGGTTTGCACGCCAGGGTAATGATTAATAGGGACAGTTGGGGGTATTCATATTTCAACGTCAGAGGTGAAATTCTTGGATCGTTGAAAGATGAGCTTAGGCGAAAGCATTTACCAAGGATGTTTT	ASV2204	0	0	0	0	0	0	0	0	0	0	0	0	0	0	0	0	0	0	0	0	0	0	0	0	0	0	0	7	2	0	0	0	0	0	0	0	0	0	0	0	0	0	0	0	0	0	0	0
AGCTCCAATAGCGTATATTAAAGTTGTTGCAGTTAAAAAGCTCGTAGTTGGATTTCTGGTTTGAGCGTCCGGTCGGCTTTTAGTCTGTACTATGGATGTTTGGGCCGTATTTTGTGAGGATGCCTTTCTGCCATTAAGTTGGTGGTTAGGTAGACTTGCATCGTTTACTGTGAAAAAATTAGAGTGTTTAAAGCAGGCGTTTGCTCATTTGAATACATTAGCATGGAATAATAAGATACGACCTTGGTGGTCTATTTTGTTGGTTTGCACGCCAGGGTAATGATTAATAGGGACAGTTGGGGGTATTCATATTTCAACGTCAGAGGTGAAATTCTTGGATCGTTGAAAGATGAGCTTAGGCGAAAGCATTTACCAAGGATGTTTT	ASV2340	0	0	0	0	0	0	0	0	0	0	0	0	0	0	0	0	0	0	0	0	0	0	0	0	0	0	0	0	0	0	0	0	0	0	0	0	0	0	0	0	0	0	0	0	0	0	0	0
AGCTCCAATAGCGTATATTAAAGTTGTTGCAGTTAAAAAGCTCGTAGTTGGATTTCTGGATTGAACGTCCGGTCCGCGTACTTTTGGTGCGTGTGTACTATGGATGTTTGTTCCATTTTACTAGAGATGTTTTCTGCCATTAGGTTGGTGGGGGGCAATTTTCTAGTTCTTTTACTGTGAATAACTCAGCTTGCTCCAGAAAGGCGTTTGCCATATTTTGAATGCATTAGCATGGAATAATAAGATAAGACTTTGGTGGTCTGTTTTGTTGGTTTACACACCAGAGTAATGATTAATAGGGACAGTTGGGGGTATCTATATTTCATTGTCAGAGGTGAAATTCTTGGATCAATGAAAGATAAACTAATGCGAAAGCATTTACCAAGGATGTTTT	ASV2369	0	0	0	0	0	0	0	0	0	0	0	0	0	0	0	0	0	0	0	0	0	0	0	0	0	0	0	0	0	0	0	0	0	0	0	0	0	0	0	0	0	0	0	0	0	0	0	0
AGCTCCAATAGCGTATATTAAAGTTGTTGCAGTTAAAAAGCTCGTAGTTGGATTTCTGGTTTGAGCGTCCGGTCCGCCTCCTTTGGAGGTGTGTACTAAGGATGTTTGAGCCATTTTTTGTGAGGATGTTCTTCTGCCATTAAGTTGGTGGTTGAATAGACTTGCATCGTTTACTGTGAAAAAATTAGAGTGTTTAAAGCAGGCGTTTGCTCATTGAATACATTAGCATGGAATAATAAGATACGACTTTGGTGGTCTATTTTGTTGGTTTGCACACCAGGGTAATGATTAATAGGGACAGTTGGGGGTATTCATATTTCAGCGTCAGAGGTGAAATTCTTGGATCGCTGAAAGATGAGCTTAGGCGAAAGCATTTACCAAGGATGTTTT	ASV2429	0	0	0	0	0	0	0	0	0	0	0	0	0	0	0	0	0	0	0	0	0	0	0	0	0	0	0	0	0	0	0	0	0	0	0	0	0	0	0	0	0	0	0	0	0	0	0	0
AGCTCCAATAGCGTATATTAAAGTTGTTGCAGTTAAAAAGCTCGTAGTTGGATTTCTGGTTTGAGCGTCCGGTCCGCCTCCTTTGGAGGTGCGTACTAAGGATGTTTGAGCCATTTTTTGTGAGGATGTTTTTCTGCCATTAAGTTGGTGGTTGAATAGACTTGCATCGTTTACTGTGAAAAAATTAGAGTGTTTAAAGCAGGCGTTTGCTCATTGAATACATTAGCATGGAATAATAAGATACGACCTTGGTGGTCTATTTTGTTGGTTTGCACACCAGGGTAATGATTAATAGGGACAGTTGGGGGTATTCATATTTCAGCGTCAGAGGTGAAATTCTTGGATCGCTGAAAGATGAGCTTAGGCGAAAGCATTTACCAAGGATGTTTT	ASV2444	0	0	0	0	0	0	0	0	0	0	0	0	0	0	0	0	0	0	0	0	0	0	0	0	0	0	0	0	0	0	0	0	0	0	0	0	0	0	0	0	0	0	0	0	0	0	0	0
AGCTCCAATAGCGTATATTAAAGTTGTTGCAGTTAAAAAGCTCGTAGTTGGATTTCTGTTTTGAGCGTCCGGTCGGCTCCTTTGGAGTGTGTTACTAGGATGTTTGAGACATTTTTTGTGAGGATGTCCTTCTGTCATTAAGTTAACGGTTGGATGGACTTGCATCGTTTACTGTGAAAAAATTAGAGTGTTTAAAGCAGGCGTTTGCTCATTGAATACATTAGCATGGAATAATAAGATACGACCTTGGTGGTCTATTTTGTTGGTTTGCACACCAGGGTAATGATTAATAGGGACAGTTGGGGGTATTCATATTTCAGCGTCAGAGGTGAAATTCTTGGATCGCTGAAAGATGAGCTTAGGCGAAAGCATTTACCAAGGATGTTTT	ASV2463	0	0	0	0	0	0	0	0	0	0	0	0	0	0	0	0	0	0	0	0	0	0	0	0	0	0	0	0	0	0	0	0	0	0	0	0	0	0	0	0	0	0	0	0	0	0	0	0
AGCTCCAATAGCGTATATTAAAGTTGTTGCAGTTAAAAAGCTCGTAGTTGGATTTCTGGTTTGAGCGTCCGGTCCGTCTCCTTTGGAGATGCGTACTATGGATGTTTGAGCCATTTTTTGTGAGGATGTTCTTCTGCCATTAAGTTGGTGGTTGAATAGACTTGCATCGTTTACTGTGAAAAAATTAGAGTGTTTAAAGCAGGCGTTTGCTCATTGAATACATTAGCATGGAATAATAAGATACGACCTTGGTGGTCTATTTTGTTGGTTTGCACACCAGGGTAATGATTAATAGGGACAGTTGGGGGTATTCATATTTCAGCGTCAGAGGTGAAATTCTTGGATCGCTGAAAGATGAGCTTAGGCGAAAGCATTTACCAAGGATGTTTT	ASV2474	0	0	0	0	0	0	0	0	0	0	0	0	0	0	0	0	0	0	0	0	0	0	0	0	13	0	0	0	0	0	0	0	0	0	0	0	0	0	0	0	0	0	0	0	0	0	0	0
AGCTCCAATAGCGTATATTAAAGTTGTTGCAGTTAAAAAGCTCGTAGTTGGATTTCTGGTTTGAGCGTCCGGTCCGCCTCCTCTGGAGGTGTGTTACTAAGGATGTTTGAGCCATTTTTTGTGAGGATGTTTTTCTGCCATTAAGTTGGTGGTTGAATAGACTTGCATCGTTTACTGTGAAAAAATTAGAGTGTTTAAAGCAGGCGTTTGCTCATTGAATACATTAGCATGGAATAATAAGATACGACCTTGGTGGTCTATTTTGTTGGTTTGCACACCAGGGTAATGATTAATAGGGACAGTTGGGGGTATTCATATTTCAGCGTCAGAGGTGAAATTCTTGGATCGCTGAAAGATGAGCTTAGGCGAAAGCATTTACCAAGGATGTTTT	ASV2553	0	0	0	0	0	0	0	0	0	0	0	0	0	0	0	0	0	0	0	0	0	0	0	0	0	0	0	0	0	0	0	0	0	0	0	0	0	0	0	0	0	0	0	0	0	0	0	0
AGCTCCAATAGCGTATATTAAAGTTGTTGCAGTTAAAAAGCTCGTAGTTGGATTTCTGTTTTGAGCGTCCGGTCCACATTTGTGCGTTACTAGGATGCTTGAGGCATTTTTTGTGAGGATGTCCTACTGCCATTCAGTTGGTGGTTGGATAGACTTGCATCTTTTACTGTGAAAAAATTAGAGTGTTTAAAGCAGGCGTTTGCTCATTGAATACATTAGCATGGAATAATAAGATACGACCTTGGTGGTCTATTTTGTTGGTTTGCACACCAGGGTAATGATTAATAGGGACAGTTGGGGGTATTCATATTTCAGCGTCAGAGGTGAAATTCTTGGATCGCTGAAAGATGAGCTTAGGCGAAAGCATTTACCAAGGATGTTTT	ASV2625	0	0	0	0	0	0	0	0	0	0	0	0	0	0	0	0	0	0	0	0	0	0	0	0	0	0	0	13	0	0	0	0	0	0	0	0	0	0	0	0	0	0	0	0	0	0	0	0
AGCTCCAATAGCGTATATTAAAGTTGTTGCAGTTAAAAAGCTCGTAGTTGGATTTCTGGTTTGAGCGTCCGGTCCGCTTCCTTTGGAAGTGTGTTACTAAGGATGTTTGAGCCATTTTTTGTGAGGATGTTCTTCTGCCATTAAGTTGGTGGTTGAATAGACTTGCATCGTTTACTGTGAAAAAATTAGAGTGTTTAAAGCAGGCGTTTGCTCATTGAATACATTAGCATGGAATAATAAGATACGACCTTGGTGGTCTATTTTGTTGGTTTGCACACCAGGGTAATGATTAATAGGGACAGTTGGGGGTATTCATATTTCAGCGTCAGAGGTGAAATTCTTGGATCGCTGAAAGATGAGCTTAGGCGAAAGCATTTACCAAGGATGTTTT	ASV2705	0	0	0	0	0	0	0	0	0	0	0	0	0	0	0	0	0	0	0	0	0	0	0	15	0	0	0	0	0	0	0	0	0	0	0	0	0	0	0	0	0	0	0	0	0	0	0	0
AGCTCCAATAGCGTATATTAAAGTTGTTGCAGTTAAAAAGCTCGTAGTTGGATTTCTGGTTTGAACGTCCGGTCCGCTTCCGGCTTGTTCCGTGAGGCGCGTACTATGGATGTTTGGGCCATTTTTTGTGAGAATGCTCGTCTGCCATTAAGTTGGTGGGCAAGTGGACTTGCATCGTTTACTGTGAAAAAATTAGAGTGTTTAAAGCAGGCGTTTGCTCATTGAATACATTAGCATGGAATAATAAGATACGACCTTGGTGGTCTATTTTGTTGGTTTGCACACCAGGGTAATGATTAATAGGGACAGTTGGGGGTATTCATATTTCAGCGTCAGAGGTGAAATTCTTGGATCGCTGAAAGATGAGCTTAGGCGAAAGCATTTACCAAGGATGTTTT	ASV2712	0	0	0	0	0	0	0	0	7	0	0	0	0	0	0	0	0	0	0	0	0	0	0	0	0	0	0	0	0	0	0	0	0	0	0	0	0	0	0	0	0	0	0	0	0	0	0	0
AGCTCCAATAGCGTATATTAAAGTTGTTGCAGTTAAAAAGCTCGTAGTTGGATTTCTGGTTTGAGCGTCCGGTCCGCCTCCTCTGGGGGTGTGTACTAAGGATGTTTGAGCCATTTTTTGTGAGGATGTTTTTCTGCCATTAAGTTGGTGGTTGAATAGACTTGCATCTTTTACTGTGAAAAAATTAGAGTGTTTAAAGCAGGCGTTTGCTCATTGAATACATTAGCATGGAATAATAAGATACGACCTTGGTGGTCTATTTTGTTGGTTTGCACACCAGGGTAATGATTAATAGGGACAGTTGGGGGTATTCATATTTCAGCGTCAGAGGTGAAATTCTTGGATCGCTGAAAGATGAGCTTAGGCGAAAGCATTTACCAAGGATGTTTT	ASV2925	0	0	0	0	0	0	0	0	0	0	0	0	0	0	0	0	0	0	0	0	0	0	0	0	0	0	0	0	0	0	0	0	0	0	0	0	0	0	0	0	0	0	0	0	0	0	0	0
AGCTCCAATAGCGTATATTAAAGTTGTTGCAGTTAAAAAGCTCGTAGTTGGATTTCTGGTTTGAGCGTCCGGTCCGTCTCCTCTGGAGATGTGTACTAAGGATGTTTGAGCCATTTTTTGTGAGGATGTTCTTCTGCCATTAAGTTAGTGGTTGAATAGACTTGCATCGTTTACTGTGAAAAAATTAGAGTGTTTAAAGCAGGCGTTTGCTCATTGAATACATTAGCATGGAATAATAAGATACGACTTTGGTGGTCTATTTTGTTGGTTTGCACACCAGGGTAATGATTAATAGGGACAGTTGGGGGTATTCATATTTCAGCGTCAGAGGTGAAATTCTTGGATCGCTGAAAGATGAGCTTAGGCGAAAGCATTTACCAAGGATGTTTT	ASV3004	0	0	0	0	0	0	0	0	0	0	0	0	0	0	0	0	0	0	0	0	0	0	0	0	0	0	0	0	0	0	0	0	0	0	0	0	0	0	0	0	0	0	0	0	0	0	0	0
AGCTCCAATAGCGTATATTAAAGTTGTTGCAGTTAAAAAGCTCGTAGTTGGATTTCTGGTTTGAGCGTCCGGTCGAGTTTATCTCTGTACTATGGATGTTTGGGCCATATTTTGTGAGGATGCCTTTCTGCCATTGAGTTGGTGGTTGGGTAGACTTGCATCGTTTACTGTGAAAAAATTAGAGTGTTTAAAGCAGGCGTTTGCTCATTTGAATACATTAGCATGGAATAATAAGATACGACCTTGGTGGTCTATTTTGTTGGTTTGCACACCAGGGTAATGATTAATAGGGACAGTTGGGGGTATTCGTATTTCATTGTCAGAGGTGAAATTCTTGGATTTCTGAAAGACGAACTACTGCGAAAGCATTTACCAAGGATGTTTT	ASV3020	0	0	0	0	0	0	0	0	0	0	0	0	0	0	0	0	0	7	0	0	0	0	0	0	0	0	0	0	0	0	0	0	0	0	0	0	0	0	0	0	0	0	0	0	0	0	0	0
AGCTCCAATAGCGTATATTAAAGTTGTTGCAGTTAAAAAGCTCGTAGTTGGATTTCTGTTTTGAGCGTCCGGTCCGCTCGTAAGAGTGTGTTACTAGGATGTTTGAGACATTTTTTGTGAGGATGTTCTTCTGCCATTCAGTTGGTGGTTGAATAGACTTGCATCGTTTACTGTGAAAAAATTAGAGTGTTTAAAGCAGGCGTTTGCTCATTGAATACATTAGCATGGAATAATAAGATACGACTTTGGTGGTCTATTTTGTTGGTTTGCACACCAGGGTAATGATTAATAGGGACAGTTGGGGGTATTCATATTTCAGCGTCAGAGGTGAAATTCTTGGATCGCTGAAAGATGAGCTTAGGCGAAAGCATTTACCAAGGATGTTTT	ASV3047	0	0	0	6	0	0	0	0	0	0	0	0	0	0	0	0	0	0	0	0	0	0	0	0	0	0	0	0	0	0	0	0	0	0	0	0	0	0	0	0	0	0	0	0	0	0	0	0
AGCTCCAATAGCGTATATTAAAGTTGTTGCAGTTAAAAAGCTCGTAGTTGGATTTCTGTTTTGAGCGTCAGGTCCGTCCTTTGGATGTGTTACTATGATGTTCGAGACATTTTTTGTGAGGATGTCCTTCTGTCATTCAGTTGGTGGTTGGATAGACTTGCATCGTTTACTGTGAAAAAATTAGAGTGTTTAAAGCAGGCGTTTGCTCATTGAATACATTAGCATGGAATAATAAGATACGACCTTGGTGGTCTATTTTGTTGGTTTGCACACCAGGGTAATGATTAATAGGGACAGTTGGGGGTATTCATATTTCAGCGTCAGAGGTGAAATTCTTGGATCGCTGAAAGATGAGCTTAGGCGAAAGCATTTACCAAGGATGTTTT	ASV3156	0	0	0	0	0	0	0	0	0	0	0	0	0	0	0	0	0	0	0	0	0	0	0	0	5	0	0	0	0	0	0	0	0	0	0	0	0	0	0	0	0	0	0	0	0	0	0	0
AGCTCCAATAGCGTATATTAAAGTTGTTGCAGTTAAAAAGCTCGTAGTTGGATTTCTGGTTTGAACGTCCGGTCCGCTTCCGGCTTGTTCCGTGAAGCGCGTACTATGGATGTTTGGGCCATTTTTTGTGAGGATGCCTTTCTGCCATTAAGTTGGTGGTTGGGTGGACTTGCATCGTTTACTGTGAAAAAATTAGAGTGTTTAAAGCAGGCGTTTGCTCATTTGAATACATTAGCATGGAATAATAAGATACGACCTTGGTGGTCTATTTTGTTGGTTTGCACGCCAGGGTAATGATTAATAGGGACAGTTGGGGGTATTCATATTTCAACGTCAGAGGTGAAATTCTTGGATCGTTGAAAGATGAGCTTAGGCGAAAGCATTTACCAAGGATGTTTT	ASV3181	0	0	0	0	0	0	0	0	0	0	0	0	0	0	0	0	0	0	0	0	0	0	0	0	0	0	0	0	0	0	0	0	0	0	0	0	0	0	0	0	0	0	0	0	0	0	0	0
AGCTCCAATAGCGTATATTAAAGTTGTTGCAGTTAAAAAGCTCGTAGTTGGATTTCTGGTTTGAACGTCCGGTCCGCTTCCGGCTTGTTCCGTGAGGCGCGTACTATGGATGTTTGGGCCATTTTTTGTGAGAATGCTCGTCTGCCATTAAGTTGGTGGGCAAGTGGACTTGCATCGTTTACTGTGAAAAAATTAGAGTGTTTAAAGCAGGCGTTTGCTCATTGAATACATTAGCATGGAATAATAAGATACGACTTTGGTGGTCTATTTTGTTGGTTTGCACACCAGGGTAATGATTAATAGGGACAGTTGGGGGTATTCATATTTCAGCGTCAGAGGTGAAATTCTTGGATCGCTGAAAGATGAGCTTAGGCGAAAGCATTTACCAAGGATGTTTT	ASV3275	0	0	0	4	0	0	0	0	0	0	0	0	0	0	0	0	0	0	0	0	0	0	0	0	0	0	0	0	0	0	0	0	0	0	0	0	0	0	0	0	0	0	0	0	0	0	0	0
AGCTCCAATAGCGTATATTAAAGTTGTTGCAGTTAAAAAGCTCGTAGTTGGATTTCTGGTTTGAGCGTCCGGTCCGCTTTCTTTGAAGGTGTGACTATGGATGTTTGAGCCATTTTTTGTGAGGATGTTCTTCTGCCATTAAGTTGGTGGTTGAATAGACTTGCATCGTTTACTGTGAAAAAATTAGAGTGTTTAAAGCAGGCGTTTGCTCATTGAATACATTAGCATGGAATAATAAGATACGACCTTGGTGGTCTATTTTGTTGGTTTGCACACCAGGGTAATGATTAATAGGGACAGTTGGGGGTATTCATATTTCAGCGTCAGAGGTGAAATTCTTGGATCGCTGAAAGATGAGCTTAGGCGAAAGCATTTACCAAGGATGTTTT	ASV3357	0	0	0	0	0	0	0	0	0	0	0	0	0	0	0	0	0	0	0	0	0	0	0	0	0	0	0	0	0	0	0	0	0	0	0	0	0	0	0	0	0	0	0	0	0	0	0	0
AGCTCCAATAGCGTATATTGAAGTTGTTGCAGTTAAAAAGCTCGTAGTTGGATGTGTTTGAGTGTGTGCGTCTCGTATGTGCATGTTCAAAATTTTGGGAGTGTCGTTAGCTTGGCATTGAGTTGTCGAGTTGAGGAAGCCCATCGTTTACTGTGAAAAAATTAGAGTGTTTAAAGCAGGGTGTTTGCCTTTGAATATATTAGCATGGAATAATGATATATGACTTGTGCATATGTTGTTGGTTTGTATGTGTGAGTAATGATTAATAGGGTCAGTTGGGGGTATTCATATTTGAACGTCAGAGGTGAAATTCTTGGATCGTTGAAAGATGAGCTAAGGCGAAAGCATTTACCAAGGATGTTTT	ASV3369	0	0	0	0	0	0	0	0	0	0	0	0	0	0	0	0	0	0	0	0	0	0	0	0	0	0	0	0	0	0	0	0	0	0	0	0	0	0	0	0	0	0	0	0	0	0	0	0
AGCTCCAATAGCGTATATTAAAGTTGTTGCAGTTAAAAAGCTCGTAGTTGGATTTCTGGTTTGAGCGTCCGGTCCTTTTCTTCGGAATTGTGTACTATGGATGTTTGGGCCATTTTTTGTGAGGATGCCTTTCTGCCATTAAGTTGGTGGTTTGGTGGACTTGCATCGTTTACTGTGAAAAAATTAGAGTGTTTAAAGCAGGCGTTTGCTCATTTGAATACATTAGCATGGAATAATAAGATACGACCTTGGTGGTCTATTTTGTTGGTTTGCACACCAGGGTAATGATTAATAGGGACAGTTGGGGGTATTCATATTTCAACGTCAGAGGTGAAATTCTTGGATCGTTGAAAGATGAGCTTAGGCGAAAGCATTTACCAAGGATGTTTT	ASV3420	0	0	0	0	0	0	0	0	0	0	0	0	0	0	0	0	0	0	0	0	0	0	0	0	0	0	0	0	0	0	0	0	0	0	0	0	0	0	0	0	0	0	0	0	0	0	0	0
AGCTCCAATAGCGTATATTAAAGTTGTTGCAGTTAAAAAGCTCGTAGTTGGATTTCTGGTTTGAGCGTCCGGTCCGCCTCCTCTGGAGGTGTGTTACTAAGGATGTTTGAGCCATTTTTTGTGAGGATGTTTTTCTGCCATTAAGTTGGTGGTTAAATAGACTTGCATCGTTTACTGTGAAAAAATTAGAGTGTTTAAAGCAGGCGTTTGCTCATTGAATACATTAGCATGGAATAATAAGATACGACCTTGGTGGTCTATTTTGTTGGTTTGCACACCAGGGTAATGATTAATAGGGACAGTTGGGGGTATTCATATTTCAGCGTCAGAGGTGAAATTCTTGGATCGCTGAAAGATGAGCTTAGGCGAAAGCATTTACCAAGGATGTTTT	ASV3458	0	0	0	0	0	0	0	0	0	0	0	0	0	0	0	0	0	0	0	0	0	0	0	0	0	0	0	0	0	0	0	0	0	0	0	0	0	0	0	0	0	0	0	0	0	0	0	0
AGCTCCAATAGCGTATATTAAAGTTGTTGCAGTTAAAAAGCTCGTAGTTGGATTTCTGTTTTGAGCGTCCGGTCCGCCTCTTTGAGGTGCGTTACTTGGATGTTTGAGACATTTTTTGTGAGGATGTCCTTCTGCCATTAAGTTGGTGGTTGGATAGACTTGCATCGTTTACTGTGAAAAAATTAGAGTGTTTAAAGCAGGCGTTTGCTCATTGAATACATTAGCATGGAATAATAAGATACGACCTTGGTGGTCTATTTTGTTGGTTTGCACACCAGGGTAATGATTAATAGGGATAGTTGGGGGTATTCATATTTCAGCGTCAGAGGTGAAATTCTTGGATCGCTGAAAGATGAGCTTAGGCGAAAGCATTTACCAAGGATGTTTT	ASV3710	0	0	0	0	8	0	0	0	0	0	0	0	0	0	0	0	0	0	0	0	0	0	0	0	0	0	0	0	0	0	0	0	0	0	0	0	0	0	0	0	0	0	0	0	0	0	0	0
AGCTCCAATAGCGTATATTAAAGTTGTTGCAGTTAAAAAGCTCGTAGTTGGATTTCTGGTTTGAGCGTCCGGTCCTTTTCTTCGGAATTGTGTACTATGGATGTTTGGGCCATTTTTTGTGAGGATGCCTTTCTGCCATTAAGTTGGTGGTTTGGTGGACTTGCATCGTTTACTGTGAAAAAATTAGAGTGTTTAAAGCAGGCGTTTGCTCATTTGAATACATTAGCATGGAATAATAAGATACGACCTTGGCGGTCTATTTTGTTGGTTTGCACGCCAGGGTAATGATTAATAGGGACAGTTGGGGGTATTCATATTTCAACGTCAGAGGTGAAATTCTTGGATCGTTGAAAGATGAGCTTAGGCGAAAGCATTTACCAAGGATGTTTT	ASV4556	0	0	0	0	0	0	0	0	0	0	0	0	0	0	0	0	0	0	0	0	0	0	0	0	0	0	0	0	0	0	0	0	0	0	0	0	0	0	0	0	0	0	0	0	0	0	0	0
AGCTCCAATAGCGTATATTAAAGTTGTTGCAGTTAAAAAGCTCGTAGTTGGATTTCTGTTTTGAGCGTCCGGTCCGTCCTCTGGATGTGTTACTAGGATGTTTGAGACATTTTTTGTGAGGATGTCTTTCTGTCATTCAGTTGGCGGTTGGATAGACTTGCATCGTTTACTGTGAAAAAATTAGAGTGTTTAAAGCAGGCGTTTGCTCATTGAATACATTAGCATGGAATAATAAGATACGACCTTGGTGGTCTATTTTGTTGGTTTGCACACCAGGGTAATGATTAATAGGGACAGTTGGGGGTATTCATATTTCAGCGTCAGAGGTGAAATTCTTGGATCGCTGAAAGATGAGCTTAGGCGAAAGCATTTACCAAGGATGTTTT	ASV1005	0	0	0	0	0	0	0	0	0	0	0	0	0	0	0	0	0	0	0	0	0	0	0	0	0	0	0	0	0	0	0	0	0	0	0	0	0	0	0	0	0	0	0	0	0	0	0	0
AGCTCCAATAGCGTATATTAAAGTTGTTGCAGTTAAAAAGCTCGTAGTTGGATTTCTGTTTTGAGCGTCCGGTCCGTCCTTTGGATGTGTTACTAGGATGTTTGAGACATTTTTTGTGAGGATGTCTTTCTGTCATTCAGTTGGCGGTTGGATAGACTTGCATCGTTTACTGTGAAAAAATTAGAGTGTTTAAAGCAGGCGTTTGCTCATTGAATACATTAGCATGGAATAATAAGATACGACCTTGGTGGTCTATTTTGTTGGTTTGCACACCAGGGTAATGATTAATAGGGACAGTTGGGGGTATTCATATTTCAGCGTCAGAGGTGAAATTCTTGGATCGCTGAAAGATGAGCTTAGGCGAAAGCATTTACCAAGGATGTTTT	ASV1419	0	0	0	0	0	0	0	0	0	0	0	0	0	0	0	0	0	0	0	0	0	0	0	0	0	0	0	0	0	0	0	0	0	0	0	0	0	0	0	0	9	0	0	0	0	0	0	0
AGCTCCAATAGCGTATATTAAAGTTGTTGCAGTTAAAAAGCTCGTAGTTGGATTTCTGTTTTGAGCGTCCGGTCCGTCTTCGGATGTGTTACTAGGATGTTTGAGACATTTTTTGTGAGGATGTCTTTCTATCATTCAGTTGGTGGTTGGATAAACTTGCATCGTTTACTGTGAAAAAATTAGAGTGTTTAAAGCAGGCGTTTGCTCATTGAATACATTAGCATGGAATAATAAGATACGACCTTGGTGGTCTATTTTGTTGGTTTGCACACCAGGGTAATGATTAATAGGGACAGTTGGGGGTATTCATATTTCAGCGTCAGAGGTGAAATTCTTGGATCGCTGAAAGATGAGCTTAGGCGAAAGCATTTACCAAGGATGTTTT	ASV2108	0	0	0	0	0	0	0	0	0	0	0	0	0	0	0	0	0	0	0	0	0	0	0	0	0	0	0	0	0	0	0	0	0	0	0	0	0	0	0	0	0	0	0	0	0	0	0	0
AGCTCCAATAGCGTATATTAAAGTTGTTGCAGTTAAAAAGCTCGTAGTTGGATTTCTGTTTTGAGCGTCCGGTCCGTCCTTTGGATGTGTTACTAGGATGTTTGAGACATTTTTTGTGAGGATGTCTTTCTGTCATTCAGTTGGCGGTTGGATAGACTTGCATCGTTTACTGTGAAAAAATTAGAGTGTTTAAAGCAGGCGTTTGCTCATTGAATACATTAGCATGGAATAATAAGATACGACCTTGGTGGTCTATTTTGTTGGTTTGCACACCAGGGTAATGATTAATAGGGACAGTTGGGGGTATTCATATTTCAGCGTCAGAGGTGAAATTCTTGGATCGCTGAAAGATGAGCTTAGGCGAAAGCATTTATCAAGGATGTTTT	ASV2165	0	0	0	0	0	0	0	0	0	0	0	0	0	0	0	0	0	0	0	0	0	0	0	0	0	0	0	0	0	0	0	0	0	0	0	0	0	0	0	0	0	0	0	0	0	0	0	0
AGCTCCAATAGCGTATATTAAAGTTGTTGCAGTTAAAAAGCTCGTAGTTGGATTTCTGTTTTGAGCGTCCGGTCCGTCTCTAGGGATGTGTTACTAGGATGTTTGAGACATTTTTTGTGGGGATGTCTTTCTGCTATTCAGTTAGTGGTTGGATAGACTTGCATCGTTTACTGTGAAAAAATTAGAGTGTTTAAAGCAGGCGTTTGCTCATTGAATACATTAGCATGGAATAATAAGATACGACCTTGGTGGTCTATTTTGTTGGTTTGCACACCAGGGTAATGATTAATAGGGACAGTTGGGGGTATTCATATTTCAGCGTCAGAGGTGAAATTCTTGGATCGCTGAAAGATGAGCTTAGGCGAAAGCATTTACCAAGGATGTTTT	ASV2179	0	0	0	0	0	0	0	0	0	0	0	0	0	0	0	0	30	0	0	0	0	0	0	0	0	0	0	0	0	0	0	0	0	0	0	0	0	0	0	0	0	0	0	0	0	0	0	0
AGCTCCAATAGCGTATATTAAAGTTGTTGCGGTTAAAAAGCTCGTAGTTGGATTTCAGCCAAGGATTACGGTCTCTTCTGAGCATCGTGTGTCCGAGGCATTTCTTGGTATTCGTGAGGTTCTTGATTGATCTTCACGGGTTCCAGGACTTTTACTTTGAGGAAATTAGAGTGTTTCAAGCAGGCAACTGCCTTGAATACATTAGCATGGAATAATAAGATATGACTTCGGTCTTATTTTGTTGGTTTCTGAGACTGAAGTAATGATTAATAGGGATAGTCGGGGGCATTCGTACTTAACTGTCAGAGGTGGAATTCTTGGATTTGTTAAAGACGAACTACTGCGAAAGCATTTGCCAAGGATGTTTT	ASV4316	0	0	0	0	0	0	0	0	0	0	0	0	0	0	0	0	0	0	0	0	0	0	0	0	0	0	0	0	0	0	0	0	0	0	0	0	0	0	0	0	0	0	0	0	0	0	0	0
AGCTCCAATAGCGTATATTAATGTTGTTGCGGTTAAAAAGCTCGTAGTTGAATCTCTGATCGGGATGACCTCCTCACCTTAGGGTGATGGTAGCTGTTGACCTGATCATCCTCCTAGAACACGATGGCTCTTAACCGGTCCATTCGTGCTAGGACTATTACTTTGAGGAAATTAGAGTGTTCCAAGCAGGCATTTGCCCTGAATACATTAGCATGGAATAATAATATAGGACTTCGGTTCTATTTTATTGGTTCTGGACCGAAGTAATGATTAATAGGGACAGTCGGGGGCATTCGTACTCAACAGTCAGAGGTGAAATTCTTGGATTTGTTGGAGACGAACTACTGCGAAAGCATTTGCCAAGGATGTTTT	ASV0070	0	0	0	0	0	0	0	0	0	0	0	0	0	0	0	0	8	119	368	73	79	329	154	27	39	0	0	0	0	0	0	0	0	0	0	0	0	0	0	0	0	0	0	0	0	0	0	0
AGCTCCAATAGCGTATATTAAAGTTGTTGCGGTTAAAAAGCTCGTAGTTGAACTTCTGCTGAGGACGACCTACCCACCCACGGGTGCGTGTCAGTGTTGACCGAGGCATCCTCCTGGACGCGGCTGAGCTTCACCGTTCAGTTCGCACTAGGACTTTTACTTTGAGGAAATTAGAGTGTTTCAAGCAGGCTTTCGCCTTGAATATTTTAGCATGGAATAATAATTTAGGACTTCGGTTCTATTTTGTTGGTTTCTAGAACTGAAGTAATGATTAATAGGGACAGTCGGGGGCATTGGTACTCAACAGTCAGAGGTGAAATTCTTGGATTTGTTGGAGACGAACTACTGCGAAAGCATTTGCCAAGGATGTTTT	ASV0075	0	0	0	0	0	0	0	0	0	0	0	0	0	0	0	0	0	0	0	0	0	0	0	0	82	0	0	0	0	0	0	0	0	0	0	0	0	0	0	0	0	0	0	0	0	0	0	0
AGCTCCAATAGCGTATATTAAAGTTGCTGCGGTTAAAAAGCTCGTAGTCAGATTTCTGGTATCACTAGTCAGACAGCTTAACCGCTGCTCTGCACGACGTGACACCTTTGCCTAACATACTGCGGCCTAGCCGTAGAATGTATGGCTCTTTACTTTGAGGAAATTAGAGTGTTTCAAGCAGGCTCCTGCCTTGAATACATTAGCATGGAATAATAAAATATGACTTCGGTTTTATTTTGTTGGTTTCTGAGCTGAAGTAATGATTAATAGGAACAGTCGGGGGCATTCGTACTTAACAGTCAGAGGTGAAATTCTTGGATTTGTTAAAGACGAACTACAGCGAAAGCATTTGCCAAGGATGTTTT	ASV0128	0	0	0	0	0	0	0	0	0	0	0	0	0	11	1291	89	176	41	7	0	0	0	0	0	0	0	0	0	0	0	0	0	0	0	0	0	0	0	0	0	0	0	0	0	0	0	0	0
AGCTCCAATAGCGTATATTAAAGTTGTTGCGGTTAAAAAGCTCGTAGTTGAATTTCTGCCAAGAATGACCTACCCACCTCAGTGTGCGTGTATGCGTTTACCGAGGCATCCTCCTAATTGCTGCTTATCTTAACCGATCAGCCGGCTTTAGGACTTTTACTTTGAGGAAATTAGAGTGTTTCAAGCGGGCTCACGCCTTGAATAATTTAGCATGGAATAATAATTTAGGACTTCGGTTCTATTTTGTTGGTTTTAGAACTGAAGTAATGATTAATAGGGACAGTCGGGGGCATTCGTACTCAACAGTCAGAGGTGAAATTCTTGGATTTGTTGGAGACGAACTACTGCGAAAGCATTTGCCAAGGATGTTTT	ASV0153	0	0	0	0	0	0	0	0	0	0	0	0	0	0	0	0	0	0	0	0	0	0	0	0	0	0	0	0	0	0	0	0	0	0	0	0	0	0	0	0	0	0	0	0	0	0	0	0
AGCTCCAATAGCGTATATTAATGTTGTTGCGGTTAAAAAGCTCGTAGTTGAATCTCTGATCGGGATGACCTCCTCACCTTAGGGTGACGGTAGCTGTTGACCTGATCATCCTCCTAGAACACGATGGATCTTAACTGGTCCATTCGTGCTAGGACTATTACTTTGAGGAAATTAGAGTGTTCCAAGCAGGCATTTGCCCTGAATACATTAGCATGGAATAATAATATAGGACTTCGGTTCTATTTTATTGGTTCTGGACCGAAGTAATGATTAATAGGGACAGTCGGGGGCATTCGTACTCAACAGTCAGAGGTGAAATTCTTGGATTTGTTGGAGACGAACTACTGCGAAAGCATTTGCCAAGGATGTTTT	ASV0158	0	0	0	0	0	0	0	0	0	0	0	0	0	0	0	0	0	45	201	117	117	712	186	55	193	0	0	0	0	0	0	0	0	0	0	0	0	0	0	0	0	0	0	0	0	0	0	0
AGCTCCAATAGCGTATATTAAAGTTGTTGCGGTTAAAAAGCTCGTAGTTGAATTTCTGCCGAGGACGACCTACCCACCTCAGGGTGCGTGTCAGTGTTGACCGAGGCATCCTCCTAGTGACAGCCGCTCTTAACCGATCGGTTTGTTCTAGGACTTTTACTTTGAGGAAATTAGAGTGTTTCAAGCAGGCTCATGCCTTGAATAATTTAGCATGGAATAATAACTTAGGACTTCGGTTCTATTTTGTTGGTTTCTAGAACTGAAGTAATGATTAACAGGGACAGTCGGGGGCATTCGTACTCAACAGTCAGAGGTGAAATTCTTGGATTTGTTGGAGACGAACTACTGCGAAAGCATTTGCCAAGGATGTTTT	ASV0200	0	0	0	0	0	0	0	0	0	0	0	0	0	0	69	0	0	12	0	0	0	0	0	0	0	0	0	0	0	0	0	0	0	0	0	0	0	0	0	0	0	0	0	0	0	0	0	0
AGCTCCAATAGCGTATATTAATGTTGTTGCGGTTAAAAAGCTCGTAGTTGAATCTCTGATCGGGATGACCTCCTCACCTTAGGGTGATGGTAGCTGTTGACCTGATCATCCTCCTAGAACACGGTGATTCTTAATCGAGTCATTCGTGCTAGGACTATTACTTTGAGGAAATTAGAGTGTTCCAAGCAGGCGTTTGCCCTGTATACATTAGCATGGAATAATAATATAGGACTTCGGTTCTATTTTATTGGTTCTGGACCGAAGTAATGATTAATAGGGACAGTCGGGGGCATTCGTACTCAACAGTCAGAGGTGAAATTCTTGGATTTGTTGGAGACGAACTACTGCGAAAGCATTTGCCAAGGATGTTTT	ASV0204	0	0	0	0	0	0	0	0	0	0	0	0	0	0	0	0	0	0	0	0	0	0	0	0	0	43	41	0	0	0	0	0	0	0	0	0	0	0	0	0	0	0	0	0	0	0	0	0
AGCTCCAATAGCGTATATTAAAGTTGCTGCGGTTAAAAAGCTCGTAGTCAGATTTCTGGTACCACAAGTCAGTCAGTTTAACCACTGCTCTGCACGACGTGGAACCATTGTCTAACGTTGTGCGGCTCGCCGTCCAATGTAAGGCACTTTACTTTGAGGAAATTAGAGTGTTTCAAGCAGGCTACTGCCTTGAATACATTAGCATGGAATAATAAAATATGACTTCGGTTGTATTTTGTTGGTTTCTCAGCTGAAGTAATGATTAATAGGAACAGTCGGGGGCATTCGTACTTAACGGTCAGAGGTGAAATTCTTGGATTCGTTAAAGACGGACTACAGCGAAAGCATTTGCCAAGGATGTTTT	ASV0218	0	0	0	0	0	0	0	0	0	0	0	0	0	0	0	0	0	22	301	92	647	398	0	0	0	0	0	0	9	15	0	0	0	0	0	0	0	0	0	0	0	0	0	0	0	0	0	0
AGCTCCAATAGCGTATATTAAAGTTGTTGCGGTTAAAAAGCTCGTAGTTGAATTTCTGCCAAGGACGACCTACCCACCTTAGGGTGCGTGTCAGTGTTGACCGAGGCATCCTCCTAGACGCGACTGTGCTTAACTGTATGGTTCGCACTAGGACTTTTACTTTGAGGAAATTAGAGTGTTTCAAGCAGGCATATGCCTTGAATATATTAGCATGGAATAATAATTTAGGACTTCGGTTCTATTTTGTTGGTTTCTAGAACTGAAGTAATGATTAATAGGGACAGTCGGGGGCATTCGTACTCAACAGTCAGAGGTGAAATTCTTGGATTTGTTGGAGACGAACTACTGCGAAAGCATTTGCCAAGGATGTTTT	ASV0258	0	0	0	0	0	0	0	0	0	0	0	0	0	0	0	0	0	16	48	0	0	8	85	5	25	0	0	0	0	0	0	0	0	0	0	0	0	0	0	0	0	0	0	0	0	0	0	0
AGCTCCAATAGCGTATATTAATGTTGTTGCGGTTAAAAAGCTCGTAGTTGAATCTCTGATCGGGATGACCTCCTCACCTTAGGGTGATGGTAGCTGTTGACCTGATCATCCTCCTAGAACACGATGTCACTTAACTGAGTCATTCGTGCTAGGACTATTACTTTGAGGAAATTAGAGTGTTCCAAGCAGGCAATTGCCCTGAATACATTAGCATGGAATAATAATATAGGACTTCGGTTCTATTTTATTGGTTCTGGACCGAAGTAATGATTAATAGGGACAGTCGGGGGCATTCGTACTCAACAGTCAGAGGTGAAATTCTTGGATTTGTTGGAGACGAACTACTGCGAAAGCATTTGCCAAGGATGTTTT	ASV0272	0	0	0	0	0	0	0	0	0	0	0	0	0	0	0	0	0	0	0	0	0	0	0	0	0	0	0	0	0	0	0	0	0	0	0	0	0	0	0	0	0	0	0	0	0	0	0	0
AGCTCCAATAGCGTATATTAAAGTTGTTGCGGTTAAAAAGCTCGTAGTTGGATTTCTGCCAAGGACGACCGACCCACCTTCGGGTGCGTGTCAGTGTTGACTGAGGCATTCTCCGTTTCTCTCATGCTTCACTGTGTGAGCTGGATCGGACTTTTACTTTGAGGAAATTAGAGTGTTTCAAGCAGGCATTTGCCTTGAATACATTAGCATGGAATAATAAGATAGGACTTCGGTTCTATTTTGTTGGTTTCTAGAACTGAAGTAATGATTAATAGGGACAGTCGGGGGCATTCGTACTCAACAGTCAGAGGTGAAATTCTTGGATTTGTTGGAGACGAACTACTGCGAAAGCATTTGCCAAGGATGTTTT	ASV0282	0	0	0	0	0	0	0	0	0	0	0	0	0	0	0	0	0	0	0	0	0	0	0	0	0	0	0	0	0	171	114	0	0	0	0	0	0	0	0	0	0	0	0	0	0	0	0	0
AGCTCCAATAGCGTATATTAAAGTTGTTGCGGTTAAAAAGCTCGTAGTTGGATTTCTGCCAAGGACGACCGACCCACCTTCGGGTGCGTGTCAGTGTTGACTGAGGCATTCTCCGTTTCTCTCATGCTTTACTGTGTGAGCTGGATCGGACTTTTACTTTGAGGAAATTAGAGTGTTTCAAGCAGGCATTTGCCTTGAATACATTAGCATGGAATAATAAGATAGGACTTCGGTTCTATTTTGTTGGTTTCTAGAACTGAAGTAATGATTAATAGGGACAGTCGGGGGCATTCGTACTCAACAGTCAGAGGTGAAATTCTTGGATTTGTTGGAGACGAACTACTGCGAAAGCATTTGCCAAGGATGTTTT	ASV0314	0	0	0	0	0	0	0	0	0	0	0	0	0	0	0	0	0	0	0	0	0	0	0	0	0	4	163	12	44	131	0	0	0	0	0	0	0	0	0	0	0	0	0	0	0	0	0	0
AGCTCCAATAGCGTATATTAAAGTTGCTGCGGTTAAAAAGCTCGTAGTCAGATTTCTGGTACCACAAGTCAGTCAGCTTAACCGCTGTTCTGTACGACGTGGAACCATTGTCTAACGTTGTGCGGCTCGCCGTACAATGTAAGACACTTTACTTTGAGGAAATTAGAGTGTTTCAAGCAGGCTACTGCCTTGAATACATTAGCATGGAATAATAAAATATGACTTCGGTTGTATTTTGTTGGTTTCTCAGCTGAAGTAATGATTAATAGGAACAGTCGGGGGCATTCGTACTTAACGGTCAGAGGTGAAATTCTTGGATTCGTTAAAGACGGACTACAGCGAAAGCATTTGCCAAGGATGTTTT	ASV0406	0	0	0	0	0	0	0	0	0	0	0	0	0	0	0	0	0	0	27	0	0	0	0	0	0	0	0	0	0	0	0	0	0	0	0	0	0	0	0	0	0	0	0	0	0	0	0	0
AGCTCCAATAGCGTATATTAAAGTTGTTGCGGTTAAAAAGCTCGTAGTTGAATTTGTGCCAAGGATGACCTGCCCACCTTAGGGTGCGTGTTAGAGTTGACCGAGGCATCCTCCTAGCAGCGTCCGGCTTAACTGTCCGGTTCGCACTAGGACTTTTACTTTGAGGAAATTAGAGTGTTTCAAGCAGGCATATGCCTTGAATATATTAGCATGGAATAATAATTTAGGACTTCGGTTCTATTTTGTTGGTTTCTAGAACTGAAGTAATGATTAATAGGGACAGTCGGGGGCATTCGTACTCAACAGTCAGAGGTGAAATTCTTGGATTTGTTGGAGACGAACTACTGCGAAAGCATTTGCCAAGGATGTTTT	ASV0408	0	0	0	0	0	0	0	0	0	0	0	0	0	0	0	0	0	0	5	0	0	46	77	52	222	0	0	0	0	0	0	0	0	0	0	0	0	0	0	0	0	0	0	0	0	0	0	0
AGCTCCAATAGCGTATATTAAAGTTGTTGCGGTTAAAAAGCTCGTAGTTGAATCTCTGTCAGGGACGACCTACCCACCTTAGGGTGCGTGTTAGAGTTGACCGTGACATCCTCCTAGTGACGTCCATGCTTTACTGTGTGGTTCGTACTAGGACTTTTACTTTGAGGAAATTAGAGTGTTTCAAGCAGGCATATGCCTTGAATATATTAGCATGGAATAATAGTTTAGGACTTCGGTTCTATTTTATTGGTTCTGGACCGAAGTAATGATTAACAGGGACAGTCGGGGGCATTCGTACTCAACAGTCAGAGGTGAAATTCTTGGATTTGTTGGAGACGAACTACTGCGAAAGCATTTGCCAAGGATGTTTT	ASV0566	0	0	0	0	0	0	0	0	0	0	0	0	0	0	0	0	0	0	0	0	0	0	0	0	0	0	0	0	0	0	0	0	0	0	0	0	0	0	0	0	0	0	0	0	0	0	0	0
AGCTCCAATAGCGTATATTAAAGTTGTTGCGGTTAAAAAGCTCGTAGTTGAATTTCTGCCGAGGACGACCTACCCACCCTAGGGTGCGTGTCAGCGTTGACCGAGGCATCCTCCCAGATGCGCACGAGTTTAATCGCTCGTTTCGTACTGGGACTTTTACTTTGAGGAAATTAGAGTGTTTCAAGCAGGCTTTAGCCTTGAATATTTTAGCATGGAATAATAATTTAGGACTTCGGTTCTATTTTGTTGGTTTCTAGAACTGAAGTAATGATTAATAGGGACAGTCGGGGGCATTCGTACTCAACAGTCAGAGGTGAAATTCTTGGATTTGTTGGAGACGAACTACTGCGAAAGCATTTGCCAAGGATGTTTT	ASV0579	0	0	0	0	0	0	0	0	0	0	0	0	0	0	0	0	0	0	0	0	0	0	0	0	0	0	0	0	0	0	0	0	0	0	0	0	0	0	0	0	0	0	0	0	0	0	0	0
AGCTCCAATAGCGTATATTAAAGTTGTTGCGGTTAAAAAGCTCGTAGTTGAATTTCTGCCAAGGACGACCTACCCACTTTAGGGTGCGTGTCAGCGTTGACCGAGGCATCCTCCTAGATCCAGCTGAACTTCACTGTTCGGTTCGAGCTAGGACTTTTACTTTGAGGAAATTAGAGTGTTTCAAGCAGGCTTCGCCTTGAATATTTTAGCATGGAATAATAATTTAGGACTTCGGTTCTATTTTGTTGGTTTCTAGAACTGAGGTAATGATTAAGAGGGACAGTCGGGGGCATTCGTACTCAACAGTCAGAGGTGAAATTCTTGGATTTGTTGGAGACGAACTACTGCGAAAGCATTTGCCAAGGATGTTTT	ASV0611	0	0	0	0	0	0	0	0	0	0	0	0	0	0	0	0	0	0	0	0	0	0	0	0	0	0	0	0	0	0	0	0	0	0	0	0	0	0	0	0	0	0	0	0	0	0	0	0
AGCTCCAATAGCGTATATTAAAGTTGTTGCGGTTAAAAAGCTCGTAGTTGAATTTCTGCCGAGGACGACCTACCCACCTTAGGGTGCGTGTCAGTGTTGACCGAGGCATCCTCTCAGATTAGAAATATCTAACGATCTTTCTGACTCTGGGACTTTTACTTTGAGGAAATTAGAGTGTTTCAAGCAGGCTTGTGCCTTGAATATTTTAGCATGGAATAATAATTTAGGACTTCGGTTCTATTTTGTTGGTTTCTAGAACTGAAGTAATGATTAATAGGGACAGTCGGGGGCATTCGTACTCAACAGTCAGAGGTGAAATTCTTGGATTTGTTGGAGACGAACTACTGCGAAAGCATTTGCCAAGGATGTTTT	ASV0625	0	0	0	0	0	0	0	0	0	0	0	0	0	0	0	0	0	0	0	0	0	0	0	0	41	0	0	0	0	0	0	0	0	0	0	0	0	0	0	0	0	0	0	0	0	0	0	0
AGCTCCAATAGCGTATATTAAAGTTGTTGCGGTTAAAAAGCTCGTAGTTGGATTTCTGCTGAGGACGACCGATCGACCCATACGGGTTTGAATCAGGTTTGACCGAGGCATCCTCTTGGAAGACGTATAGCACTTTACTGGGTTATACGGAGTCCAAGACTTTTACTTTGAGGAAATTAGAGTGTTTCAAGCAGGCAATCGCCGTGAATACATTAGCATGGAATAATAATATAGGACTTCGGTTCTATTTTGTTGGTTTCTGGAACTGAAGTAATGATTAATAGGGACAGTCGGGGGCATTCGTACTTAACAGTCAGAGGTGAAATTCTTGGATTTGTTAAAGACGAACTACTGCGAAAGCATTTGCCAAGGATGTTTT	ASV0628	0	0	0	0	0	0	0	0	0	0	0	0	0	0	0	0	0	47	48	0	0	0	0	0	0	0	0	0	0	0	0	0	0	0	0	0	0	0	0	0	0	0	0	0	0	0	0	0
AGCTCCAATAGCGTATATTAAAGTTGTTGCGGTTAAAAAGCTCGTAGTTGAATTTCTGCCAAGGACGACCTACCCACCTTAGGGTGCGTGTCAGCGTTGACCAAGGCATCCTCCTAGCGGCGTCCGTGCTTTACTGTACGGTTCGTTCTAGGACTTTTACTTTGAGGAAATTAGAGTGTTTCAAGCAGGCATATGCCTTGAATATATTAGCATGGAATAATAATTTAGGACTTCGGTTCTATTTTGTTGGTTTCTAGAACTGAAGTAATGATTAATAGGGACAGTCGGGGGCATTTGTACTCAACAGTCAGAGGTGAAATTCTTGGATTTGTTGGAGACAAACTACTGCGAAAGCATTTGCCAAGGATGTTTT	ASV0669	0	0	6	5	0	0	0	0	0	0	0	0	0	0	0	0	0	0	0	0	0	0	0	0	0	0	0	0	0	0	0	0	0	0	0	0	0	0	0	0	0	3	0	0	0	0	0	0
AGCTCCAATAGCGTATATTAATGTTGTTGCGGTTAAAAAGCTCGTAGTTGAATCTCTGATCGGGATGACCTCCTCACCTTAGGGTGATGGTAGCTGTTGACCTGATCATCCTCCTAGAACACGATGTCACTTAACTGGGTCATTCGTGCTAGGACTATTACTTTGAGGAAATTAGAGTGTTCCAAGCAGGCAATAGCCCTGAATACATTAGCATGGAATAATAATATAGGACTTCGGTTCTATTTTATTGGTTCTGGACCGAAGTAATGATTAATAGGGACAGTCGGGGGCATTCGTACTCAACAGTCAGAGGTGAAATTCTTGGATTTGTTGGAGACGAACTACTGCGAAAGCATTTGCCAAGGATGTTTT	ASV0695	0	0	0	0	0	0	0	0	0	0	0	0	0	0	0	0	0	0	0	0	0	0	0	0	0	0	0	0	0	13	49	12	10	0	0	0	0	0	0	0	0	0	0	0	0	0	0	0
AGCTCCAATAGCGTATATTAAAGTTGTTGCGGTTAAAAAGCTCGTAGTTGAATTTGTGCCAAGGACGACCTGCCCACCTTAGGGTGCGTGTTAGAGTTGACCGAGGCATCCTCCTAGCAGCGTCCGGCTTAACTGTCCGGTTCGCACTAGGACTTTTACTTTGAGGAAATTAGAGTGTTTCAAGCAGGCATACGCCTTGAATATATTAGCATGGAATAATAATTTAGGACTTCGGTTCTATTTTGTTGGTTTCTAGAACTGAAGTAATGATTAATAGGGACAGTCGGGGGCATTCGTACTCAACAGTCAGAGGTGAAATTCTTGGATTTGTTGGAGACGAACTACTGCGAAAGCATTTGCCAAGGATGTTTT	ASV0778	0	0	0	0	0	0	0	0	0	0	0	0	0	0	0	0	0	0	0	0	0	0	0	0	131	0	0	0	0	0	0	0	0	0	0	0	0	0	0	0	0	0	0	0	0	0	0	0
AGCTCCAATAGCGTATATTAAAGTTGCTGCGGTTAAAAAGCTCGTAGTCAGATTTCTGGTCCCACGAGTTGGTCGGCTTAACTGCTGTACCAAACTATGTGGAACCTTTGCCTTATATTGTGCTGCTCGCAGTACAATGTTTGGCTCTTTACTTTGAGGAAATTAGAGTGTTTCAAGCAGGCTCCTGCCTTGAATACATTAGCATGGAATAATAAAATATGACTTCGGTTTTATTTTGTTGGTTTCCGAGCTGAAGTAATGATTAATAGGAACAGTCGGGGGCATTCGTACTTAACAGTCAGAGGTGAAATTCTTGGATTTGTTAAAGACGAACTACAGCGAAAGCATTTGCCAAGGATGTTTT	ASV0912	0	0	0	0	0	0	0	0	0	0	0	0	0	0	0	0	0	0	0	0	0	0	0	0	0	0	0	0	0	0	0	0	0	0	0	0	0	0	0	0	0	0	0	0	0	0	0	0
AGCTCCAATAGCGTATATTAAAGTTGTTGCGGTTAAAAAGCTCGTAGTTAGATTTCTGGTACTTTCGGCCGGTCAACCTAACGGTTGTATCTGGCATTGAAGGGACCTTTGCCTTGCCTTGCGTCGCATCCGTGCGTCGCAGAGTTTGGCCTTTTACTTTGAGGAAATTAGAGTGTTTCAAGCAGGCTACTGCCTTGAATACATTAGCATGGAATAATAAAATATGACTTCGGTCTTATTTTGTTGGTTTCCGGGCTGAAGTAATGATTAATAGGGACAGTCGGGGGCATTCGTACTTAACAGTCAGAGGTGAAATTCTTGGATTTGTTAAAGACGAACTACTGCGAAAGCATTTGCCAAGGATGTTTT	ASV1159	0	0	0	0	5	0	0	0	0	0	0	0	0	0	0	0	0	0	0	0	0	0	0	0	0	0	0	0	0	0	0	0	0	0	0	0	0	0	0	0	0	0	6	0	0	0	0	0
AGCTCCAATAGCGTATATTAAAGTTGTTGCGGTTAAAAAGCTCGTAGTTAGATTTCTGGTACTTTCAGCCGGTCAGCCTCACGGCTGCATCTGGCATTGAGAGGACCTTTGCCTTACCTTGTACTGCACTTGTGCGCTACAAAGTTTGGCCTTTTACTTTGAGGAAATTAGAGTGTTTCAAGCAGGCTACTGCCTTGAATACATTAGCATGGAATAATAAAATATGACTTCGGTCTTATTTTGTTGGTTTCCGGGCTGAAGTAATGATTAATAGGGACAGTCGGGGGCATTCGTACTTAACAGTCAGAGGTGAAATTCTTGGATTTGTTAAAGACGAACTACTGCGAAAGCATTTGCCAAGGATGTTTT	ASV1172	0	0	0	7	4	0	0	0	0	0	0	0	0	0	0	0	0	0	0	0	0	0	0	0	0	0	0	0	0	0	0	0	0	0	0	0	0	3	0	0	0	0	0	0	0	7	0	0
AGCTCCAATAGCGTATATTAAAGTTGTTGCGGTTAAAAAGCTCGTAGTTGAATTTGTGCCAAGGACGACCTGCCCACCTTAGGGTGCGTGTTAGAGTTGACCGAGGCATCCTCCTAGCAGCGTCCGGCTTAACTGTCCGGTTCGCACTAGGACTTTTACTTTGAGGAAATTAGAGTGTTTCAAGCAGGCATATGCCTTGAATATATTAGCATGGAATAATAATTTAGGACTTCGGTTCTATTTTGTTGGTTTCTAGAACTGAAGTAATGATTAATAGGGACAGTCGGGGGCATTCGTACTCAACAGTCAGAGGTGAAATTCTTGGATTTGTTGGAGACGAACTACTGCGAAAGCATTTGCCAAGGATGTTTT	ASV1207	0	0	0	0	0	0	0	0	0	0	0	0	0	0	0	0	0	0	0	0	0	0	0	0	93	0	0	0	0	0	0	0	0	0	0	0	0	0	0	0	0	0	0	0	0	0	0	0
AGCTCCAATAGCGTATATTAAAGTTGCTGCGGTTAAAAAGCTCGTAGTCAGATTTCTGGTATCACTAGTCAGTCAGCTTAACCGCTGTTCTGCACGACGTGACACCTTTGCCTAACATACTGCGGCCTAGCCGTGGAATGTATGGCTCTTTACTTTGAGGAAATTAGAGTGTTTCAAGCAGGCTCCTGCCTTGAATACATTAGCATGGAATAATAAAATATGACTTCGGTTTTATTTTGTTGGTTTCTAAGCTGAAGTAATGATTAATAGGAACAGTCGGGGGCATTCGTACTTAACAGTCAGAGGTGAAATTCTTGGATTTGTTAAAGACGAACTACAGCGAAAGCATTTGCCAAGGATGTTTT	ASV1246	0	0	0	0	0	0	0	0	0	0	0	0	0	0	0	0	0	0	0	0	0	0	0	0	0	0	0	0	0	0	0	0	0	0	0	0	0	0	0	0	0	0	0	0	0	0	0	0
AGCTCCAATAGCGTATATTAAAGTTGTTGCGGTTAAAAAGCTCGTAGTTGGATTTCTGCTGAGGACGACCGATCGACCCATACGGGTTTGAATCAGGTTTGACCGAGGCATCCTCTAGGAAGACGTATAGCACTTTACTGGGTTATACGGAGTCCTAGACTTTTACTTTGAGGAAATTAGAGTGTTTCAAGCAGGCAATCGCCGTGAATACATTAGCATGGAATAATAATATAGGACTTCGGTTCTATTTTGTTGGTTTCTGGAACTGAAGTAATGATTAATAGGGACAGTCGGGGGCATACGTACTTAACAGTCAGAGGTGAAATTCTTGGATTTGTTAAAGACGAACTACTGCGAAAGCATTTGCCAAGGATGTTTT	ASV1275	0	0	0	0	0	0	0	0	0	0	0	0	0	0	0	0	0	0	0	0	0	0	0	0	0	0	0	0	0	0	0	0	0	0	0	0	0	0	0	0	0	0	0	0	0	0	0	0
AGCTCCAATAGCGTATATTAATGTTGTTGCGGTTAAAAAGCTCGTAGTTGAATCTCTGATCGGGATGACCTCCTCACCTTAGGGTGATGGTAGTTGTTGACCCGATCATCCTCCTAGAACACGATGGCTCTTAACCGGGTCATTCGTGCTAGGACTATTACTTTGAGGAAATTAGAGTGTTCCAAGCAGGCATTTGCCCTGTATACATTAGCATGGAATAATAATATAGGACTTCGGTTCTATTTTATTGGTTCTGGACCGAAGTAATGATTAATAGGGACAGTCGGGGGCATTCGTACTCAACAGTCAGAGGTGAAATTCTTGGATTTGTTGGAGACGAACTACTGCGAAAGCATTTGCCAAGGATGTTTT	ASV1329	0	0	0	0	0	0	0	0	0	0	0	0	0	0	0	0	0	0	0	0	0	0	0	0	0	0	0	0	0	0	0	0	0	0	0	0	0	0	0	0	0	0	0	0	0	0	0	0
AGCTCCAATAGCGTATATTAAAGTTGTTGCGGTTAAAAAGCTCGTAGTCGGATTTCTGCCAAGGACGACCGATCCACCTTCGGGTGCGTATCAGTGTTGACCGAGGCATTCTCCCTTTCCTGCATGCTTTACTGTGTGCACGGGATCGGACTTTTACTTTGAGGAAATTAGAGTGTTTCAAGCAGGCTTACGCCTTGAATACATTAGCATGGAATAATAATATAGGACTTCGGTTCTATTTTGTTGGTTTCGAGAACTGAAGTAATGATTAATAGGGACAGTCGGGGGCATTCGTACTCAACAGTCAGAGGTGAAATTCTTGGATTTGTTGGAGACGAACTACTGCGAAAGCATTTGCCAAGGATGTTTT	ASV1357	0	0	0	0	0	0	0	0	0	0	0	0	0	0	0	0	0	0	0	0	0	11	0	26	0	0	0	0	0	0	0	0	0	0	0	0	0	0	0	0	0	0	0	0	0	0	0	0
AGCTCCAATAGCGTATATTAAAGTTGTTGCGGTTAAAAAGCTCGTAGTTGAAATTCTGCCAAGGACGACCTACCCACCTTCGGGTGCGTGTCAGAGTTGACCGAGGCATCCTCCTAGCAGCGCCCGTGCTTTACCGTGCGGTCCGTTCTAGGACTTTTACTTTGAGGAAATTAGAGTGTTTCAAGCAGGCTTATGCCTTGAATAATTTAGCATGGAATAATAATTTAGGACTTCGGTTCTATTTTGTTGGTTTCGAGAACTGAAGTAATGATTAATAGGGACAGTCGGGGGCATTCGTACTCAACAGTCAGAGGTGAAATTCTTGGATTTGTTGGAGACGAACTACTGCGAAAGCATTTGCCAAGGATGTTTT	ASV1509	0	0	0	0	0	0	0	0	0	0	0	0	0	0	0	0	0	0	0	0	0	0	0	0	0	0	0	0	0	0	0	0	0	0	0	0	0	0	0	0	0	0	0	0	0	0	0	0
AGCTCCAATAGCGTATATTAAAGTTGTTGCGGTTAAAAAGCTCGTAGTTGGATTTCTGCCGAGGACGACCGATCGACCCATACGGGTTTGAATCAGGTTTGACCGAGGCATCCTCTTGGAATACATATAGCACTTAATTGAGTTATATGGAGTCCAAGACTTTTACTTTGAGGAAATTAGAGTGTTTCAAACAGGCAATCGCCGTGAATACATAAGCATGGAATAATAATATAGGACTTCGGTTCTATTTTGTTGGTTTCTGGAACTGAAGTAATGATTAACAGGGACAGTCGGGGGCATACGTACTTAACAGTCAGAGGTGAAATTCTTGGATTTGTTAAAGACGAACTACTGCGAAAGCATTTGCCAAGGATGTTTT	ASV1546	0	0	0	0	0	0	0	0	0	0	0	0	0	0	0	0	0	0	0	0	0	0	0	0	0	0	0	0	0	0	0	0	0	0	0	0	0	0	0	0	0	0	0	0	0	0	0	0
AGCTCCAATAGCGTATATTAAAGTTGTTGCGGTTAAAAAGCTCGTAGTTGGATTTCTGCCGAGGACGACCGATGGACCCATACGGGTTTCAATCAGGTTTGACCGAGGCATCCTCTTGGAAGACGTGCAGCACTTCACTGGGTTGTACGGAGTCCAAGACTTTTACTTTGAGGAAATTAGAGTGTTTCATACAGGCAATCGCCGTGAATACATAAGCATGGAATAATAATATAGGACTTCGGTTCTATTTTGTTGGTTTCTGGAACTGAAGTAATGATTAATAGGGACAGTCGGGGGCATACGTACTTAACAGTCAGAGGTGAAATTCTTGGATTTGTTAAAGACGAACTACTGCGAAAGCATTTGCCAAGGATGTTTT	ASV1660	0	0	0	0	0	0	0	0	0	0	0	0	0	0	0	0	0	0	0	0	0	0	0	0	0	0	0	0	0	0	0	0	0	0	0	0	0	0	0	0	0	0	0	0	0	0	0	0
AGCTCCAATAGCGTATATTAAAGTTGTTGCGGTTAAAAAGCTCGTAGTTGGATTTCTGCCAAGGACGACCGACCCACCTTCGGGTGCGTGTCAGTGTAGACTCAGGCATTCTCCGTTTCTCTCATGCTTTACTGTGTGAGCTGGATCGGACTTTTACTTTGAGGAAATTAGAGTGTTTCAAGCAGGCATTTGCCTTGAATACATTAGCATGGAATAATAAGATAGGACTTCGGTTCTATTTTGTTGGTTTCTAGAACTGAAGTAATGATTAATAGGGACAGTCGGGGGCATTCGTACTCAACAGTCAGAGGTGAAATTCTTGGATTTGTTGGAGACGAACTACTGCGAAAGCATTTGCCAAGGATGTTTT	ASV1677	0	0	0	0	0	0	0	0	0	0	0	0	0	0	0	0	0	0	0	0	0	0	0	0	0	0	0	0	0	10	0	0	0	0	0	0	0	0	0	0	0	0	0	0	0	0	0	0
AGCTCCAATAGCGTATATTAAAGTTGTTGCGGTTAAAAAGCTCGTAGTTAGATTTCTGGTACTTTCAGCCGGTCAACCTCGCGGTTGTATCTGGCATTGAGAGGACCTTTGCCTTACCTTGTAACGCACTTGTGCGATGCAAAGTTTGGCCTTTTACTTTGAGGAAATTAGAGTGTTTCAAGCAGGCTACTGCCTTGAATACATTAGCATGGAATAATAAAATATGACTTCGGTCTTATTTTGTTGGTTTCCGGGCTGAAGTAATGATTAATAGGGACAGTCGGGGGCATTCGTACTTAACAGTCAGAGGTGAAATTCTTGGATTTGTTAAAGACGAACTACTGCGAAAGCATTTGCCAAGGATGTTTT	ASV1692	0	0	0	0	0	0	0	0	0	0	0	0	0	0	0	0	0	0	0	0	0	0	0	0	0	0	0	0	0	0	0	0	0	0	0	0	0	0	0	0	0	0	0	0	0	0	0	0
AGCTCCAATAGCGTATATTAATGTTGTTGCGGTTAAAAAGCTCGTAGTTGAATCTCTGATCGGGATGACCTCCTCACCTTAGGGTGATGGTAGCTGTTGACCTGATCATCCTCCTAGAACACGATGACTCTTAACCGGGTCATTCGTGCTAGGACTATTACTTTGAGGAAATTAGAGTGTTCCAAGCAGGCATTTGCCCTGAATACATTAGCATGGAATAATAATATAGGACTTCGGTTCTATTTTATTGGTTCTGGACCGAAGTAATGATTAATAGGGACAGTCGGGGGCATTCGTACTCAACAGTCAGAGGTGAAATTCTTGGATTTGTTGGAGACGAACTACTGCGAAAGCATTTGCCAAGGATGTTTT	ASV1745	0	0	0	0	0	0	0	0	0	0	0	0	0	0	0	0	0	0	0	0	0	0	0	0	0	0	0	0	0	0	0	0	0	0	0	0	0	0	0	0	0	0	0	0	0	0	0	0
AGCTCCAATAGCGTATATTAAAGTTGTTGCGGTTAAAAAGCTCGTAGTTGGATTTCTGTTGAGGTTGACCGGTCCACCTTCAACGGTGCGCATCAGGTTTGACCGAAACATTTTCTGAATGTAGTAGTTGCACTTCATTGTGTGGTGCGAAATTCAGGTTTTTACTTTGAGGAAATTAGAGTGTTTCAAGCAGGCGTATGCCTTGTATATATTAGCATGGAATAATATGATAGGACTTCGGCTCTATTTTGTTGGTTTCTAGAACTGAAGTAATGATTAATAGGGACAGTCGGGGGCATTCGTACTTAACTGTCAGAGGTGAAATTCTTGGATTTGTTAAAGACGAACTACTGCGAAAGCATTTGCCAAGGATGTTTT	ASV1865	0	0	0	0	0	0	0	0	0	0	0	0	0	0	0	0	0	0	0	0	0	0	0	0	0	0	0	0	0	0	0	0	0	0	0	0	0	0	0	0	0	0	0	0	0	0	0	0
AGCTCCAATAGCGTATATTAAAGTTGTTGCGGTTAAAAAGCTCGTAGTTGGATTTCTGCCAAGGACGACCGACCCACCTTCGGGTGCGTGTCAGTGTTGACTGAGGCATTCTCCGTTTCTCTCATGCTTAACTGTGTGAGCTGGATCGGACTTTTACTTTGAGGAAATTAGAGTGTTTCAAGCAGGCATTTGCCTTGAATACATTAGCATGGAATAATAATATAGGACTTCGGTTCTATTTTGTTGGTTTCTAGAACTGAAGTAATGATTAATAGGGACAGTCGGGGGCATTCGTACTCAACAGTCAGAGGTGAAATTCTTGGATTTGTTGGAGACGAACTACTGCGAAAGCATTTGCCAAGGATGTTTT	ASV1946	0	0	0	0	0	0	0	0	0	0	0	0	0	0	0	0	0	0	0	0	0	0	0	0	0	0	0	0	0	0	0	0	0	0	0	0	0	0	0	0	0	0	0	0	0	0	0	0
AGCTCCAATAGCGTATATTAAAGTTGCTGCGGTTAAAAAGCTCGTAGTTAGATTTTTGGTTCTCTCAGTCAATCGGCCTAACGGCTGTATTCGGCATGGAAGAACCTTTGCCTTACGTTGAACTGCATTCGTGCGGTACAAAGTTTGGCTCTTTACTTTGAGGAAATTAGAGTGTTTCAAGCAGGCGACTGCCTTGAATACGTTAGCATGGAATAATAAAATATGACTTCGGTCTATTTTGTTGGTTTTAGGGCTGAAGTAATGATTAATAGGGACAGTCGGGGGCATTCGTACTTAACTGTCAGAGGTGAAATTCTTGGATTTGTTAAAGACGAACTACTGCGAAAGCATTTGCCAAGGATGTTTT	ASV2058	0	0	0	0	0	0	0	0	0	0	0	0	0	0	0	0	0	0	0	0	0	0	0	0	0	0	0	0	0	0	0	0	0	0	0	0	0	0	0	0	0	0	0	0	0	0	0	0
AGCTCCAATAGCGTATATTAAAGTTGCTGCGGTTAAAAAGCTCGTAGTCAGATTTCTGGTATCACTAGTCAGTCAGCTTAACCGCTGTTCTGCACGACGTGACACCTTTGCCTAACATACTGCGGCCTAGCCGTGGAATGTATGGCTCTTTACTTTGAGGAAATTAGAGTGTTTCAAGCAGGCTCCTGCCTTGAATACATTAGCATGGAATAATAAAATATGACTTCGGTTTTATTTTGTTGGTTTCTGAGCTGAAGTAATGATTAATAGGAACAGTCGGGGGCATTCGTACTTAACAGTCAGAGGTGAAATTCTTGGATTTGTTAAAGACGAACTACAGCGAAAGCATTTGCCAAGGATGTTTT	ASV2237	0	0	0	0	0	0	0	0	0	0	0	0	0	0	0	0	0	0	0	0	0	0	0	0	0	0	0	0	0	0	0	0	0	0	0	0	0	0	0	0	0	0	0	0	0	0	0	0
AGCTCCAATAGCGTATATTAAAGTTGCTGCGGTTAAAAAGCTCGTAGTCAGATTTCTGGTTCTGTTGGCAAGTCAACTTAATTGTTGTACCACGTCACACAGAACCTTTGCCATACATTATTCTGCCTTGTGCGGTAATAAAGTAAGGCTCTTTACTTTGAGGAAATTAGAGTGTTTCAAGCAGGCTTCTGCCTTGAATACATTAGCATGGAATAATAAAATATGACTTCGGTTTTATTTTGTTGGTTTCCGAGCTGAAGTAATGATTAATAGGAACAGTCGGGGGCATTCGTACTTAACAGTCAGAGGTGAAATTCTTGGATTTGTTAAAGACGAACTACAGCGAAAGCATTTGCCAAGGATGTTTT	ASV2320	0	0	0	0	0	0	0	0	0	0	0	0	0	0	0	0	0	0	0	0	0	0	0	0	0	0	0	0	0	0	0	0	0	0	0	0	0	0	0	0	0	0	0	0	0	0	0	0
AGCTCCAATAGCGTATATTAAAGTTGTTGCGGTTAAAAAGCTCGTAGTTGGATTTCTGCCGAGGACGACCGATCGACCCATATGGGTTTGAATCAGGTTTGACCGAGGCATCCTCTTGGAAGACGTGTAGCACTTTACTGGGTTATACGGAGTCCAAGACTTTTACTTTGAGGAAATTAGAGTGTTTCATACAGGCAATCGCCGTGAATACATAAGCATGGAATAATAATATAGGACTTCGGTTCTATTTTGTTGGTTTCTGGAACTGAAGTAATGATTAATAGGGACAGTCGGGGGCATACGTACTTAACAGTCAGAGGTGAAATTCTTGGATTTGTTAAAGACGAACTACTGCGAAAGCATTTGCCAAGGATGTTTT	ASV2587	0	0	0	0	0	0	0	0	0	0	0	0	0	0	0	0	0	0	0	0	0	0	0	0	0	0	0	0	0	0	0	0	0	0	0	0	0	0	0	0	0	0	0	0	0	0	0	0
AGCTCCAATAGCGTATATTAATGTTGTTGCGGTTAAAAAGCTCGTAGTTGAATCTCTGATCGGGACGACCTCCTCACCCTAGGGTGATGGTAGCTGTTGACCTGGTCATCCTCCTAGAATACGGTGTCTCTTAACCGGGTCATCCGTACTAGGACTATTACTTTGAGGAAATTAGAGTGTTCCAAGCAGGCATTTGCCCTGTATACATTAGCATGGAATAATAATATAGGACTTCGGTTCTATTTTATTGGTTCTGGACCGAAGTAATGATTAATAGGGACAGTCGGGGGCATTCGTACTCAACAGTCAGAGGTGAAATTCTTGGATTTGTTGGAGACGAACTACTGCGAAAGCATTTGCCAAGGATGTTTT	ASV2773	0	0	0	0	0	0	0	0	0	0	0	0	0	0	0	0	0	0	0	0	0	0	0	0	0	0	0	0	0	0	0	0	0	0	0	0	0	0	0	0	0	0	0	0	0	0	0	0
AGCTCCAATAGCGTATATTAAAGTTGTTGCGGTTAAAAAGCTCGTAGTTGGATTTCTGCCGAGGACGACCGATCGACCCATACGGGTTTGAATCAGGTTTGACCGAGGCATCCTCTAGGAAGACGTGCAGCTCTTTACTGGGTTGTACGGAGTCCTAGACTTTTACTTTGAGGAAATTAGAGTGTTTCAAGCAGGCAATCGCCGTGAATACATTAGCATGGAATAATAATATAGGACTTCGGTTCTATTTTGTTGGTTTCTGGAACTGAAGTAATGATTAATAGGGACAGTCGGGGGCATTCGTACTTAACAGTCAGAGGTGAAATTCTTGGATTTGTTAAAGACGAACTACTGCGAAAGCATTTGCCAAGGATGTTTT	ASV2908	0	0	0	0	0	0	0	0	0	0	0	0	0	0	0	0	0	0	0	0	0	0	0	0	0	0	0	0	0	0	0	0	0	0	0	0	0	0	0	0	0	0	0	0	0	0	0	0
AGCTCCAATAGCGTATATTAAAGTTGTTGCGGTTAAAAAGCTCGTAGTCTATTTTTTGCCTATGTCGCCTATGATTTTATCATTTGGTCGGACATGGGCGCTTAAAGTGGTAAGATTTATCTTTTCACTATAAGCATTACTTTGAGGAAATTAGAGTGTTTCAAGCAGGCTTTTGCCATGAATATTTTAGCATGGAATAATAAATTAGGACGCTAGTTCTACTTTGTTGGTTTTAGACTGGCGCATTTTTAATAGGGACAGTCGGGGGCATCCGTACTTAACAGTCAGAGGTGAAATTCTTGGATTTGTTAAAGACGAACAACTGCGAAAGCATTTGCCAAGGATGTTTT	ASV3573	0	0	0	0	0	0	0	0	0	0	0	0	0	0	0	0	0	0	0	0	0	0	0	0	0	0	0	0	0	0	0	0	0	0	0	0	0	0	0	0	0	0	0	0	0	0	0	0
AGCTCCAATAGCGTATATTAAAGTTGTTGCGGTTAAAAAGCTCGTAGTTGGATTTCTGCCGAGGACGACCGATCGACCCATACGGGTTTGAATCAGGTTTGACCGAGGCATCCTCTTGGAATACTTATTGCACTTTACTGGGTAATAAGGAGTCCAAGACTTTTACTTTGAGGAAATTAGAGTGTTTCAAGCAGGCAATCGCCGTGAATACATTAGCATGGAATAATAATATAGGACTTCGGTTCTATTTTGTTGGTTTCTGGAACTGAAGTAATGATTAATAGGGACAGTCGGGGGCATACGTACTTAACAGTCAGAGGTGAAATTCTTGGATTTGTTAAAGACGAACTACTGCGAAAGCATTTGCCAAGGATGTTTT	ASV3629	0	0	0	0	0	0	0	0	0	0	0	0	0	0	0	0	0	0	0	0	0	0	0	0	0	0	0	0	0	0	0	0	0	0	0	0	0	0	0	0	0	0	0	0	0	0	0	0
AGCTCCAATAGCGTATATTAAAGTTGTTGCGGTTAAAAAGCTCGTAGTTGAATTTCTGCCAAGGATGACCTACCCACCTCAGGGTGCGTGTTAGTGTTGACCGAGGCATCCTCCTGGTTGCGAATGAGTTTAACCGCTCATGCCGTTCCAGGACTTTTACTTTGAGGAAATTAGAGTGTTTCAAGCAGGCTCATGCCTTGAATATATTAGCATGGAATAATAATTTAGGACTTCGGTTCTATTTTGTTGGTTTCTAGAACTGAAGTAATGATTAATAGGGACAGTCGGGGGCATTCGTACTCAACAGTCAGAGGTGAAATTCTTGGATTTGTTGGAGACGAACTACTGCGAAAGCATTTGCCAAGGATGTTTT	ASV3851	0	0	0	0	0	0	0	0	0	0	0	0	0	0	0	0	0	0	0	0	0	0	0	0	0	0	0	0	0	0	0	0	0	0	0	0	0	0	0	0	0	0	0	0	0	0	0	0
AGCTCCAATAGCGTATATTAAAGTTGTTGCGGTTAAAAAGCTCGTAGTCGGATTTCTGCCAAGGACGACCGATCCACCTTCGGGTGCGTATCAGTGTTGACCAAGGCATTCTCCCTTTCCTGCTCACTTAACTGTGGGTACGGGATCGGACTTTTACTTTGAGGAAATTAGAGTGTTTCAAGCAGGCTTACGCCTTGAATACATTAGCATGGAATAATAATATAGGACTTCGGTTCTATTTTGTTGGTTTCGAGAACTGAAGTAATGATTAATAGGGACAGTCGGGGGCATTCGTACTCAACAGTCAGAGGTGAAATTCTTGGATTTGTTGGAGACGAACTACTGCGAAAGCATTTGCCAAGGATGTTTT	ASV3854	0	0	0	0	0	0	0	0	0	0	0	0	0	0	0	0	0	0	5	0	0	0	0	0	0	0	0	0	0	0	0	0	0	0	0	0	0	0	0	0	0	0	0	0	0	0	0	0
AGCTCCAATAGCGTATATTAAAGTTGTTGCGGTTAAAAAGCTCGTAGTTGGATCTCAGCTAACTAAGCCCGGCCCATGTATACTTGTATGCTGGAGCCTGAGCTGATGTTGGTTTACCTTAGATATGTGCTCTGCATATATCGGTAGGTTATTACTTTGAGGAAATTAGGGTGTTTCAAGCAGGTTTATGCCATGAATATGTTAGCATGGAATAATAACATAGGACTGCGTTCTATTTTGTTGGTTTAAGGAGCCTAGTAATGGTTAATAGGGACAGTCGGGGGCATTCGTACTTAACTGTCAGAGGTGAAATTCTTGGATTTGTTAAAGACGGGCTGACGCGAAAGCATTTGCCAAGGATGTTTT	ASV3926	0	0	0	0	0	0	0	0	0	0	0	0	0	0	0	0	0	0	0	0	0	0	0	0	0	0	0	0	0	0	0	0	0	0	0	0	0	0	0	0	0	0	0	0	0	0	0	0
AGCTCCAATAGCGTATATTAAAGTTGTTGCGGTTAAAAAGCTCGTAGTTGGATTTCAGCTAGCATTGCTCGGCCCATCGCTTTCTTATTTAGTCAGCTGGAGCCTGAGCGAATGCTAGTTTACCTTTCATGCATGATTTATCATGCATTAATAGGTGTTTACTTTGAGGAAAATAGCGTGCTTCAAGCAGGTTTATGCCATGAATACATTAGCATGGAATAATAACATAGGGCTATGTCCTATTTTGTTGGTTTAGAGGATATTAGTAATGGTTAATAGGGACAGTCGGGGGCATTCGTACTTAACTGTCAGAGGTGAAATTCTTGGATTTGTTAAAGACGGGCTGGCGCGAAAGCATTTGCCAAGGATGTTTT	ASV4453	0	0	0	0	0	0	0	0	0	0	0	0	0	0	0	0	0	0	0	0	0	0	0	0	0	0	0	0	0	0	0	0	0	0	0	0	0	0	0	0	0	0	0	0	0	0	0	0
AGCTCCAATAGCGTATATTAAAGTTGTTGCGGTTAAAAAGCTCGTAGTTGAATTTCTGCCAAGGACGACCTACCCACCTTAGGGTGCGTGTCAGTGTTGACCGAGGCATCCTCCTAGACGCGACTGTGCTTAACTGTATGGTTCGCACTAGGACTTTTACTTTGAGGAAATTAGAGTGTTTCAAGCAGGCATATGCCTTGAATATATTAGCATGGAATAATAATTTAGGACTTCGGTTCTATTTTGTTGGTTTCTAGAACTGAAGTAATGATTAATAGGGACAGTCGGGGGCATTTGTACTCAACAGTCAGAGGTGAAATTCTTGGATTTGTTGGAGACAAACTACTGCGAAAGCATTTGCCAAGGATGTTTT	ASV4555	0	0	0	0	0	0	0	0	0	0	0	0	0	0	0	0	0	0	0	0	0	0	0	0	0	0	0	0	0	0	0	0	0	0	0	0	0	0	0	0	0	0	0	0	0	0	0	0
AGCTCCAATAGCGTATATTAAAGTTGTTGCGGTTAAAAAGCTCGTAGTTGAATTTCTGCCAAGGACGACCTACCCACTTTAGGGTGCGTGTCAGCGTTGACCGAGGCATCCTCCTAGATCCAGCTGAACTTCACTGTTCGGTTCGAGCTAGGACTTTTACTTTGAGGAAATTAGAGTGTTTCAAGCAGGCTTCGCCTTGAATATTTTAGCATGGAATAATAATTTAGGACTTCGGTTCTATTTTGTTGGTTTCTAGAACTGAAGTAATGATTAATAGGGACAGTCGGGGGCATTGGTACTCAACAGTCAGAGGTGAAATTCTTGGATTTGTTGGAGACGAACTACTGCGAAAGCATTTGCCAAGGATGTTTT	ASV5364	0	0	0	0	0	0	0	0	0	0	0	0	0	0	0	0	0	0	0	0	0	0	0	0	0	0	0	0	0	0	0	0	0	0	0	0	0	0	0	0	0	0	0	0	0	0	0	0
AGCTCCAATAGCGTATATTAAAGTTGTTGCAGTTAAAAAGCTCGTAGTTGGATTTCTGGTGGTAGGTACCGGTCTGCCCCTCGGGGCGTGTACTTGTGTGGCCTGCTGCCATCCTTGGGGAGAGCGTGCCTGGCATTAGGTTGTCGGGTACGGGATCCCCATCCTTTACTGTGAAAAAATTAGAGTGTTTAAAGCAGGCTTAGGCCGTTGAATACATTAGCATGGAATAATAAGATAGGACTTTGGTGGTCTATTTTGTTGGTTTGCACACCAAGGTAATGATTAATAGGGACAGTTGGGGATATCCGTATTTCGTAGTCAGAGGTGAAATTCTTGGATTTACGAAAGACGAACTACTGCGAAAGCATTTATCAAGGATGTTTT	ASV0108	37	243	35	13	0	0	0	0	0	0	0	0	0	0	0	0	0	0	0	0	0	0	0	0	0	0	0	0	0	0	0	0	0	0	0	0	0	33	104	612	885	575	450	36	0	0	4	0
AGCTCCAATAGCGTATATTAAAGTTGTTGCAGTTAAAAAGCTCGTAGTTGGATTTCTGGTGGGAGTGATCGGTCTGCCCCGTTAGGGGTGTGTACTAGTGTCGTCTCTTGCCATCCTTGGGGAGAGCTAGCCTGGCATTAAGTTGTCGGGCTAGGGATCCCCATCCTTTACTGTGAAAAAATTAGAGTGTTTAAAGCAGGCTTAGGCCGTTGAATACATTAGCATGGAATAATAAGATAGGACTTTGGTGGTCTATTTTGTTGGTTTGCACACCAAGGTAATGATTAATAGGGACAGTTGGGGGTATCCGTATTTCGTAGTCAGAGGTGAAATTCTTGGATTTACGAAAGACGAACTACTGCGAAAGCATTTACCAAGGATGTTTT	ASV0795	0	0	0	0	0	0	0	0	0	0	0	0	0	0	0	0	0	0	0	11	0	0	0	0	38	0	0	0	0	0	0	0	0	0	0	0	0	0	0	0	0	0	0	0	0	0	0	0
AGCTCCAATAGCGTATATTAAAGTTGTTGCAGTTAAAAAGCTCGTAGTTGGATTTCTGGTGGGAGTGATCGGTCCGCCCAATTGGGTGTGTACTAGTGTCGTCTCTTGCCATCCTTGGGGAGAGCTGGTCTGGCATTAAGTTGTCGGGTCAGGGATCCTCATCTTTTACTGTGAAAAAATTAGAGTGTTTAAAGCAGGCTTAGGCCGTTGAATACATTAGCATGGAATAATAAGATAGGACTTTGGTGGTCTATTTTGTTGGTTTGCACACCAAGGTAATGATTAATAGGGACAGTTGGGGGTATCCGTATTCCGTAGTCAGAGGTGAAATTCTTGGATTTACGGAAGACGAACTACTGCGAAAGCATTTACCAAGGATGTTTT	ASV1609	0	0	0	0	0	0	0	0	0	0	0	0	0	0	0	0	0	0	0	0	0	0	0	0	0	0	0	0	0	0	0	0	0	0	0	0	0	0	0	0	0	0	0	0	0	0	0	0
AGCTCCAATAGCGTATATTAAAGTTGTTGCAGTTAAAAAGCTCGTAGTTGGATTTCTGGTGGGAGTGATCGGTCTGCCCCGTTAGGGGTGTGTACTAGTGTCGTCTCTTGCCATCCTTGGGGAGAGCTAGCCTGGCATTCAGTTGTCGGGCTAGGGATCCCCATCCTTTACTGTGAAAAAATTAGAGTGTTTAAAGCAGGCTTAGGCCGTTGAATACATTAGCATGGAATAATAAGATAGGACTTTGGTGGTCTATTTTGTTGGTTTGCACACCAAGGTAATGATTAATAGGGACAGTTGGGGGTATCCGTATTTCGTAGTCAGAGGTGAAATTCTTGGATTTACGAAAGACGAACTACTGCGAAAGCATTTACCAAGGATGTTTT	ASV1841	0	0	0	0	0	0	0	0	0	0	0	0	0	0	0	0	0	0	0	0	0	0	0	0	0	0	0	0	0	0	0	0	0	0	0	0	0	0	0	0	0	0	0	0	0	0	0	0
AGCTCCAATAGCGTATATTAAAGTTGTTGCAGTTAAAAAGCTCGTAGTTGGATTTCTGGTGGGAGTGATCGGTCCGCCCAATTGGGTGTGTACTAGTGTCGTCTCTTGCCATCCTTGGGGAGAGCTGGTCTGGCATTAAGTTGTCGGGTCAGGGATCCTCATCTTTTACTGTGAAAAAATTAGAGTGTTTAAAGCAGGCTTAGGCCGTTGAATACATTAGCATGGAATAATAAGATAGGACTTTGGTGGTCTATTTTGTTGGTTTGCACACCAAGGTAATGATTAATAGGGACAGTTGGGGGTATCCGTATTTCGTAGTCAGAGGTGAAATTCTTGGATTTACGAAAGACGAACTACTGCGAAAGCATTTACCAAGGATGTTTT	ASV2883	0	0	0	0	0	0	0	0	0	0	0	0	0	0	0	0	0	0	0	0	0	0	0	0	0	0	0	0	0	0	0	0	0	0	0	0	0	0	0	0	0	0	0	0	0	0	0	0
AGCTCCAATAGCGTATATTAAAGTTGTTGCAGTTAAAAAGCTCGTAGTTGGATTTCTGGTGGTAGGTACCGGTCTGCCCCTCGGGGCGTGTACTTGTGTGGCCTGCTGCCATCCTTGGGGAGAGCGTGCCTGGCATTAGGTTGTCGGGTACGGGATCCCCATCCTTTACTGTGAAAAAATTAGAGTGTTTAAAGCAGGCTTAGGCCGTTGAATACATTAGCATGGAATAATAAGATAGGACTTTGGTGGTCTATTTTGTTGGTTTGCACACCAAGGTAATGATTAATAGGGACAGTTGGGGGTATCCGTATTTCGTAGTCAGAGGTGAAATTCTTGGATTTACGAAAGACGAACTACTGCGAAAGCATTTACCAAGGATGTTTT	ASV3006	0	0	0	0	0	0	0	0	0	0	0	0	0	0	0	0	0	0	0	0	0	0	0	0	0	0	0	0	0	0	0	0	0	0	0	0	0	0	0	0	0	0	0	0	0	0	0	0
AGCTCCAATAGCGTATATTAAAGTTGTTGCAGTTAAAAAGCTCGTAGTTGGATTTCTGGTGGGAGTAATCGGTCCGTCCCGTTAGGGATGTGTACCAGCGTTATGTCCTGCCATCCTTGGGGAGAGCGTGCCTGGCATTAAGTTGTCGGGTTCGGGATCCCCATCCTTTACTGTGAAAAAATTAGAGTGTTTAAAGCAGGCTTATGCCGTTGAATACATTAGCATGGAATAATAAGATAGGACTTTGGTGGTCTATTTTGTTGGTTTGCACACCAAGGTAATGATTAATAGGGACAGTTGGGGGTATCCGTATTTCGTAGTCAGAGGTGAAATTCTTGGATTTACGAAAGACGAACTACTGCGAAAGCATTTACCAAGGATGTTTT	ASV3525	0	0	0	0	0	0	0	0	0	0	0	0	0	0	0	0	0	0	0	0	0	0	0	0	0	0	0	0	0	0	0	0	0	0	0	0	0	0	0	0	0	0	0	0	0	0	0	0
AGCTCCAATAGCGTATATTAAAGTTGTTGCAGTTAAAAAGCTCGTAGTTGGATTTCTGGTGGGAGTAATCGGTCCGTCCCGTTAGGGATGTGTACCAGCGTTATGTCCTGCCATCCTTGGGGAGAGCGTGCCTGGCATTAAGTTGTCGGGTTCGGGATCCCCATCCTTTACTGTGAAAAAATTAGAGTGTTTAAAGCAGGCTTATGCCGTTGAATACATTAGCATGGAATAATAAGATAGGACTTTGGTGGTCTATTTTGTTGGTTTGCACACCAAGGTAATGATTAATAGGGACAGTTGGGGATATCCGTATTTCGTAGTCAGAGGTGAAATTCTTGGATTTACGAAAGACGAACTACTGCGAAAGCATTTATCAAGGATGTTTT	ASV3850	0	0	0	0	0	0	0	0	0	0	0	0	0	0	0	0	0	0	0	0	0	0	0	0	0	0	0	0	0	0	0	0	0	0	0	0	0	2	0	0	3	0	0	0	0	0	0	0
AGCTCCAATAGCGTATATTAAAGTTGTTGCAGTTAAAAAGCTCGTAGTTGGATTTCTGGTGGTAGGTACCGGTCTGCCCCTCGGGGCGTGTACTTGTGTGGCCTGCTGCCATCCTTGGGGAGAGCGTGCCTGGCATTAGGTTGTCGGGTACGGGATCCCCATCCTTTACTGTGAAAAAATTAGAGTGTTTAAAGCAGGCTTAGGCCGTTGAATACATTAGCATGGAATAATAAGATAGGACTTTGGTGGTTCTCTTTTGATATTTTGTTGGTTTGCACGCCAAAGTAATGATTAATAGGAGCAGTTGGGGGTATTCGTATTCCGTTGTCAGAGGTGAAATTCTTGGATTTCCGGAAGACGAACTACTGCGAAAGCATTTACCAAGGATGTTTT	ASV4379	0	0	0	0	2	0	0	0	0	0	0	0	0	0	0	0	0	0	0	0	0	0	0	0	0	0	0	0	0	0	0	0	0	0	0	0	0	0	0	0	0	0	0	0	0	0	0	4
AGCTCCAATAGCGTATATTAAAGTTGTTGCAGTTAAAAAGCTCGTAGTTGGATTTCTGGTGGGAGTGATCGGTCCGCCCAATTGGGTGTGTACTAGTGTCGTCTCTTGCCATCCTTGGGGAGAGCTAGTCTGGCATTAAGTTGTCGGGTTAGGGATCCTCATCATTTACTGTGAAAAAATTAGAGTGTTTAAAGCAGGCTTAGGCCGTTGAATACATTAGCATGGAATAATAAGATAGGACTTTGGTGGTCTATTTTGTTGGTTTGCACACCAAGGTAATGATTAATAGGGACAGTTGGGGATATCCGTATTTCGTAGTCAGAGGTGAAATTCTTGGATTTACGAAAGACGAACTACTGCGAAAGCATTTATCAAGGATGTTTT	ASV4455	0	0	0	0	0	0	0	0	0	0	0	0	0	0	0	0	0	0	0	0	0	0	0	0	0	0	0	0	0	0	0	0	0	0	0	0	0	0	0	0	0	0	0	0	0	0	0	0
AGCTCCAATAGCGTATATTAAAGTTGTTGCAGTTAAAAAGCTCGTAGTTGGATTTCTGGTGAGAGTGATCGGTCCGTCCCTTACGGGATGTGTACCAGTGTTATGTCTTGCCATCCTTGGGGAGAGCGTATCTGGCATTAAGTTGTCGGGTTCGGGATCCCCATCCTTTACTGTGAAAAAATTAGAGTGTTTAAAGCAGGCTTATGCCGTTGAATACATTAGCATGGAATAATAAGATAGGACTTTGGTGGTCTATTTTGTTGGTTTGCACACCAAGGTAATGATTAATAGGGACAGTTGGGGATATCCGTATTTCGTAGTCAGAGGTGAAATTCTTGGATTTACGAAAGACGAACTACTGCGAAAGCATTTATCAAGGATGTTTT	ASV5092	0	0	0	0	0	0	0	0	0	0	0	0	0	0	0	0	0	0	0	0	0	0	0	0	0	0	0	0	0	0	0	0	0	0	0	0	0	0	0	0	0	0	0	0	0	0	0	0
AGCTCCAATAGCGTATATTAAAGTTGTTGCAGTTAAAAAGCTCGTAGTTGGAACTCTGGTGAGGGGCCCCGGTCCGCCTTCGGGCGTGCACGTGGGGTCCCCCTCGCCATCCTTGGGCAGAGCGCGGCTGGCCTTCACTGGCCGGCCGCGGGATGCCCATCCTTTACTGTGAAAAAATTAGAGTGTTTAAAGCAGGCTTAGGCCGTTGAATACATTAGCATGGAATAATGAGATAGGACTTTGGTGGTCTATTTTGTTGGTTTGCACACCAGGGTAATGATTAATAGGGCCAGTCGGGGGTATCCGTATTTCGTAGTCAGAGGTGAAATTCTTGGATTTACGAAAGACGAACTACTGCGAAAGCATTTACCAAGGATGTTTT	ASV1978	0	0	0	0	0	0	0	0	0	0	0	0	0	0	0	0	0	0	0	0	0	0	8	0	0	0	0	0	0	0	0	0	0	0	0	0	0	0	0	0	0	0	0	0	0	0	0	0
AGCTCCAATAGCGTATATTAAAGTTGTTGCAGTTAAAAAGCTCGTAGTTGAACTTTGGGTTTGGCTGGGAGGTCTGCTCAAACGAGCAGTACTTTTCGGCTGAATCTTTCCTTCTGGCAAACCATTGTGGTATTAATTTATTGTGATGGGGAACCAGGACTTTTACTTTGAAAAAATTAGAGTGTTTAAAGCAAGCTTACGCTTGAATACATTAGCATGGAATAATAAAATAGGACTTTGGTTTTATTTTGTTGGTTTTCAAGACCAAGGTAATGATTAATAGGGTCAGTTGGGGGCATTAGTATTGTCTCGTCAGAGGTGAAATTCTTGGATCGAGACAAGACTAACTACTGCGAAAGCATTTGCCAAGGATGTTTT	ASV1186	0	0	0	0	0	0	0	0	0	0	0	0	0	0	0	0	0	0	0	0	0	0	12	3	0	0	0	0	0	0	0	0	0	0	0	0	0	0	0	0	0	0	0	0	0	0	0	0
AGCTCCAATAGCGTATATTAAAGTTGTTGCAGTTAAAAAGCTCGTAGTTGAATTTTGGGTTTGGCTGGGAGGTCTGTTCAAACGAACTGCACTTCTCTGGCTGAATCTTTCCTTCTGGCAAACCATCGTGGTATTAATTTATTGTGATGGGGAACCAGGACTTTTACTTTGAAAAAATTAGAGTGTTTAAAGCAAGCTTACGCTTGAATACATTAGCATGGAATAATAAAATAGGACTTTGGTTTTATTTTGTTGGTTTTCAAGACCAAGGTAATGATTAATAGGGTCAGTTGGGGGCATTAGTATTGTCTCGTCAGAGGTGAAATTCTTGGATCGAGACAAGACTAACTACTGCGAAAGCATTTGCCAAGGATGTTTT	ASV1911	0	0	0	0	0	0	0	0	0	0	0	0	0	0	0	0	0	0	0	11	0	5	0	0	0	0	0	0	0	0	0	0	0	0	0	0	0	0	0	0	0	0	0	0	0	0	0	0
AGCTCCAATAGCGTATATTAAAGTTGTTGCAGTTAAAAAGCTCGTAGTTGAACTTTGGGTTTGGCTGGGAGGTCTGCTCAAACGAGCAGTACTTTTCGGCTGGATCTTTCCTTCTGGCAAACCATTGTGATATTAATTTATTGTGATGGGGAACCAGGACTTTTACTTTGAAAAAATTAGAGTGTTTAAAGCAAGCTTACGCTTGAATACATTAGCATGGAATAATAAAATAGGACTTTGGTTTTATTTTGTTGGTTTTCAAGACCAAGGTAATGATTAATAGGGTCAGTTGGGGGCATTAGTATTGTCTCGTCAGAGGTGAAATTCTTGGATCGAGACAAGACTAACTACTGCGAAAGCATTTGCCAAGGATGTTTT	ASV2704	0	0	0	0	0	0	0	0	0	0	0	0	0	0	0	0	0	0	0	0	9	14	0	0	0	0	0	0	0	0	0	0	0	0	0	0	0	0	0	0	0	0	0	0	0	0	0	0
[truncated: 199 more columns]

## Sheet: Sheet2
Sequence	ASV_ID	100-EUK15-82	101-EUK15-83	102-EUK15-84	103-EUK15-85	104-EUK15-86	105-EUK15-87	106-EUK15-88	107-EUK15-89	108-EUK15-90	109-EUK15-91	110-EUK15-92	111-EUK15-93	112-EUK15-94	113-EUK15-95	114-EUK15-96	115-EUK15-97	116-EUK15-98	117-EUK15-99	118-EUK15-100	119-EUK15-101	120-EUK15-102	121-EUK15-103	122-EUK15-104	123-EUK15-105	124-EUK15-106	125-EUK15-107	126-EUK15-108	127-EUK15-109	128-EUK15-110	129-EUK15-111	130-EUK15-112	131-EUK15-113	132-EUK15-114	133-EUK15-115	134-EUK15-116	135-EUK15-117	136-EUK15-118	137-EUK15-119	138-EUK15-120	139-EUK15-121	140-EUK15-122	141-EUK15-123	142-EUK15-124	143-EUK15-125	19-EUK15-1	20-EUK15-2	21-EUK15-3	22-EUK15-4
AGCTCCAATAGCGTATATTAAAGTTGTTGCGGTTAAAAAGCTCGTAGTTGGGTTTCTGCTGAGGACGACCGGTCCGCCCTCTGGGTGAGTATCTGGCTCGGCCTGGGCATCTTCTTGGAGAACGTAGCTGCACTTGACTGTGTGGTGCGGTATCCAGGACTTTTACTTTGAGGAAATTAGAGTGTTTCAAGCAGGCACACGCCTTGAATACGTTAGCATGGAATAATAAGATAGGACCTTGGTTCTATTTTGTTGGTTTCTAGAATTGAGGTAATGATTAATAGGGATCGTTGGGGGCATTCGTATTTAACTGTCAGAGGTGAAATTCTTGGATTTGTTAAAGACGGACTACTGCGAAAGCATTTGCCAAGGATGTTTT	ASV0127	0	0	0	0	0	0	0	0	0	0	0	0	0	0	0	0	0	0	0	0	0	69	235	69	279	67	150	56	0	0	0	0	0	0	0	0	0	0	0	0	0	0	0	0	0	0	0	0
AGCTCCAATAGCGTATATTAAAGTTGTTGCAGTTAAAAAGCTCGTAGTTGGATTTCTGGTTTGAGCGTCCGGTCGAGTTTATCTCTGTACTATGGATGTTTGGGCCATATTTTGTGAGGATACCTTTCTGCCATTGAGTTGGTGGTTGGGTAGACTTGCATCGTTTACTGTGAAAAAATTAGAGTGTTTAAAGCAGGCGTTTGCTCATTTGAATACATTAGCATGGAATAATAAGATACGACCTTGGTGGTCTATTTTGTTGGTTTGCACGCCAGGGTAATGATTAATAGGGACAGTTGGGGGTATTCATATTTCAACGTCAGAGGTGAAATTCTTGGATCGTTGAAAGATGAGCTTAGGCGAAAGCATTTACCAAGGATGTTTT	ASV0526	0	0	0	0	0	0	0	0	0	0	0	0	0	0	0	0	0	0	0	0	0	0	0	0	0	0	0	0	0	0	0	0	0	0	0	0	0	0	0	0	0	0	0	0	0	0	0	0
AGCTCCAATAGCGTATATTAAAGTTGTTGCAGTTAAAAAGCTCGTAGTTGGATTTTGGATCGGCCTTTTCCGCGAGCTAAACGGTTCGTCGGGAAAGGACGATCTTCTTTCTCGAAGTCCTCTTCTGCTCTTAATTGAGTGGGAGAGGAAGTCGAGACGTTTACTGTGAGAAAATTAGAGTGTTCAAAGCAAGCATAACGCATGAATATTGCAGCATGGAATAATGGAATAAGATCACGGTCTTTTTTCGTTGGTTTATGAGATCGAGATCATGATTAATAGGGACAGTTGGGGGCATTAATATTTAATTGTCAGAGGTGAAATTCTTGGATTTATGAAAGATTAACTTCTGCGAAAGCATTTGCCAAGGATGTTTT	ASV0540	0	0	0	0	0	0	0	0	0	0	0	0	0	0	0	0	0	0	0	0	0	0	0	0	0	0	0	0	0	0	0	0	0	0	0	0	0	0	0	0	0	0	0	0	0	0	0	0
AGCTCCAATAGCGTATATTAAAGTTGTTGCAGTTAAAAAGCTCGTAGTTGGATTTCTGGTTTGAGCGTCCGGTCGAGTTTATCTCTGTACTATGGATGTTTGAGCCATATTTTGTGAGGATGCCTTTCTGCCATTGAGTTGGTGGTTGGGTAGACTTGCATCGTTTACTGTGAAAAAATTAGAGTGTTTAAAGCAGGCGTTTGCTCATTTGAATACATTAGCATGGAATAATAAGATACGACCTTGGTCTATTTTGTTGGTTTGCACACCGAGGTAATGATTAATAGGGACAGTTGGGGGTATTCATATTTCAACGTCAGAGGTGAAATTCTTGGATCGTTGAAAGATGAGCTTAGGCGAAAGCATTTACCAAGGATGTTTT	ASV0923	0	0	0	0	0	0	0	0	0	0	0	0	0	0	0	0	0	0	0	0	0	0	0	0	0	0	75	0	0	0	0	0	0	0	0	0	0	0	0	0	0	0	0	0	0	0	0	0
AGCTCCAATAGCGTATATTAAAGTTGTTGCAGTTAAAAAGCCCGTAGTTGAATATTAGTCTCACACGGACGGTTTTGCTTCATTGCAATTACTGTCTTGAGTGGGTCTTTCCTTCTGGCGAACTAGTGTGCTCTTTATTGAGTGTGCTAGGGAACCAGGACTTTTACTTTGAAAAAATTAGAGTGTTTAAAGCAGGCCTTTGCTTGAATACATTAGCATGGAATAATAGAACAGGACCTCAGTTCTGTTTCTGTTGGTTTTCGGAACCGAGGTAATGATTAATAGGGACAGTTGGGGGCATTAGTACTGCGGTGTCAGAGGTGAAATTCTTGGATTTCCGCAAGACTAACTACTGCGAAAGCATTTGCCAAGGATGTTTT	ASV0976	0	0	0	0	0	0	0	0	0	0	0	0	0	0	21	0	0	0	0	0	0	0	0	0	0	0	0	0	0	0	0	0	0	0	0	0	0	0	0	0	0	0	0	0	0	0	0	0
AGCTCCAATAGCGTATATTAAAGTTGTTGCAGTTAAAAAGCTCGTAGTTGAACTTCAGGCCTGGTCGGGCGGTCCGCTTAACGGCGTGTACTGTCTGACTGGGTCTTACCTCTTGGTGAGCCGGCGTGCCCTTTATTGGTGTGCGTCGGGGAACCAGGACTTTTACCTTGAGAAAATTAGAGTGTTCAAAGCAGGCCTATGCCTGAATACATTAGCATGGAATAATAGAATAGGACGTGCAGTTCTATTTTGTTGGTTTCTAGAGTTGCCGTAATGATTAATAGGGATAGTTGGGGGCATTGGTATTGAGTCGCTAGAGGTGAAATTCTTGGATTGACTCAAGACCGACTACTGCGAAAGCATTTGCCAAGGATGTTTT	ASV1092	0	0	0	0	0	0	0	0	0	0	0	0	0	0	0	0	0	0	0	0	0	0	0	0	0	0	0	0	0	0	0	0	0	0	0	0	0	0	0	0	0	9	0	0	0	0	0	0
AGCTCCAATAGCGTATATTAAAGTTGTTGCAGTTAAAAAGCTCGTAGTTGAATTTTGGACTTGGTTGGGTGGTCTTGCCTTTGGTAAGCACTATCCGGCCGGGTCTTTCCTTCTGGGGAACCTTTGTGCTCTTAATTGAGTGCGCTGGGGATCCAGGACTTTTACTTTGAAAAAATTAGAGTGTTTAAAGCAGGCCTACGCTTGAATACGTTAGCATGGAATAATAGAATAGGACTTTGGTTCTATTTTGTTGGTTTCTAGGACCGAGGTAATGATTAATAGGGATAGTTGGGGGCATTAGTATTTAATTGTCAGAGGTGAAATTCTTGGATTTATGAAAGACTAACTTCTGCGAAAGCATTTGCCAAGGATGTTTT	ASV1120	0	0	0	0	0	0	0	0	0	0	0	0	0	0	0	0	0	0	0	0	0	0	0	0	0	0	0	0	0	33	24	0	0	0	0	0	0	0	0	0	0	0	0	0	0	0	0	0
AGCTCCAATAGCGTATATTAAAGTTGTTGCAGTTAAAAAGCTCGTAGTTGAACTTCAGGCCTGGCCGGGCGGTCCGCCTAACGGTGTGTACTGTCTGGCTGGGTCTTACCTCTTGGTGAACCTGCATGCCCTTCACTGGGTGTGTAGGGGAACCAGGACTTTTACCTTGAGAAAATTAGAGTGTTCAAAGCAGGCCTACGCCCGAATACATTAGCATGGAATAATAGAATAGGACGTGCGGTCCTATTTTGTTGGTTTCTAGGATCGCCGTAATGATAAATAGGGACAGTTGGGGGCATTTGTATTGCGTCGCTAGAGGTGAAATTCTTGGATTGACGCAAGACAAACTACTGCGAAAGCATTTGCCAAGGATGTTTT	ASV1221	0	0	0	0	0	0	0	0	0	0	0	0	0	0	0	0	0	0	0	0	0	0	0	0	0	0	0	0	0	0	0	0	0	0	0	0	0	6	0	0	0	25	0	0	0	0	0	0
AGCTCCAATAGCGTATATTAAAGTTGTTGCGGTTAAAAAGCTCGTAGTTGGATTTCTGCTGAGGACGACCGGTCCGCCCTCTGGGTGAGTATCTGGCTCAGCCTTGGCATCTTCTTGGAGAACGTAGCTGCACTTGACTGTGTGGTGCGGTATTCAGGACTTTTACTTTGAGGAAATTAGAGTGTTTCAAGCAGGCACGTGCCTTGAATACATTAGCATGGAATAATAAGATAGGACCTCGGTTCTATTTTGTTGGTTTCTAGAGCTGAGGTAACGATTAATAGGGATAGTTGGGGGCACTCGTATTTAACTGTCAGAGGTGAAATTCTTGGATTTGTTAAAGACGGACCACTGCGAAAGCATTTGCCAAGGATGTTTT	ASV1233	0	0	0	0	0	0	0	0	0	0	0	0	0	0	0	0	0	0	0	0	0	101	0	0	0	0	0	0	0	0	0	0	0	0	0	0	0	0	0	0	0	0	0	0	0	0	0	0
AGCTCCAATAGCGTATATTCAAGTTGTTGCAGTTAAAAAGCTCGTAGTTGAATTTTTGGTCTGGCCAAGTGGTTTAGCTGAAAGGTTAACACTGCTTTGGTTGGATCTTTCCTTATGGCTAACTAGTGTGCTATTTATTTAGTGCGCTAGAGATCCATAACAGTTACTTTGAAAAAATTAGAGTGTTTAAAACAGGCTTATGCCTGAATACATTAGCATGGAATAACGGAATAGGACTTTGTTTTTATTTTGTTGGTTGAAAAATGAAGTAATGATTAATAGGGATAGTTGGGGGCATTAGTATTCCATAGTCAGAGGTGAAATTCTTGGATTTATGAAAGACTAACTTCTGCGAAAGCATTTGCCAAGGATGTTTT	ASV1247	9	0	0	0	40	50	20	0	0	0	0	0	0	0	0	0	0	0	0	0	0	0	0	0	0	0	0	0	0	0	0	0	0	0	0	0	0	0	0	0	0	0	0	0	0	0	0	0
AGCTCCAATAGCGTATATTAAAGTTGTTGCAGTTAAAAAGCCCGTAGTTGAATGTTAGGCCTGGCTAGGTGGTCTTGCCTGACGGTAAGCACTACTCTGGTTGGGTCTTTCCTTCTGGGGAACTAGTATGCTCTTAATTGAGTGTGTTAGGGATCCAGGACTTTTACTTTGAAAAAATTAGAGTGTTTAAAGCAGGCCTTTGCTTGAATACATTAGCATGGAATAATAGAACAGGACCTCAGTTCTGTTTCTGTTGGTTTTCGGAACCGAGGTAATGATTAATAGGGACAGTTGGGGGCATTAGTACTGCGGTGTCAGAGGTGAAATTCTTGGATTTCCGCAAGACTAACTTCTGCGAAAGCATTTGCCAAGGATGTTTT	ASV1409	0	0	0	0	0	0	0	0	0	0	0	0	0	0	0	0	0	0	0	0	0	0	7	0	0	0	0	0	0	0	0	0	0	0	0	0	0	0	0	0	0	0	0	0	0	0	0	0
AGCTCCAATAGCGTATATTAAAGTTGTTGCGGTTAAAAAGCTCGTAGTTGGATTTCTGCTGAGGACGACCGGTCCGCCCTCTGGGTGAGTATCTGGCTCGGCCTTGGCATCTTCTTGGAGAACGTGCTGCACTTGACTGTGTGGTGCGGTATCCAGGACCTTTACTTTGAGAAAATTAGAGTGTTTCAAGCAGGCACACGCCTTGAATACATTAGCATGGAATAATACTATAGGACCTTGGTTCTATTTTGTTGGTTTCTAGAACTGAGGTAATGATTGATAGGGATAGTTGGGGGCATTCGTATTTAACTGTCAGAGGTGAAATTCTTGGATTTGTTAAAGACGGACTACTGCGAAAGCATTTGCCAAGGATGTTTT	ASV1977	0	0	0	0	0	0	0	16	0	0	0	0	0	0	0	0	0	0	0	0	0	0	0	0	0	0	0	0	0	0	0	0	0	0	0	0	0	0	0	0	0	0	0	0	0	0	0	0
AGCTCCAATAGCGTATATTAAAGTTGTTGCGGTTAAAAAGCTCGTAGTTGGGTTTCTGCTGAGGACGACCGGTCCGCCCTCTGGGTGAGTATCTGGCTCGGCCTGGGCATCTTCTTGGAGAACGTAGCTGCACTTGACTGTGTGGTGCGGTATCCAGGACTTTTACTTTGAGGAAATTAGAGTGTTTCAAGCAGGCACACGCCTTGAATACGTTAGCATGGAATAATAAGATAGGACCTTGGTTCTATTTTGTTGGTTTCTAGAATTGAGGTAATGATTAATAGGGATAGTTGGGGGCATTCGTACTGCGGCGACAGAGGTGAAATTCTTGGACCGCCGCAAGACGAACAACAGCGAAGGCATTTGCCAAGAATGTTTT	ASV2130	0	0	0	0	0	0	0	0	0	0	0	0	0	0	0	0	0	0	0	0	0	0	0	0	0	9	14	0	0	0	0	0	0	0	0	0	0	0	0	0	0	0	0	0	0	0	0	0
AGCTCCAATAGCGTATATTAAAGTTGTTGCGGTTAAAAAGCTCGTAGTTGGATTTCTGCTGAGGATGACCGGTCCGCCCTCTGGGCAGGTATCTGGCTCAGCTTTGGCATCTTCTTGAAAAATGTATCTGCACTTGACTGTGTGGTGCGGTATTCAGGACATTTACTTTGAGGAAATTAGAGTGTTTCAAGCAAGCGAGTGCTTTGAATACATTAGCATGGAATAATAACATAGGACCTCAGTTCTATTTTGTTGGTTTCTAGAGTTGAGGTAATGATTGATAGGGATAGTTGGGGGCATTCGTATTTAACTGTCAGAGGTGAAATTCTTGGATTTGTTAAAGACGGACTACTGCGAAAGCATTTGCCAAGGATGTTTT	ASV2181	0	0	0	0	0	0	0	0	0	0	0	0	0	0	0	0	0	0	0	0	0	13	0	2	0	0	0	0	0	0	0	0	0	0	0	0	0	0	0	0	0	0	0	0	0	0	0	0
AGCTCCAATAGCGTATATTAAAGTTGTTGCAGTTAAAAAGCTCGTAGTTGAACTTCAGACCTGGCCGGGCGGTCCGCCTAACGGTGTGTACTGTCTGGCTGGGTCTTACCTCTTGGTGAGCCGGCATGCCCTTCACTGGGTGTGTCGGGGAACCAGGACTTTTACCTTGAGAAAATTAGAGTGTTCAAAGCAGGCTTATGCCCGAATACATTAGCATGGAATAATAAAATAGGACGTGCGGTTCTATTTTGTTGGTTTCTAGAGTCGCCGTAATGATTAATAGGGATAGTTGGGGGCATTAGTATTCAGTTGCTAGAGGTGAAATTCTTGGATTTACTGAAGACTAACTACTGCGAAAGCATTTGCCAAGGATGTTTT	ASV2387	0	0	0	0	0	0	0	0	0	0	0	0	0	0	0	0	0	0	0	0	0	0	0	0	0	0	0	0	0	0	0	0	0	0	0	0	0	0	0	0	0	0	0	0	0	0	0	0
AGCTCCAATAGCGTATATTAAAGTTGTTGCAGTTAAAAAGCTCGTAGTTGGATTTCTGGTTTGAGCGTCCGGTCCGTCTCCTTTGGAGATGCGTACTATGGATGTTTGAGCCATTTTTTGTGAGGATGTTCTTCTGCCATTAAGTTGGTGGTTGAATAGACTTGCATCGTTTACTGTGAAAAAATTAGAGTGTTTAAAGCAGGCGTTTGCTCATTGAATACATTAGCATGGAATAATAAGATACGACCTTGGTGGTCTATTTTGTTGGTTTGCACACCAGGGTAATGATTAATAGGGACAGTTGGGGGTATTCATATTTCAGCGTCAGAGGTGAAATTCTTGGATCGCTGAAAGATGAGCTTAGGCGAAAGCATTTACCAAGGATGTTTT	ASV2474	0	0	0	0	0	0	0	0	0	0	0	0	0	0	0	0	0	0	0	0	0	0	0	0	13	0	0	0	0	0	0	0	0	0	0	0	0	0	0	0	0	0	0	0	0	0	0	0
AGCTCCAGTAGCGTATATTAAAGTTGTTGCAGTTAAAAAGCTCGTAGTCGAACTTCGGGCCTGGCGGGGCGGTCCGCCTTACGGTGTGTACTTTCCGGCCGGGCCTTACCTCCTGGTGATGCCGCATTCCCTTTACGGGGTGTGTGGTGGAACCAGGAATTTTACCTTGAGAAAATTAGAGTGTTCAAAGCAGGCATAAGCCCGAATACATTAGCATGGAATAATAGAATAGGACGTGCGGTTCTATTTTGTTGGTTTCTAGGATCGCCGTAATGATTAATAGGGACGGTCGGGGGCATTAGTATTCCGTTGCTAGAGGTGAAATTCTTAGATTTACGGAAGACTGACTTCTGCGAAAGCATTTGCCAAGGACGTTTT	ASV2569	0	0	0	0	0	0	0	0	0	0	0	0	0	0	0	0	0	0	0	0	0	0	0	0	0	0	0	0	0	0	0	0	0	0	0	0	0	0	0	0	0	0	0	0	0	0	0	0
AGCTCCAATAGCGTATATTAAAGTTGTTGCAGTTAAAAAGCTCGTAGTTGGATTTTGGATTGAGTCTAACGGTCTGCCGTGAGGTACGCACTGTTGGGTTCTTTCTTCTTCTCAAAGGCCATGTGTGCTCTTAACTGAGTGTGCATGGAGTTTGGGGTTTTTACTGTGAGAAAATTAGAGTGTTCAAAGCAGGCATTTGCTTGAATATTGCAGCATGGAATAATGGAATAGGATCACGATCTTATTTTGTTGGTTTCTAGGATCGAGATAATGATTAATAGGGATAGTTGGGGGCATTAATATTTAATTGTCAGAGGTGAAATTCTTGGATTTATGAAAGATTAACTTCTGCGAAAGCATTTGCCAAGGATGTTTT	ASV2598	0	0	0	0	0	0	0	0	0	0	0	0	0	0	0	0	0	0	0	0	0	0	0	0	0	0	0	0	0	0	0	0	0	0	0	0	0	0	0	0	0	0	0	0	0	0	0	0
AGCTCCAATAGCGTATATTAAAGTTGTTGCGGTTAAAAAGCTCGTAGTTGGATTTCTGCTGAGGACGACTGGTCTGCCCTGTGGGTGCGTATCTCGCTCTGCCTTGGCATCTTCTTGGAGAATGTTGCTGCACTTGATTGTGTGATAGGGACACTTGGGGGCACTCGTATTTAATTGTCAGAGGTGAAATTCTTGGATTTATTAAAGACGGACCACTGCGAAAGCATTTGCCAAGGATGTTTT	ASV3170	0	0	0	0	0	0	0	0	0	0	0	0	0	0	0	0	0	0	0	0	0	0	0	0	0	0	0	0	0	0	0	0	0	0	0	0	0	0	0	0	0	0	0	0	0	0	0	0
AGCTCCAATAGCGTATATTAAAGTTGTTGCAGTTAAAAAGCTCGTAGTTGGATTTCTGTTTTGAGCGTCCGGTCCGCCTCTTTGAGGTGCGTTACTTGGATGTTTGAGACATTTTTTGTGAGGATGTCCTTCTGCCATTAAGTTGGTGGTTGGATAGACTTGCATCGTTTACTGTGAAAAAATTAGAGTGTTTAAAGCAGGCGTTTGCTCATTGAATACATTAGCATGGAATAATAAGATACGACCTTGGTGGTCTATTTTGTTGGTTTGCACACCAGGGTAATGATTAATAGGGATAGTTGGGGGTATTCATATTTCAGCGTCAGAGGTGAAATTCTTGGATCGCTGAAAGATGAGCTTAGGCGAAAGCATTTACCAAGGATGTTTT	ASV3710	0	0	0	0	8	0	0	0	0	0	0	0	0	0	0	0	0	0	0	0	0	0	0	0	0	0	0	0	0	0	0	0	0	0	0	0	0	0	0	0	0	0	0	0	0	0	0	0
AGCTCCAATAGCGTATATTAAAGTTGTTGCGGTTAAAAAGCTCGTAGTTGGATTTCTGCTGAGGATGACCGGTCCGCCCTCTGGGCAGGTATCTGGTTCAGCCTTGGCATCTTCCTGAAGAACGTAGCTGCACTTGACTGTGTGGTGCGGTATTTAGGACATTTACTTTGAGGAAATTAGAGTGTTTCAAGCAAGCGCACGCCTTGAATACATTAGCATGGAATAATAAGATAGGACCTCGGTTCTATTTTGTTGGTTTCTAGAGCTGAGGTAATGATTAATAGGGATAGTTGGGGGCATTCGTATTTAACTGTCAGAGGTGAAATTCTTGGATTTGTTAAAGACGGACTACTGCGAAAGCATTTGCCAAGGATGTTTT	ASV3720	0	0	0	0	0	0	0	0	0	0	0	0	0	0	0	0	0	0	0	0	0	0	0	0	0	0	0	0	0	0	0	0	0	0	0	0	0	0	0	0	0	0	0	0	0	0	0	0
AGCTCCAGTAGCGTATATTAAAGTTGTTGCAGTTAAAACGCTCGTAGTCGAACTTCGGGCCTGGCGGGATGGTCCGCCTTACGGTGTGTACTATCCGGCTGGGCCTTACCTCTTGGTGAGACCTCATGCTCTTTACTGGGTGTGGGGTGGAACCAGGAATTTTACCTTGAGAAAATTAGAGTGTTCAAAGCAGGCAAACGCCCGAATACATTAGCATGGAATAATAGAATAGGACGTGCGGTTCTATTTTGTTGGTTTCTAGAGTCGCCGTAATGATTAATAGGGACGGTCGGGGGCATTAGTATTCCGTTGCTAGAGGTGAAATTCTTAGATTGACGGAAGACTAACAACTGCGAAAGCATTTGCCAAGGACGTTTT	ASV3724	0	0	0	0	0	0	0	0	0	0	0	0	0	0	0	0	0	0	0	0	0	0	0	0	0	0	0	0	0	0	0	0	0	0	0	0	0	0	0	0	0	0	0	0	0	4	0	0
AGCTCCAATAGCGTATATTAAAGTTGTTGCAGTTAAAACGCTCGTAGTTGAACTTTGGTCTTGGCTGGGCGGTCTTTGCGAACGCATAGCACTTCTCTGGCTGAGACTTTCCTTCTGGCGAACTATGGTGCTATTTATTTAGTGCTATAGGGAACCAGGACTTTTACTTTGAAAAAATTAGAGTGTTTAAAGCAGGCGTCTGCCCGTATACATTAGCATGGAATAATAAAATAGGACTTTGGTTTTATTTTGTTGGTTTTCGAAACCGAAGTAATGATTAATAGGGATAGTTGGGGGCGTTACTATTTAAGAGTCAGAGGTGAAATTCTTGGATTTCTTAAAGAGTATCTACTGCGAAGGCATTCGCCAAGGATGTTTT	ASV3769	0	0	0	0	0	0	0	0	0	0	0	0	0	0	0	0	0	0	0	0	0	0	0	0	0	0	0	0	0	0	0	0	0	0	0	0	0	0	0	0	0	0	0	0	0	0	0	0
AGCTCCAATAGCGTATATTAAAGTTGTTGCAGTTAAAAAGCTCGTAGTTGGATTTTGGATTGAGTCTAACGGTCTGCCGAAAGGTTGAACTGTTGGGTTCTTTCTTCTTCTCGAAAGTCATGTGTGCTCTTAACTGAGTGTGCATGAGGTTCGAGACTTTTACTGTGAGAAAATTAGAGTGTTCAAAGCAGGCATTTGCTTGAATATTGCAGCATGGAATAATGGAATAGGATCACGATCTTATTTTGTTGGTTTCTAGGATCGAGATAATGATTAATAGGGATAGTTGGGGGCATTAATATTTAATTGTCAGAGGTGAAATTCTTGGATTTATGAAAGATTAACTTCTGCGAAAGCATTTGCCAAGGATGTTTT	ASV3915	0	0	0	0	0	0	0	0	0	0	0	0	0	0	0	0	0	0	0	0	0	0	0	0	0	0	0	0	0	0	0	0	0	0	0	0	0	0	0	0	0	0	0	0	0	0	0	0
AGCTCCAATAGTGTATATTAAAGTTGCTGCGGTTAAAAAGCTCGTAGTTGGATTTCGGAATGCGTTTTCTGCGTCAAAGCTCATCCTTGTGGTGTGGCTCGGCGCGCGCTTCCTAGCTTTGGATAGTGGCCCGCAAGGGAACAACCGCTTCCAATCATTTACTTTGAAAAAATTAGAGTGTTCAAAGCAGGCGTAACCTTGCCATTGAATATTACAGCATGGGATAATAGAATATGACGTTGGTCTTATTTTGTTGGTTTCTAAGGCTGATGTAATGATTAATAGGGATAGTTGGGGTCGCTCGTATTGAGTTGTCAGAGGTGAAATTCTAGGATTTACTCAAGACGAACTAGTGCGAAAGCATTCGACAAGGATGTTTT	ASV4306	0	0	0	0	0	0	0	0	0	0	0	0	0	0	0	0	0	0	0	0	0	0	0	0	0	0	0	0	0	0	0	0	0	0	0	0	0	0	0	0	0	0	0	0	0	0	0	0
AGCTCCAATAGCGTATATTAAAGTTGTTGCGGTTAAAAAGCTCGTAGTTGGATTTCTGCTGAGGACGACCGGTCCGCCCACTGGGTGAGTATCTGGCTCGGCCTTGGCATCTTCTTGGAGAACGTACTGCACTTGACTGTGTGGTGCGGTATCCAGGACCTTTACTTTGAGAAAATTAGAGTGTTTCAAGCAGGCACACGCCTTGAATACATTAGCATGGAATAATACTATAGGACCTTGGTTCTATTTTGTTGGTTTCTAGAACTGAGGTAATGATTGATAGGGATAGTTGGGGGCATTCGTATTTAACTGTCAGAGGTGAAATTCTTGGATTTGTTAAAGACGGACTACTGCGAAAGCATTTGCCAAGGATGTTTT	ASV0966	16	26	0	0	23	0	26	26	0	0	0	0	0	0	0	0	0	0	0	0	0	0	0	0	0	0	0	0	0	0	0	0	0	0	0	0	0	0	0	0	0	0	0	0	0	14	0	0
AGCTCTAATAGGATATATCAAAGTTGTTGCAGTTGAAAAGCTCGTAGTCGTATTTCTGGTGGGTTGATGTTTTTGTTCGGGGTTGACGCAAGTCGATTCCGTCAAAGGCCGCCTGCCATTTTGTGGGCCAAAGTTGAGTTGGTGTGCGTAAGTATGCCAGCTTAGCTCCACTCAGTCACTGAGAGCAAATTGGAGTGCTCAAAGCAAGCTTTATAGCTTTGAACATCTTAGCTTGGAATGACAAAGTACGACTACTCGTTCACTTTGTTGGTTATGAATGGGAAGTAATGATAAATAGGAACAGTTGCGGGGGTACTCGTACTGGAAAGTCAGAGGTGAAATTCTTGGATTTTTCCACGACGAACAACTGCGAAAGCATTTACCAAGGATGTTTT	ASV4740	0	0	0	0	0	0	0	0	0	0	0	0	0	0	0	0	0	0	0	0	0	0	0	0	0	0	0	0	0	0	0	0	0	0	0	0	0	0	0	0	0	0	0	0	0	0	0	0
AGCTCCAATAGCGTATATTAAAGTTGTTGCGGTTAAAAAGCTCGTAGTTTGACCTCTGCTCAGGTAGACTGGTCCGCCCTCTGGGTGAGCATCTGGCTTGGCCTGGGCATTTTCTTGGTGATCGCAGCTGCCCTTGACTGTGTGGTGCGGAATTCAGGACATTTACTTTGAGGAAATCAGAGTGTTTCAAGCAGGCATCTGCCTTGAATAACTTAGCATGGAATAATACATCGGGACTTTGGTTATTTTTTGTTGGTTTACAGGACTGAAGTAATGATGAATAGGAATAGTTGGGGGCATTCGTATTTAACTGTCAGAGGTGAAATTCTTGGATTTGTTAAAGATGACCTACTGCGAAAGCATTTGCCAAATATGTTTT	ASV0466	0	0	0	0	0	0	0	0	0	0	0	0	0	0	0	0	0	0	0	0	0	0	0	0	11	0	25	8	17	0	0	0	0	0	0	0	0	0	0	0	0	0	0	0	0	0	0	0
AGCTCCAATAGCGTATATTAAAGTTGTTGCAGTTAAAAAGCTCGTAGTTGGATTTCTGGTTTGAGCGTCCGGTCCTTTTCTTCGGAATTGTGTACTATGGATGTTTGGGCCATTTTTTGTGAGGATGCCTTTCTGCCATTAAGTTGGTGGTTTGGTGGACTTGCATCGTTTACTGTGAAAAAATTAGAGTGTTTAAAGCAGGCGTTTGCTCATTTGAATACATTAGCATGGAATAATAAGATACGACCTTGGCGGTCTATTTTGTTGGTTTGCACGCCAGGGTAATGATTAATAGGGACAGTTGGGGGTATTCATATTTCAACGTCAGAGGTGAAATTCTTGGATCGTTGAAAGATGAGCTTAGGCGAAAGCATTTACCAAGGATGTTTT	ASV4556	0	0	0	0	0	0	0	0	0	0	0	0	0	0	0	0	0	0	0	0	0	0	0	0	0	0	0	0	0	0	0	0	0	0	0	0	0	0	0	0	0	0	0	0	0	0	0	0
AGCTCCAATAGCGTATATTAAAGTTGTTGCGGTTAAAAAGCTCGTAGTTGGATTTCTGTCGAGGATGACCGGTCCGCCCTCTGGGCAGGTATCTGGCTCAGCCTTGGCATCTCCTTGAAAACTGTGTCTGCACTTGACTGTGTGGTGCGGTGCTCAAGACTTTTACTTTGAGGAAATTAGAGTGTTTCAAGCAAGCGAGTGCTTTGAATACATTAGCATGGAATAATAACATAGGACCTCAGTTCTATTTTGTTGGTTTCTAGAGTTGAGGTAATGATTGATAGGGATAGTTGGGGGCATTCGTATTTAATTGTCAGAGGTGAAATTCTTGGATTTATTAAAGACGGACAACTGCGAAAGCATTTGCCAAGGATGTTTT	ASV0078	0	0	0	0	0	0	0	0	10	16	0	7	0	0	5	17	46	379	51	22	104	962	583	372	71	130	121	335	107	38	16	60	15	0	0	0	0	0	0	0	0	0	0	0	0	0	0	0
AGCTCCAATAGCGTATATTAAAGTTGTTGCAGTTAAATAGCTCGTAGTTGAATTTTGGGCTGGGTTGGGCGGTCTTGTCGCAAGATAAGCACTGCTCCGATCTGGTCTTTCCTTCTGGGGATCTATTGTGCTCTTTATTGGGTGCGGTAGGGAACCAGGACTTTTACTTTGAAAAAATTAGAGTGTTCAAAGCAGGCGTTTGCTCGAATACATTAGCATGGAATAATAGAATAGGACTTTGGTTCTATTTTGTTGGTTTCTAGGACCGAAGTAATGATTAATAGGGATAGTTGGGGGCATTAGTATTTAATTGTCAGAGGTGAAATTCTTGGATTTATGAAAGACTAACTTCTGCGAAAGCATTTGCCAAGGATGTTTT	ASV0918	0	0	0	0	0	0	0	0	0	0	0	0	0	0	0	0	0	0	0	0	0	0	0	0	0	0	0	0	0	0	0	0	0	4	0	0	0	0	0	0	0	0	0	0	0	0	0	0
AGCTCCAATAGCGTATATTAAAGTTGTTGCAGTTAAAAAGCTCGTAGTTGGATTTCTGGTTTGAACGTCCGGTCCGCTTCCGGCTTGTTCCGTGAGGCGCGTACTATGGATGTTTGGGCCATTTTTTGTGAGAATGCTCGTCTGCCATTAAGTTGGTGGGCAAGTGGACTTGCATCGTTTACTGTGAAAAAATTAGAGTGTTTAAAGCAGGCGTTTGCTCATTGAATACATTAGCATGGAATAATAAGATACGACTTTGGTGGTCTATTTTGTTGGTTTGCACACCAGGGTAATGATTAATAGGGACAGTTGGGGGTATTCATATTTCAGCGTCAGAGGTGAAATTCTTGGATCGCTGAAAGATGAGCTTAGGCGAAAGCATTTACCAAGGATGTTTT	ASV3275	0	0	0	4	0	0	0	0	0	0	0	0	0	0	0	0	0	0	0	0	0	0	0	0	0	0	0	0	0	0	0	0	0	0	0	0	0	0	0	0	0	0	0	0	0	0	0	0
AGCTCCAATAGCGTATATTAAAGTTGTTGCCGTTAAAAAGCTCGTAGTCGAATTTCGGCCTTTGCCGCCCGGTCCGCCTATTTGGGTGTGTACTGGAGCGGTGGAGGCTTACCTCGTGGTGAGCTGTTATGCCCTTTACTGGGTGTGGCAGGGAACCATGATTTTTACTTTGAAAAAATTAGAGTGTTCAAAGCAGGCTTACGCCCGAATACATTAGCATGGAATAATAAAATAGGACGTGCGGTCCTATTTTGTTGGTTTCTAGGATCGCCGTAATGATTAATAGGGATAGTTGGGGGCATTCGTATTCAATTGCTAGAGGTGAAATTCTTGGATTTATTGAAGACGAACTACTGCGAAAGCATTTGCCAAGGATGTTTT	ASV1150	0	0	0	0	0	0	0	0	0	0	0	0	0	0	0	0	0	0	0	0	0	0	0	0	0	0	0	0	0	0	0	0	0	0	0	0	0	0	0	0	0	0	0	0	0	0	0	0
AGCTCCAATAGCGTATATTAAAGTTGTTGCAGTTAAAAAGCTCGTAGTTGGATTTCTGTTTTGAGCGTCCGGTCCGCCTCTTTGAGGTGCGTTACTTGGATGTTTGAGACATTTTTTGTGAGGATGTCCTTCTGCCATTAAGTTGGTGGTTGGATAGACTTGCATCGTTTACTGTGAAAAAATTAGAGTGTTTAAAGCAGGCGTTTGCTCATTGAATACATTAGCATGGAATAATAAGATACGACCTTGGTGGTCTATTTTGTTGGTTTGCACACCAGGGTAATGATTAATAGGGACAGTTGGGGGTATTCATATTTCAGCGTCAGAGGTGAAATTCTTGGATCGCTGAAAGATGAGCTTAGGCGAAAGCATTTACCAAGGATGTTTT	ASV1521	0	0	0	0	0	0	0	0	0	0	0	0	0	0	0	0	0	0	0	0	0	0	0	0	0	0	0	0	0	0	0	0	0	0	0	0	5	8	7	16	11	0	7	0	0	0	0	0
AGCTCCAATAGCGTATATTAAAGTTGTTGCAGTTAAAAAGCTCGTAGTTGAATTTTGGGTTTGACTTTGTGGTCTATTCTTAGGAATTGTACTGCTATGGTCGAATCTTTCCTTCTGGCAAACTATTGTGCTATTAATTTAGTGCGATAGGGAACCAGGACTTTTACTTTGAAAAAATTAGAGTGTTTAAAGCAGGCTTACGCTTGAATACATTAGCATGGAATAATAAAATAGGACTTTGGTTTTATTTTGTTGGTTTCTAAGACCGAAGTAATGATTAATAGGAACAGTTGGGGGCATTAGTATTTAGACGTCAGAGGTGAAATTCTTGGATTGTCTAAAGACTAACTACTGCGAAAGCATTTGCCAAGGATGTTTT	ASV2054	0	0	0	0	0	0	0	0	0	0	0	0	0	0	0	0	0	0	0	0	0	0	0	0	0	0	0	0	0	0	0	1	0	0	0	0	0	0	0	0	0	0	0	0	0	0	0	0
AGCTCCAATAGCGTATATTAAAGTTGTTGCGGTTAAAAAGCTCGTAGTTGGATTTCTGCTGAGGACGACCGGTCCGCCCTCTGGGTGAGTATCTGGCTTGGCCTCGGCATCTTCTTGGGAAGCGTTGCTGCACTTGACTGTGTGGCGCGATGCCCAGGACCTTTACTTTGAGGAAATTAGAGTGTTTCAAGCAGGTTTTCGCCTTGAATACATTAGCATGGAATAATAAGATAAGACCTTGGTTTTATTTTGTTGGTTTCTAAAGCTGAGGCAACGATTAATAGGGATAGTTGGGGGCATTCGTATTTAACTGTCAGAGGTGAAATTCTTGGATTTGTTAAAGACGGACTACTGCGAAAGCATTTGCCAAGAATGCTTT	ASV0942	0	0	0	0	0	0	0	0	0	0	0	0	0	0	0	0	0	0	0	0	0	0	0	0	0	0	0	0	0	0	0	0	0	0	0	0	0	0	0	0	0	0	0	0	0	0	0	0
AGCTCCAATAGCGTATATTAAAGTTGTTGCAGTTAAAAAGCTCGTAGTTGGATTTCTGGTTTGAGCGTCCGGTCGGCTTTTAGTCTGTACTATGGATGTTTGGGCCGTATTTTGTGAGGATGCCTTTCTGCCATTAAGTTGGTGGTTAGGTAGACTTGCATCGTTTACTGTGAAAAAATTAGAGTGTTTAAAGCAGGCGTTTGCTCATTTGAATACATTAGCATGGAATAATAAGATACGACCTTGGTGGTCTATTTTGTTGGTTTGCACGCCAGGGTAATGATTAATAGGGACAGTTGGGGGTATTCATATTTCAACGTCAGAGGTGAAATTCTTGGATCGTTGAAAGATGAGCTTAGGCGAAAGCATTTACCAAGGATGTTTT	ASV2340	0	0	0	0	0	0	0	0	0	0	0	0	0	0	0	0	0	0	0	0	0	0	0	0	0	0	0	0	0	0	0	0	0	0	0	0	0	0	0	0	0	0	0	0	0	0	0	0
AGCTCCAATAGCGTATATTAAAGTTGTTGCAGTTAAAAAGCTCGTAGTTGGATTTCTGGTTTGAGCGTCCGGTCCGCCTCCTCTGGAGGTGTGTACTAAGGATGTTTGAGCCATTTTTTGTGAGGATGTTCTTCTGCCATTAAGTTGGTGGTTGAATAGACTTGCATCGTTTACTGTGAAAAAATTAGAGTGTTTAAAGCAGGCGTTTGCTCATTGAATACATTAGCATGGAATAATAAGATACGACCTTGGTGGTCTATTTTGTTGGTTTGCACACCAGGGTAATGATTAATAGGGACAGTTGGGGGTATTCATATTTCAGCGTCAGAGGTGAAATTCTTGGATCGCTGAAAGATGAGCTTAGGCGAAAGCATTTACCAAGGATGTTTT	ASV0992	0	0	0	0	0	0	0	0	0	0	0	0	0	0	0	0	0	9	0	0	0	48	0	0	0	0	0	0	0	0	0	0	0	0	0	0	0	0	0	0	0	0	0	0	0	0	0	0
AGCTCCAATAGCGTATATTAAAGTTGTTGCGGTTAAAAAGCTCGTAGTTGGATTTCTGCTGAGGACGACCGGTCCGCCCACTGGGTGAGTATCTGGCTCGGCCTTGGCATCTTCTTGGAGAACGTACTGTACTTGACTGTATGGTGCGGTATCCAGGACCTTTACTTTGAGAAAATTAGAGTGTTTCAAGCAGGCACACGCCTTGAATACATTAGCATGGAATAATACTATAGGACCTCGGTTCTATTTTGTTGGTTTCTAGAGCTGAGGTAATGATTGATAGGGATAGTTGGGGGCATTCGTATTTAACTGTCAGAGGTGAAATTCTTGGATTTGTTAAAGACGGACTACTGCGAAAGCATTTGCCAAGGATGTTTT	ASV1129	0	45	56	27	26	0	0	0	0	0	0	0	0	0	0	0	0	0	0	0	0	0	0	0	0	0	0	0	0	0	0	0	0	0	0	0	0	0	0	0	0	0	0	0	0	0	0	0
AGCTCCAATAGCGTATATTAAAGTTGTTGCAGTTAAAAAGCTCGTAGTTGAATTTCGGGTGCGCCTGGTCGGTCTACCTAACGGTCAGCACTGATTGGGCGTGCCTCACCTTTTGGGGTGCCAGTCTGCTCTTTACCGGGTGGGCTGGTGTGCCAAGACCTTTACTTTGAAAAAATTAGAGTGTTCAAAGCAGGCTTACGCTTGAATACATTAGCATGGAATAATAGAATAGGACTTTGGTTCTATTTTGTTGGTTTAAGGACCAAAGTAATGATTAATAGGGACAGTTGGGGGCATTAGTATTTCAGGGCTAGAGGTGAAATTCTTGGATTCCTGAAAGACTAACTACTGCGAAAGCATCTGCCAAGGATGTTTT	ASV1447	0	0	0	0	0	0	0	0	0	0	0	0	0	0	0	0	0	0	0	0	0	0	0	0	0	0	0	0	0	0	0	0	0	0	0	0	0	0	0	0	0	0	0	0	0	0	0	0
AGCTCCAATAGGATATATCAAAGTTGTTGCAGTTGAAAAGCTCGTAGTCGTATTTCTGGTGGGTTGATGTCTTGCCGGTTTTGGACGAAAGTTCTTGCTGGTTTGGACCGCCTGCCATTTTGTGGGTTCAAGTGGTCTTGTCGGGGTTTACTCACCGATTTGATCGCTCCACTCCGTCACTGAGAGCAAATTGGAGTGCTCAAAGCAGGCTTTACAGCTTTGAACATTTTAGCTTGGAATGACAAAGAATGACTTTTTGTTCACTTTGTTGGTTATGAATGGGAAGTAATGATAAATAGGAACAGTCACGGGGGTATCCGTATTGGGAAGTCAGAGGTGAAATTCTTAGATTTTTCCACGACGAACGACTGCGAAAGCATTTACCAAGGATGTTTT	ASV4726	0	0	0	0	0	0	0	0	0	0	0	0	0	0	0	0	0	0	0	0	0	0	0	0	0	0	0	0	0	0	0	0	0	0	0	0	0	3	0	0	0	0	0	0	0	0	0	0
AGCTCCAATAGCGTATATTAAAGTTGTTGCAGTTAAAAAGCTCGTAGTTGGATTTTGGGTCGTGTTCGTTCGTCCGCCGTAAGGTGTGTACGGACGGGTACTTCCTTCTTCTGGAAGGCTGTGTGTGCTCTTAGTTGAGTGTGCATAGAGTTCCGGACTTTTACTGTGAGAAAATTAGAGTGTTCAAAGCAGGCTTCTGCCCGAATACTTCAGCATGGAATAATGGAATAGGATCATGATCTTATTTTGTTGGTTTCTAAGATCAAGATAATGATTAATAGGGATAGTTGGGGGCATTAATATTTAATTGTCAGAGGTGAAATTCTTGGATTTATGAAAGATTAACTTCTGCGAAAGCATTTGCCAAAAATGTTTT	ASV0486	0	0	0	0	0	0	0	0	0	0	0	0	0	0	0	2	0	0	0	0	0	0	0	0	0	0	0	0	0	0	0	0	0	0	0	0	0	0	11	0	0	0	0	0	0	0	0	0
AGCTCCAATAGCGTATATTAAAGTTGTTGCAGTTAAAAAGCTCGTAGTTGAACTTTGGGTTCGGTTAGCCGGTCTCCTTTTTGGTTGCACTGGCCGACTGAACCTTTCCTTCTGGCGAACTATTGTGCTATTCATTTAGTGCGATAGGGAACCAGGACTTTTACTTTGAAAAAATTAGAGTGTTTAAAGCAGGCTCACGCTTGAATACATTAGCATGGAATAATAGAATAGGACTTTGGTTTTATTTTGTTGGTTTCTAAGACCGAAGTAATGATTAATAGGGATAGTTGGGGGCATTAGTATTTAGTCGTCAGAGGTGAAATTCTTGGATTGACTAAAGACTAACTTCTGCGAAAGCATTTGCCAAGGATGTTTT	ASV1825	0	0	0	0	0	0	0	0	0	0	0	0	16	0	0	0	0	0	0	0	0	0	0	0	0	0	0	0	0	0	0	0	0	0	0	0	0	0	0	0	0	0	0	0	0	0	0	0
AGCTCCAATAGCGTATATTAAAGTTGTTGCAGTTAAAAAGCTCGTAGTTGGATTTCTGGTTTGAGCGTCCGGTCCGCCTCCTCTGGAGGTGTGTTACTAAGGATGTTTGAGCCATTTTTTGTGAGGATGTTTTTCTGCCATTAAGTTGGTGGTTAAATAGACTTGCATCGTTTACTGTGAAAAAATTAGAGTGTTTAAAGCAGGCGTTTGCTCATTGAATACATTAGCATGGAATAATAAGATACGACCTTGGTGGTCTATTTTGTTGGTTTGCACACCAGGGTAATGATTAATAGGGACAGTTGGGGGTATTCATATTTCAGCGTCAGAGGTGAAATTCTTGGATCGCTGAAAGATGAGCTTAGGCGAAAGCATTTACCAAGGATGTTTT	ASV3458	0	0	0	0	0	0	0	0	0	0	0	0	0	0	0	0	0	0	0	0	0	0	0	0	0	0	0	0	0	0	0	0	0	0	0	0	0	0	0	0	0	0	0	0	0	0	0	0
AGCTCCAATAGCGTATATTAAAGTTGTTGCGGTTAAAAAGCTCGTAGTTGGATTTCTGTCGAGGATGACCGGTCCGCCCTCTGGGCAGGTATCTGGCTCAGCCTTGGCATCTCCTTGAAAACTGTGTCTGCACTTGACTGTGTGGTGCGGTGCTCAAGACTTTTACTTTGAGGAAATTAGAGTGTTTCAAGCAAGCGAGTGCTTTGAATACATTAGCATGGAATAATAACATAGGACCTCAGTTCTATTTTGTTGGTTTCTAGAGTTGAGGTAATGATTGATAGGGATAGTTGGGGGCATTCGTATTTAATTGTCAGAGGTGAAATTCTTGGATTTATTAAAGACGGACAACTGCGAAAGCATTTGCCAAGGATGTTTT	ASV0078	0.890625	GenBank	3e-174	96.3	https://www.ncbi.nlm.nih.gov/nucleotide/FJ823473.1?report=genbank&log$=nuclalign&blast_rank=10&RID=PTBM4MXU016
AGCTCCAATAGCGTATATTAAAGTTGTTGCGGTTAAAAAGCTCGTAGTTGGGTTTCTGCTGAGGACGACCGGTCCGCCCTCTGGGTGAGTATCTGGCTCGGCCTGGGCATCTTCTTGGAGAACGTAGCTGCACTTGACTGTGTGGTGCGGTATCCAGGACTTTTACTTTGAGGAAATTAGAGTGTTTCAAGCAGGCACACGCCTTGAATACGTTAGCATGGAATAATAAGATAGGACCTTGGTTCTATTTTGTTGGTTTCTAGAATTGAGGTAATGATTAATAGGGATCGTTGGGGGCATTCGTATTTAACTGTCAGAGGTGAAATTCTTGGATTTGTTAAAGACGGACTACTGCGAAAGCATTTGCCAAGGATGTTTT	ASV0127	0.104978	GenBank	0	98.7	https://www.ncbi.nlm.nih.gov/nucleotide/MN188877.1?report=genbank&log$=nuclalign&blast_rank=5&RID=PTEGNH8T01R
AGCTCCAATAGCGTATATTAAAGTTGTTGCGGTTAAAAAGCTCGTAGTTTGACCTCTGCTCAGGTAGACTGGTCCGCCCTCTGGGTGAGCATCTGGCTTGGCCTGGGCATTTTCTTGGTGATCGCAGCTGCCCTTGACTGTGTGGTGCGGAATTCAGGACATTTACTTTGAGGAAATCAGAGTGTTTCAAGCAGGCATCTGCCTTGAATAACTTAGCATGGAATAATACATCGGGACTTTGGTTATTTTTTGTTGGTTTACAGGACTGAAGTAATGATGAATAGGAATAGTTGGGGGCATTCGTATTTAACTGTCAGAGGTGAAATTCTTGGATTTGTTAAAGATGACCTACTGCGAAAGCATTTGCCAAATATGTTTT	ASV0466	0.922765	GenBank	2e-177	96.8	https://www.ncbi.nlm.nih.gov/nucleotide/MK350558.1?report=genbank&log$=nuclalign&blast_rank=4&RID=PTEGNH8T01R
AGCTCCAATAGCGTATATTAAAGTTGTTGCAGTTAAAAAGCTCGTAGTTGGATTTTGGGTCGTGTTCGTTCGTCCGCCGTAAGGTGTGTACGGACGGGTACTTCCTTCTTCTGGAAGGCTGTGTGTGCTCTTAGTTGAGTGTGCATAGAGTTCCGGACTTTTACTGTGAGAAAATTAGAGTGTTCAAAGCAGGCTTCTGCCCGAATACTTCAGCATGGAATAATGGAATAGGATCATGATCTTATTTTGTTGGTTTCTAAGATCAAGATAATGATTAATAGGGATAGTTGGGGGCATTAATATTTAATTGTCAGAGGTGAAATTCTTGGATTTATGAAAGATTAACTTCTGCGAAAGCATTTGCCAAAAATGTTTT	ASV0486	0.593434	GenBank	2e-142	91.5	https://www.ncbi.nlm.nih.gov/nucleotide/KT595069.1?report=genbank&log$=nuclalign&blast_rank=4&RID=R5TC3N6101R
AGCTCCAATAGCGTATATTAAAGTTGTTGCAGTTAAAAAGCTCGTAGTTGGATTTCTGGTTTGAGCGTCCGGTCGAGTTTATCTCTGTACTATGGATGTTTGGGCCATATTTTGTGAGGATACCTTTCTGCCATTGAGTTGGTGGTTGGGTAGACTTGCATCGTTTACTGTGAAAAAATTAGAGTGTTTAAAGCAGGCGTTTGCTCATTTGAATACATTAGCATGGAATAATAAGATACGACCTTGGTGGTCTATTTTGTTGGTTTGCACGCCAGGGTAATGATTAATAGGGACAGTTGGGGGTATTCATATTTCAACGTCAGAGGTGAAATTCTTGGATCGTTGAAAGATGAGCTTAGGCGAAAGCATTTACCAAGGATGTTTT	ASV0526	0.256256	GenBank	0	99.7	https://www.ncbi.nlm.nih.gov/nucleotide/FJ794911.1?report=genbank&log$=nuclalign&blast_rank=1&RID=R6EJH42S016
AGCTCCAATAGCGTATATTAAAGTTGTTGCAGTTAAAAAGCTCGTAGTTGGATTTTGGATCGGCCTTTTCCGCGAGCTAAACGGTTCGTCGGGAAAGGACGATCTTCTTTCTCGAAGTCCTCTTCTGCTCTTAATTGAGTGGGAGAGGAAGTCGAGACGTTTACTGTGAGAAAATTAGAGTGTTCAAAGCAAGCATAACGCATGAATATTGCAGCATGGAATAATGGAATAAGATCACGGTCTTTTTTCGTTGGTTTATGAGATCGAGATCATGATTAATAGGGACAGTTGGGGGCATTAATATTTAATTGTCAGAGGTGAAATTCTTGGATTTATGAAAGATTAACTTCTGCGAAAGCATTTGCCAAGGATGTTTT	ASV0540	0.272817	GenBank	0	98.9	https://www.ncbi.nlm.nih.gov/nucleotide/U33180.1?report=genbank&log$=nuclalign&blast_rank=1&RID=R5TC3N6101R
AGCTCCAATAGCGTATATTAAAGTTGTTGCAGTTAAATAGCTCGTAGTTGAATTTTGGGCTGGGTTGGGCGGTCTTGTCGCAAGATAAGCACTGCTCCGATCTGGTCTTTCCTTCTGGGGATCTATTGTGCTCTTTATTGGGTGCGGTAGGGAACCAGGACTTTTACTTTGAAAAAATTAGAGTGTTCAAAGCAGGCGTTTGCTCGAATACATTAGCATGGAATAATAGAATAGGACTTTGGTTCTATTTTGTTGGTTTCTAGGACCGAAGTAATGATTAATAGGGATAGTTGGGGGCATTAGTATTTAATTGTCAGAGGTGAAATTCTTGGATTTATGAAAGACTAACTTCTGCGAAAGCATTTGCCAAGGATGTTTT	ASV0918	0.78147	GenBank	2e-172	96	https://www.ncbi.nlm.nih.gov/nucleotide/MT730845.1?report=genbank&log$=nuclalign&blast_rank=7&RID=2MNPMWN701R
AGCTCCAATAGCGTATATTAAAGTTGTTGCAGTTAAAAAGCTCGTAGTTGGATTTCTGGTTTGAGCGTCCGGTCGAGTTTATCTCTGTACTATGGATGTTTGAGCCATATTTTGTGAGGATGCCTTTCTGCCATTGAGTTGGTGGTTGGGTAGACTTGCATCGTTTACTGTGAAAAAATTAGAGTGTTTAAAGCAGGCGTTTGCTCATTTGAATACATTAGCATGGAATAATAAGATACGACCTTGGTCTATTTTGTTGGTTTGCACACCGAGGTAATGATTAATAGGGACAGTTGGGGGTATTCATATTTCAACGTCAGAGGTGAAATTCTTGGATCGTTGAAAGATGAGCTTAGGCGAAAGCATTTACCAAGGATGTTTT	ASV0923	0.912867	GenBank	0	100	https://www.ncbi.nlm.nih.gov/nucleotide/FJ794914.1?report=genbank&log$=nuclalign&blast_rank=1&RID=R8GC0CS8014
AGCTCCAATAGCGTATATTAAAGTTGTTGCGGTTAAAAAGCTCGTAGTTGGATTTCTGCTGAGGACGACCGGTCCGCCCTCTGGGTGAGTATCTGGCTTGGCCTCGGCATCTTCTTGGGAAGCGTTGCTGCACTTGACTGTGTGGCGCGATGCCCAGGACCTTTACTTTGAGGAAATTAGAGTGTTTCAAGCAGGTTTTCGCCTTGAATACATTAGCATGGAATAATAAGATAAGACCTTGGTTTTATTTTGTTGGTTTCTAAAGCTGAGGCAACGATTAATAGGGATAGTTGGGGGCATTCGTATTTAACTGTCAGAGGTGAAATTCTTGGATTTGTTAAAGACGGACTACTGCGAAAGCATTTGCCAAGAATGCTTT	ASV0942	0.630022	GenBank	7e-166	94.99	https://www.ncbi.nlm.nih.gov/nucleotide/MN188119.1?report=genbank&log$=nuclalign&blast_rank=6&RID=PTEGNH8T01R
AGCTCCAATAGCGTATATTAAAGTTGTTGCGGTTAAAAAGCTCGTAGTTGGATTTCTGCTGAGGACGACCGGTCCGCCCACTGGGTGAGTATCTGGCTCGGCCTTGGCATCTTCTTGGAGAACGTACTGCACTTGACTGTGTGGTGCGGTATCCAGGACCTTTACTTTGAGAAAATTAGAGTGTTTCAAGCAGGCACACGCCTTGAATACATTAGCATGGAATAATACTATAGGACCTTGGTTCTATTTTGTTGGTTTCTAGAACTGAGGTAATGATTGATAGGGATAGTTGGGGGCATTCGTATTTAACTGTCAGAGGTGAAATTCTTGGATTTGTTAAAGACGGACTACTGCGAAAGCATTTGCCAAGGATGTTTT	ASV0966	0.900614	GenBank	0	98.9	https://www.ncbi.nlm.nih.gov/nucleotide/FJ823480.1?report=genbank&log$=nuclalign&blast_rank=4&RID=PTEGNH8T01R
AGCTCCAATAGCGTATATTAAAGTTGTTGCAGTTAAAAAGCCCGTAGTTGAATATTAGTCTCACACGGACGGTTTTGCTTCATTGCAATTACTGTCTTGAGTGGGTCTTTCCTTCTGGCGAACTAGTGTGCTCTTTATTGAGTGTGCTAGGGAACCAGGACTTTTACTTTGAAAAAATTAGAGTGTTTAAAGCAGGCCTTTGCTTGAATACATTAGCATGGAATAATAGAACAGGACCTCAGTTCTGTTTCTGTTGGTTTTCGGAACCGAGGTAATGATTAATAGGGACAGTTGGGGGCATTAGTACTGCGGTGTCAGAGGTGAAATTCTTGGATTTCCGCAAGACTAACTACTGCGAAAGCATTTGCCAAGGATGTTTT	ASV0976	0.666499	GenBank	4e-153	92.9	https://www.ncbi.nlm.nih.gov/nucleotide/HM486988.1?report=genbank&log$=nuclalign&blast_rank=8&RID=PWR0ZGE9014
AGCTCCAATAGCGTATATTAAAGTTGTTGCAGTTAAAAAGCTCGTAGTTGGATTTCTGGTTTGAGCGTCCGGTCCGCCTCCTCTGGAGGTGTGTACTAAGGATGTTTGAGCCATTTTTTGTGAGGATGTTCTTCTGCCATTAAGTTGGTGGTTGAATAGACTTGCATCGTTTACTGTGAAAAAATTAGAGTGTTTAAAGCAGGCGTTTGCTCATTGAATACATTAGCATGGAATAATAAGATACGACCTTGGTGGTCTATTTTGTTGGTTTGCACACCAGGGTAATGATTAATAGGGACAGTTGGGGGTATTCATATTTCAGCGTCAGAGGTGAAATTCTTGGATCGCTGAAAGATGAGCTTAGGCGAAAGCATTTACCAAGGATGTTTT	ASV0992	0.785315	GenBank	0	99.2	https://www.ncbi.nlm.nih.gov/nucleotide/KT257379.1?report=genbank&log$=nuclalign&blast_rank=1&RID=R8GC0CS8014
AGCTCCAATAGCGTATATTAAAGTTGTTGCAGTTAAAAAGCTCGTAGTTGAACTTCAGGCCTGGTCGGGCGGTCCGCTTAACGGCGTGTACTGTCTGACTGGGTCTTACCTCTTGGTGAGCCGGCGTGCCCTTTATTGGTGTGCGTCGGGGAACCAGGACTTTTACCTTGAGAAAATTAGAGTGTTCAAAGCAGGCCTATGCCTGAATACATTAGCATGGAATAATAGAATAGGACGTGCAGTTCTATTTTGTTGGTTTCTAGAGTTGCCGTAATGATTAATAGGGATAGTTGGGGGCATTGGTATTGAGTCGCTAGAGGTGAAATTCTTGGATTGACTCAAGACCGACTACTGCGAAAGCATTTGCCAAGGATGTTTT	ASV1092	0.606603	GenBank	0	98.9	https://www.ncbi.nlm.nih.gov/nucleotide/KM998972.1?report=genbank&log$=nuclalign&blast_rank=3&RID=PW022YG2014
AGCTCCAATAGCGTATATTAAAGTTGTTGCAGTTAAAAAGCTCGTAGTTGAATTTTGGACTTGGTTGGGTGGTCTTGCCTTTGGTAAGCACTATCCGGCCGGGTCTTTCCTTCTGGGGAACCTTTGTGCTCTTAATTGAGTGCGCTGGGGATCCAGGACTTTTACTTTGAAAAAATTAGAGTGTTTAAAGCAGGCCTACGCTTGAATACGTTAGCATGGAATAATAGAATAGGACTTTGGTTCTATTTTGTTGGTTTCTAGGACCGAGGTAATGATTAATAGGGATAGTTGGGGGCATTAGTATTTAATTGTCAGAGGTGAAATTCTTGGATTTATGAAAGACTAACTTCTGCGAAAGCATTTGCCAAGGATGTTTT	ASV1120	0.438039	GenBank	5e-172	96	https://www.ncbi.nlm.nih.gov/nucleotide/HM486976.1?report=genbank&log$=nuclalign&blast_rank=5&RID=R0JN02NA014
AGCTCCAATAGCGTATATTAAAGTTGTTGCGGTTAAAAAGCTCGTAGTTGGATTTCTGCTGAGGACGACCGGTCCGCCCACTGGGTGAGTATCTGGCTCGGCCTTGGCATCTTCTTGGAGAACGTACTGTACTTGACTGTATGGTGCGGTATCCAGGACCTTTACTTTGAGAAAATTAGAGTGTTTCAAGCAGGCACACGCCTTGAATACATTAGCATGGAATAATACTATAGGACCTCGGTTCTATTTTGTTGGTTTCTAGAGCTGAGGTAATGATTGATAGGGATAGTTGGGGGCATTCGTATTTAACTGTCAGAGGTGAAATTCTTGGATTTGTTAAAGACGGACTACTGCGAAAGCATTTGCCAAGGATGTTTT	ASV1129	0.674584	GenBank	0	100	https://www.ncbi.nlm.nih.gov/nucleotide/FJ823480.1?report=genbank&log$=nuclalign&blast_rank=1&RID=PTEGNH8T01R
AGCTCCAATAGCGTATATTAAAGTTGTTGCCGTTAAAAAGCTCGTAGTCGAATTTCGGCCTTTGCCGCCCGGTCCGCCTATTTGGGTGTGTACTGGAGCGGTGGAGGCTTACCTCGTGGTGAGCTGTTATGCCCTTTACTGGGTGTGGCAGGGAACCATGATTTTTACTTTGAAAAAATTAGAGTGTTCAAAGCAGGCTTACGCCCGAATACATTAGCATGGAATAATAAAATAGGACGTGCGGTCCTATTTTGTTGGTTTCTAGGATCGCCGTAATGATTAATAGGGATAGTTGGGGGCATTCGTATTCAATTGCTAGAGGTGAAATTCTTGGATTTATTGAAGACGAACTACTGCGAAAGCATTTGCCAAGGATGTTTT	ASV1150	0.558004	GenBank	0	97.6	https://www.ncbi.nlm.nih.gov/nucleotide/MK491261.1?report=genbank&log$=nuclalign&blast_rank=6&RID=R0JN02NA014
AGCTCCAATAGCGTATATTAAAGTTGTTGCAGTTAAAAAGCTCGTAGTTGAACTTCAGGCCTGGCCGGGCGGTCCGCCTAACGGTGTGTACTGTCTGGCTGGGTCTTACCTCTTGGTGAACCTGCATGCCCTTCACTGGGTGTGTAGGGGAACCAGGACTTTTACCTTGAGAAAATTAGAGTGTTCAAAGCAGGCCTACGCCCGAATACATTAGCATGGAATAATAGAATAGGACGTGCGGTCCTATTTTGTTGGTTTCTAGGATCGCCGTAATGATAAATAGGGACAGTTGGGGGCATTTGTATTGCGTCGCTAGAGGTGAAATTCTTGGATTGACGCAAGACAAACTACTGCGAAAGCATTTGCCAAGGATGTTTT	ASV1221	0.953393	GenBank	0	99.47	https://www.ncbi.nlm.nih.gov/nucleotide/KC671266.1?report=genbank&log$=nuclalign&blast_rank=4&RID=PW022YG2014
AGCTCCAATAGCGTATATTAAAGTTGTTGCGGTTAAAAAGCTCGTAGTTGGATTTCTGCTGAGGACGACCGGTCCGCCCTCTGGGTGAGTATCTGGCTCAGCCTTGGCATCTTCTTGGAGAACGTAGCTGCACTTGACTGTGTGGTGCGGTATTCAGGACTTTTACTTTGAGGAAATTAGAGTGTTTCAAGCAGGCACGTGCCTTGAATACATTAGCATGGAATAATAAGATAGGACCTCGGTTCTATTTTGTTGGTTTCTAGAGCTGAGGTAACGATTAATAGGGATAGTTGGGGGCACTCGTATTTAACTGTCAGAGGTGAAATTCTTGGATTTGTTAAAGACGGACCACTGCGAAAGCATTTGCCAAGGATGTTTT	ASV1233	0.500108	GenBank	0	97.6	https://www.ncbi.nlm.nih.gov/nucleotide/MN188877.1?report=genbank&log$=nuclalign&blast_rank=7&RID=PVBE19ZW01R
AGCTCCAATAGCGTATATTCAAGTTGTTGCAGTTAAAAAGCTCGTAGTTGAATTTTTGGTCTGGCCAAGTGGTTTAGCTGAAAGGTTAACACTGCTTTGGTTGGATCTTTCCTTATGGCTAACTAGTGTGCTATTTATTTAGTGCGCTAGAGATCCATAACAGTTACTTTGAAAAAATTAGAGTGTTTAAAACAGGCTTATGCCTGAATACATTAGCATGGAATAACGGAATAGGACTTTGTTTTTATTTTGTTGGTTGAAAAATGAAGTAATGATTAATAGGGATAGTTGGGGGCATTAGTATTCCATAGTCAGAGGTGAAATTCTTGGATTTATGAAAGACTAACTTCTGCGAAAGCATTTGCCAAGGATGTTTT	ASV1247	0.161515	GenBank	1e-144	91.8	https://www.ncbi.nlm.nih.gov/nucleotide/AY032608.1?report=genbank&log$=nuclalign&blast_rank=8&RID=RFAR5RS6014
AGCTCCAATAGCGTATATTAAAGTTGTTGCAGTTAAAAAGCCCGTAGTTGAATGTTAGGCCTGGCTAGGTGGTCTTGCCTGACGGTAAGCACTACTCTGGTTGGGTCTTTCCTTCTGGGGAACTAGTATGCTCTTAATTGAGTGTGTTAGGGATCCAGGACTTTTACTTTGAAAAAATTAGAGTGTTTAAAGCAGGCCTTTGCTTGAATACATTAGCATGGAATAATAGAACAGGACCTCAGTTCTGTTTCTGTTGGTTTTCGGAACCGAGGTAATGATTAATAGGGACAGTTGGGGGCATTAGTACTGCGGTGTCAGAGGTGAAATTCTTGGATTTCCGCAAGACTAACTTCTGCGAAAGCATTTGCCAAGGATGTTTT	ASV1409	0.458532	GenBank	2e-171	95.79	https://www.ncbi.nlm.nih.gov/nucleotide/HM486988.1?report=genbank&log$=nuclalign&blast_rank=2&RID=R377W26M014
AGCTCCAATAGCGTATATTAAAGTTGTTGCAGTTAAAAAGCTCGTAGTTGAATTTCGGGTGCGCCTGGTCGGTCTACCTAACGGTCAGCACTGATTGGGCGTGCCTCACCTTTTGGGGTGCCAGTCTGCTCTTTACCGGGTGGGCTGGTGTGCCAAGACCTTTACTTTGAAAAAATTAGAGTGTTCAAAGCAGGCTTACGCTTGAATACATTAGCATGGAATAATAGAATAGGACTTTGGTTCTATTTTGTTGGTTTAAGGACCAAAGTAATGATTAATAGGGACAGTTGGGGGCATTAGTATTTCAGGGCTAGAGGTGAAATTCTTGGATTCCTGAAAGACTAACTACTGCGAAAGCATCTGCCAAGGATGTTTT	ASV1447	0.471883	GenBank	3e-134	90.2	https://www.ncbi.nlm.nih.gov/nucleotide/MK631785.1?report=genbank&log$=nuclalign&blast_rank=4&RID=R377W26M014
AGCTCCAATAGCGTATATTAAAGTTGTTGCAGTTAAAAAGCTCGTAGTTGGATTTCTGTTTTGAGCGTCCGGTCCGCCTCTTTGAGGTGCGTTACTTGGATGTTTGAGACATTTTTTGTGAGGATGTCCTTCTGCCATTAAGTTGGTGGTTGGATAGACTTGCATCGTTTACTGTGAAAAAATTAGAGTGTTTAAAGCAGGCGTTTGCTCATTGAATACATTAGCATGGAATAATAAGATACGACCTTGGTGGTCTATTTTGTTGGTTTGCACACCAGGGTAATGATTAATAGGGACAGTTGGGGGTATTCATATTTCAGCGTCAGAGGTGAAATTCTTGGATCGCTGAAAGATGAGCTTAGGCGAAAGCATTTACCAAGGATGTTTT	ASV1521	0.508698	GenBank	0	98.2	https://www.ncbi.nlm.nih.gov/nucleotide/KJ716873.1?report=genbank&log$=nuclalign&blast_rank=8&RID=R8GC0CS8014
AGCTCCAATAGCGTATATTAAAGTTGTTGCAGTTAAAAAGCTCGTAGTTGAACTTTGGGTTCGGTTAGCCGGTCTCCTTTTTGGTTGCACTGGCCGACTGAACCTTTCCTTCTGGCGAACTATTGTGCTATTCATTTAGTGCGATAGGGAACCAGGACTTTTACTTTGAAAAAATTAGAGTGTTTAAAGCAGGCTCACGCTTGAATACATTAGCATGGAATAATAGAATAGGACTTTGGTTTTATTTTGTTGGTTTCTAAGACCGAAGTAATGATTAATAGGGATAGTTGGGGGCATTAGTATTTAGTCGTCAGAGGTGAAATTCTTGGATTGACTAAAGACTAACTTCTGCGAAAGCATTTGCCAAGGATGTTTT	ASV1825	0.465558	GenBank	2e-167	95.5	https://www.ncbi.nlm.nih.gov/nucleotide/HM487044.1?report=genbank&log$=nuclalign&blast_rank=1&RID=R377W26M014
AGCTCCAATAGCGTATATTAAAGTTGTTGCGGTTAAAAAGCTCGTAGTTGGATTTCTGCTGAGGACGACCGGTCCGCCCTCTGGGTGAGTATCTGGCTCGGCCTTGGCATCTTCTTGGAGAACGTGCTGCACTTGACTGTGTGGTGCGGTATCCAGGACCTTTACTTTGAGAAAATTAGAGTGTTTCAAGCAGGCACACGCCTTGAATACATTAGCATGGAATAATACTATAGGACCTTGGTTCTATTTTGTTGGTTTCTAGAACTGAGGTAATGATTGATAGGGATAGTTGGGGGCATTCGTATTTAACTGTCAGAGGTGAAATTCTTGGATTTGTTAAAGACGGACTACTGCGAAAGCATTTGCCAAGGATGTTTT	ASV1977	0.889858	GenBank	0	98.4	https://www.ncbi.nlm.nih.gov/nucleotide/FJ823480.1?report=genbank&log$=nuclalign&blast_rank=6&RID=PTEGNH8T01R
AGCTCCAATAGCGTATATTAAAGTTGTTGCAGTTAAAAAGCTCGTAGTTGAATTTTGGGTTTGACTTTGTGGTCTATTCTTAGGAATTGTACTGCTATGGTCGAATCTTTCCTTCTGGCAAACTATTGTGCTATTAATTTAGTGCGATAGGGAACCAGGACTTTTACTTTGAAAAAATTAGAGTGTTTAAAGCAGGCTTACGCTTGAATACATTAGCATGGAATAATAAAATAGGACTTTGGTTTTATTTTGTTGGTTTCTAAGACCGAAGTAATGATTAATAGGAACAGTTGGGGGCATTAGTATTTAGACGTCAGAGGTGAAATTCTTGGATTGTCTAAAGACTAACTACTGCGAAAGCATTTGCCAAGGATGTTTT	ASV2054	0.745024	GenBank	0	98.4	https://www.ncbi.nlm.nih.gov/nucleotide/KY555733.1?report=genbank&log$=nuclalign&blast_rank=1&RID=R377W26M014
AGCTCCAATAGCGTATATTAAAGTTGTTGCGGTTAAAAAGCTCGTAGTTGGGTTTCTGCTGAGGACGACCGGTCCGCCCTCTGGGTGAGTATCTGGCTCGGCCTGGGCATCTTCTTGGAGAACGTAGCTGCACTTGACTGTGTGGTGCGGTATCCAGGACTTTTACTTTGAGGAAATTAGAGTGTTTCAAGCAGGCACACGCCTTGAATACGTTAGCATGGAATAATAAGATAGGACCTTGGTTCTATTTTGTTGGTTTCTAGAATTGAGGTAATGATTAATAGGGATAGTTGGGGGCATTCGTACTGCGGCGACAGAGGTGAAATTCTTGGACCGCCGCAAGACGAACAACAGCGAAGGCATTTGCCAAGAATGTTTT	ASV2130	0.847806	GenBank	3e-159	93.9	https://www.ncbi.nlm.nih.gov/nucleotide/MN188877.1?report=genbank&log$=nuclalign&blast_rank=7&RID=PTEGNH8T01R
AGCTCCAATAGCGTATATTAAAGTTGTTGCGGTTAAAAAGCTCGTAGTTGGATTTCTGCTGAGGATGACCGGTCCGCCCTCTGGGCAGGTATCTGGCTCAGCTTTGGCATCTTCTTGAAAAATGTATCTGCACTTGACTGTGTGGTGCGGTATTCAGGACATTTACTTTGAGGAAATTAGAGTGTTTCAAGCAAGCGAGTGCTTTGAATACATTAGCATGGAATAATAACATAGGACCTCAGTTCTATTTTGTTGGTTTCTAGAGTTGAGGTAATGATTGATAGGGATAGTTGGGGGCATTCGTATTTAACTGTCAGAGGTGAAATTCTTGGATTTGTTAAAGACGGACTACTGCGAAAGCATTTGCCAAGGATGTTTT	ASV2181	0.0900027	GenBank	0	98.15	https://www.ncbi.nlm.nih.gov/nucleotide/FJ823473.1?report=genbank&log$=nuclalign&blast_rank=10&RID=PTEGNH8T01R
AGCTCCAATAGCGTATATTAAAGTTGTTGCAGTTAAAAAGCTCGTAGTTGGATTTCTGGTTTGAGCGTCCGGTCGGCTTTTAGTCTGTACTATGGATGTTTGGGCCGTATTTTGTGAGGATGCCTTTCTGCCATTAAGTTGGTGGTTAGGTAGACTTGCATCGTTTACTGTGAAAAAATTAGAGTGTTTAAAGCAGGCGTTTGCTCATTTGAATACATTAGCATGGAATAATAAGATACGACCTTGGTGGTCTATTTTGTTGGTTTGCACGCCAGGGTAATGATTAATAGGGACAGTTGGGGGTATTCATATTTCAACGTCAGAGGTGAAATTCTTGGATCGTTGAAAGATGAGCTTAGGCGAAAGCATTTACCAAGGATGTTTT	ASV2340	0.89266	GenBank	0	97.9	https://www.ncbi.nlm.nih.gov/nucleotide/FJ794911.1?report=genbank&log$=nuclalign&blast_rank=6&RID=R6EJH42S016
AGCTCCAATAGCGTATATTAAAGTTGTTGCAGTTAAAAAGCTCGTAGTTGAACTTCAGACCTGGCCGGGCGGTCCGCCTAACGGTGTGTACTGTCTGGCTGGGTCTTACCTCTTGGTGAGCCGGCATGCCCTTCACTGGGTGTGTCGGGGAACCAGGACTTTTACCTTGAGAAAATTAGAGTGTTCAAAGCAGGCTTATGCCCGAATACATTAGCATGGAATAATAAAATAGGACGTGCGGTTCTATTTTGTTGGTTTCTAGAGTCGCCGTAATGATTAATAGGGATAGTTGGGGGCATTAGTATTCAGTTGCTAGAGGTGAAATTCTTGGATTTACTGAAGACTAACTACTGCGAAAGCATTTGCCAAGGATGTTTT	ASV2387	0.615133	GenBank	0	100	https://www.ncbi.nlm.nih.gov/nucleotide/MT000331.1?report=genbank&log$=nuclalign&blast_rank=2&RID=R377W26M014
AGCTCCAATAGCGTATATTAAAGTTGTTGCAGTTAAAAAGCTCGTAGTTGGATTTCTGGTTTGAGCGTCCGGTCCGTCTCCTTTGGAGATGCGTACTATGGATGTTTGAGCCATTTTTTGTGAGGATGTTCTTCTGCCATTAAGTTGGTGGTTGAATAGACTTGCATCGTTTACTGTGAAAAAATTAGAGTGTTTAAAGCAGGCGTTTGCTCATTGAATACATTAGCATGGAATAATAAGATACGACCTTGGTGGTCTATTTTGTTGGTTTGCACACCAGGGTAATGATTAATAGGGACAGTTGGGGGTATTCATATTTCAGCGTCAGAGGTGAAATTCTTGGATCGCTGAAAGATGAGCTTAGGCGAAAGCATTTACCAAGGATGTTTT	ASV2474	0.232135	GenBank	0	97.95	https://www.ncbi.nlm.nih.gov/nucleotide/KT257379.1?report=genbank&log$=nuclalign&blast_rank=10&RID=R6EJH42S016
AGCTCCAGTAGCGTATATTAAAGTTGTTGCAGTTAAAAAGCTCGTAGTCGAACTTCGGGCCTGGCGGGGCGGTCCGCCTTACGGTGTGTACTTTCCGGCCGGGCCTTACCTCCTGGTGATGCCGCATTCCCTTTACGGGGTGTGTGGTGGAACCAGGAATTTTACCTTGAGAAAATTAGAGTGTTCAAAGCAGGCATAAGCCCGAATACATTAGCATGGAATAATAGAATAGGACGTGCGGTTCTATTTTGTTGGTTTCTAGGATCGCCGTAATGATTAATAGGGACGGTCGGGGGCATTAGTATTCCGTTGCTAGAGGTGAAATTCTTAGATTTACGGAAGACTGACTTCTGCGAAAGCATTTGCCAAGGACGTTTT	ASV2569	0.16487	GenBank	0	97.6	https://www.ncbi.nlm.nih.gov/nucleotide/KR857063.1?report=genbank&log$=nuclalign&blast_rank=7&RID=R377W26M014
AGCTCCAATAGCGTATATTAAAGTTGTTGCAGTTAAAAAGCTCGTAGTTGGATTTTGGATTGAGTCTAACGGTCTGCCGTGAGGTACGCACTGTTGGGTTCTTTCTTCTTCTCAAAGGCCATGTGTGCTCTTAACTGAGTGTGCATGGAGTTTGGGGTTTTTACTGTGAGAAAATTAGAGTGTTCAAAGCAGGCATTTGCTTGAATATTGCAGCATGGAATAATGGAATAGGATCACGATCTTATTTTGTTGGTTTCTAGGATCGAGATAATGATTAATAGGGATAGTTGGGGGCATTAATATTTAATTGTCAGAGGTGAAATTCTTGGATTTATGAAAGATTAACTTCTGCGAAAGCATTTGCCAAGGATGTTTT	ASV2598	0.0575503	GenBank	2e-172	96.3	https://www.ncbi.nlm.nih.gov/nucleotide/MN189400.1?report=genbank&log$=nuclalign&blast_rank=3&RID=R5TC3N6101R
AGCTCCAATAGCGTATATTAAAGTTGTTGCGGTTAAAAAGCTCGTAGTTGGATTTCTGCTGAGGACGACTGGTCTGCCCTGTGGGTGCGTATCTCGCTCTGCCTTGGCATCTTCTTGGAGAATGTTGCTGCACTTGATTGTGTGATAGGGACACTTGGGGGCACTCGTATTTAATTGTCAGAGGTGAAATTCTTGGATTTATTAAAGACGGACCACTGCGAAAGCATTTGCCAAGGATGTTTT	ASV3170	0.722553	GenBank	4e-57	95.8	https://www.ncbi.nlm.nih.gov/nucleotide/MK626523.1?report=genbank&log$=nuclalign&blast_rank=2&RID=PVBE19ZW01R
AGCTCCAATAGCGTATATTAAAGTTGTTGCAGTTAAAAAGCTCGTAGTTGGATTTCTGGTTTGAACGTCCGGTCCGCTTCCGGCTTGTTCCGTGAGGCGCGTACTATGGATGTTTGGGCCATTTTTTGTGAGAATGCTCGTCTGCCATTAAGTTGGTGGGCAAGTGGACTTGCATCGTTTACTGTGAAAAAATTAGAGTGTTTAAAGCAGGCGTTTGCTCATTGAATACATTAGCATGGAATAATAAGATACGACTTTGGTGGTCTATTTTGTTGGTTTGCACACCAGGGTAATGATTAATAGGGACAGTTGGGGGTATTCATATTTCAGCGTCAGAGGTGAAATTCTTGGATCGCTGAAAGATGAGCTTAGGCGAAAGCATTTACCAAGGATGTTTT	ASV3275	0.481699	GenBank	0	96.5	https://www.ncbi.nlm.nih.gov/nucleotide/JQ031283.1?report=genbank&log$=nuclalign&blast_rank=1&RID=R6EJH42S016
AGCTCCAATAGCGTATATTAAAGTTGTTGCAGTTAAAAAGCTCGTAGTTGGATTTCTGGTTTGAGCGTCCGGTCCGCCTCCTCTGGAGGTGTGTTACTAAGGATGTTTGAGCCATTTTTTGTGAGGATGTTTTTCTGCCATTAAGTTGGTGGTTAAATAGACTTGCATCGTTTACTGTGAAAAAATTAGAGTGTTTAAAGCAGGCGTTTGCTCATTGAATACATTAGCATGGAATAATAAGATACGACCTTGGTGGTCTATTTTGTTGGTTTGCACACCAGGGTAATGATTAATAGGGACAGTTGGGGGTATTCATATTTCAGCGTCAGAGGTGAAATTCTTGGATCGCTGAAAGATGAGCTTAGGCGAAAGCATTTACCAAGGATGTTTT	ASV3458	0.446579	GenBank	0	98.5	https://www.ncbi.nlm.nih.gov/nucleotide/KT257379.1?report=genbank&log$=nuclalign&blast_rank=7&RID=R6EJH42S016
AGCTCCAATAGCGTATATTAAAGTTGTTGCAGTTAAAAAGCTCGTAGTTGGATTTCTGTTTTGAGCGTCCGGTCCGCCTCTTTGAGGTGCGTTACTTGGATGTTTGAGACATTTTTTGTGAGGATGTCCTTCTGCCATTAAGTTGGTGGTTGGATAGACTTGCATCGTTTACTGTGAAAAAATTAGAGTGTTTAAAGCAGGCGTTTGCTCATTGAATACATTAGCATGGAATAATAAGATACGACCTTGGTGGTCTATTTTGTTGGTTTGCACACCAGGGTAATGATTAATAGGGATAGTTGGGGGTATTCATATTTCAGCGTCAGAGGTGAAATTCTTGGATCGCTGAAAGATGAGCTTAGGCGAAAGCATTTACCAAGGATGTTTT	ASV3710	0.482129	GenBank	0	97.9	https://www.ncbi.nlm.nih.gov/nucleotide/KJ716873.1?report=genbank&log$=nuclalign&blast_rank=7&RID=R6EJH42S016
AGCTCCAATAGCGTATATTAAAGTTGTTGCGGTTAAAAAGCTCGTAGTTGGATTTCTGCTGAGGATGACCGGTCCGCCCTCTGGGCAGGTATCTGGTTCAGCCTTGGCATCTTCCTGAAGAACGTAGCTGCACTTGACTGTGTGGTGCGGTATTTAGGACATTTACTTTGAGGAAATTAGAGTGTTTCAAGCAAGCGCACGCCTTGAATACATTAGCATGGAATAATAAGATAGGACCTCGGTTCTATTTTGTTGGTTTCTAGAGCTGAGGTAATGATTAATAGGGATAGTTGGGGGCATTCGTATTTAACTGTCAGAGGTGAAATTCTTGGATTTGTTAAAGACGGACTACTGCGAAAGCATTTGCCAAGGATGTTTT	ASV3720	0.734774	GenBank	0	98.7	https://www.ncbi.nlm.nih.gov/nucleotide/JX661027.1?report=genbank&log$=nuclalign&blast_rank=8&RID=PVBE19ZW01R
AGCTCCAGTAGCGTATATTAAAGTTGTTGCAGTTAAAACGCTCGTAGTCGAACTTCGGGCCTGGCGGGATGGTCCGCCTTACGGTGTGTACTATCCGGCTGGGCCTTACCTCTTGGTGAGACCTCATGCTCTTTACTGGGTGTGGGGTGGAACCAGGAATTTTACCTTGAGAAAATTAGAGTGTTCAAAGCAGGCAAACGCCCGAATACATTAGCATGGAATAATAGAATAGGACGTGCGGTTCTATTTTGTTGGTTTCTAGAGTCGCCGTAATGATTAATAGGGACGGTCGGGGGCATTAGTATTCCGTTGCTAGAGGTGAAATTCTTAGATTGACGGAAGACTAACAACTGCGAAAGCATTTGCCAAGGACGTTTT	ASV3724	0.960862	GenBank	0	98.7	https://www.ncbi.nlm.nih.gov/nucleotide/KM586996.1?report=genbank&log$=nuclalign&blast_rank=1&RID=R377W26M014
AGCTCCAATAGCGTATATTAAAGTTGTTGCAGTTAAAACGCTCGTAGTTGAACTTTGGTCTTGGCTGGGCGGTCTTTGCGAACGCATAGCACTTCTCTGGCTGAGACTTTCCTTCTGGCGAACTATGGTGCTATTTATTTAGTGCTATAGGGAACCAGGACTTTTACTTTGAAAAAATTAGAGTGTTTAAAGCAGGCGTCTGCCCGTATACATTAGCATGGAATAATAAAATAGGACTTTGGTTTTATTTTGTTGGTTTTCGAAACCGAAGTAATGATTAATAGGGATAGTTGGGGGCGTTACTATTTAAGAGTCAGAGGTGAAATTCTTGGATTTCTTAAAGAGTATCTACTGCGAAGGCATTCGCCAAGGATGTTTT	ASV3769	0.292547	GenBank	0	97.89	https://www.ncbi.nlm.nih.gov/nucleotide/KF160860.1?report=genbank&log$=nuclalign&blast_rank=2&RID=R377W26M014
AGCTCCAATAGCGTATATTAAAGTTGTTGCAGTTAAAAAGCTCGTAGTTGGATTTTGGATTGAGTCTAACGGTCTGCCGAAAGGTTGAACTGTTGGGTTCTTTCTTCTTCTCGAAAGTCATGTGTGCTCTTAACTGAGTGTGCATGAGGTTCGAGACTTTTACTGTGAGAAAATTAGAGTGTTCAAAGCAGGCATTTGCTTGAATATTGCAGCATGGAATAATGGAATAGGATCACGATCTTATTTTGTTGGTTTCTAGGATCGAGATAATGATTAATAGGGATAGTTGGGGGCATTAATATTTAATTGTCAGAGGTGAAATTCTTGGATTTATGAAAGATTAACTTCTGCGAAAGCATTTGCCAAGGATGTTTT	ASV3915	0.739995	GenBank	7e-176	96.8	https://www.ncbi.nlm.nih.gov/nucleotide/MN189400.1?report=genbank&log$=nuclalign&blast_rank=3&RID=R5TC3N6101R
AGCTCCAATAGTGTATATTAAAGTTGCTGCGGTTAAAAAGCTCGTAGTTGGATTTCGGAATGCGTTTTCTGCGTCAAAGCTCATCCTTGTGGTGTGGCTCGGCGCGCGCTTCCTAGCTTTGGATAGTGGCCCGCAAGGGAACAACCGCTTCCAATCATTTACTTTGAAAAAATTAGAGTGTTCAAAGCAGGCGTAACCTTGCCATTGAATATTACAGCATGGGATAATAGAATATGACGTTGGTCTTATTTTGTTGGTTTCTAAGGCTGATGTAATGATTAATAGGGATAGTTGGGGTCGCTCGTATTGAGTTGTCAGAGGTGAAATTCTAGGATTTACTCAAGACGAACTAGTGCGAAAGCATTCGACAAGGATGTTTT	ASV4306	0.812827	GenBank	1e-143	92.1	https://www.ncbi.nlm.nih.gov/nucleotide/MN189517.1?report=genbank&log$=nuclalign&blast_rank=5&RID=R3YK1XDB016
AGCTCCAATAGCGTATATTAAAGTTGTTGCAGTTAAAAAGCTCGTAGTTGGATTTCTGGTTTGAGCGTCCGGTCCTTTTCTTCGGAATTGTGTACTATGGATGTTTGGGCCATTTTTTGTGAGGATGCCTTTCTGCCATTAAGTTGGTGGTTTGGTGGACTTGCATCGTTTACTGTGAAAAAATTAGAGTGTTTAAAGCAGGCGTTTGCTCATTTGAATACATTAGCATGGAATAATAAGATACGACCTTGGCGGTCTATTTTGTTGGTTTGCACGCCAGGGTAATGATTAATAGGGACAGTTGGGGGTATTCATATTTCAACGTCAGAGGTGAAATTCTTGGATCGTTGAAAGATGAGCTTAGGCGAAAGCATTTACCAAGGATGTTTT	ASV4556	0.726062	GenBank	1e-178	96.16	https://www.ncbi.nlm.nih.gov/nucleotide/KT273921.1?report=genbank&log$=nuclalign&blast_rank=10&RID=R6EJH42S016
AGCTCCAATAGGATATATCAAAGTTGTTGCAGTTGAAAAGCTCGTAGTCGTATTTCTGGTGGGTTGATGTCTTGCCGGTTTTGGACGAAAGTTCTTGCTGGTTTGGACCGCCTGCCATTTTGTGGGTTCAAGTGGTCTTGTCGGGGTTTACTCACCGATTTGATCGCTCCACTCCGTCACTGAGAGCAAATTGGAGTGCTCAAAGCAGGCTTTACAGCTTTGAACATTTTAGCTTGGAATGACAAAGAATGACTTTTTGTTCACTTTGTTGGTTATGAATGGGAAGTAATGATAAATAGGAACAGTCACGGGGGTATCCGTATTGGGAAGTCAGAGGTGAAATTCTTAGATTTTTCCACGACGAACGACTGCGAAAGCATTTACCAAGGATGTTTT	ASV4726	0.472654	GenBank	0	97.73	https://www.ncbi.nlm.nih.gov/nucleotide/MK350896.1?report=genbank&log$=nuclalign&blast_rank=1&RID=R8UGWB9M014
AGCTCTAATAGGATATATCAAAGTTGTTGCAGTTGAAAAGCTCGTAGTCGTATTTCTGGTGGGTTGATGTTTTTGTTCGGGGTTGACGCAAGTCGATTCCGTCAAAGGCCGCCTGCCATTTTGTGGGCCAAAGTTGAGTTGGTGTGCGTAAGTATGCCAGCTTAGCTCCACTCAGTCACTGAGAGCAAATTGGAGTGCTCAAAGCAAGCTTTATAGCTTTGAACATCTTAGCTTGGAATGACAAAGTACGACTACTCGTTCACTTTGTTGGTTATGAATGGGAAGTAATGATAAATAGGAACAGTTGCGGGGGTACTCGTACTGGAAAGTCAGAGGTGAAATTCTTGGATTTTTCCACGACGAACAACTGCGAAAGCATTTACCAAGGATGTTTT	ASV4740	0.114218	GenBank	2e-151	91.7	https://www.ncbi.nlm.nih.gov/nucleotide/MK350764.1?report=genbank&log$=nuclalign&blast_rank=1&RID=2TWPPE7401R
[truncated: 201 more columns]
