# Supplementary material for: Temporal dynamics of freshwater planktonic parasites inferred using a DNA metabarcoding time-series
Source: Parasitology. 2021 Jul 19;148(13):1602–11. doi: 10.1017/S0031182021001293 (PMC8573423; doi:10.1017/S0031182021001293)
Supplement: Supplementary file 1 [file S0031182021001293sup.zip › S0031182021001293sup001.txt]

Metabarcoding Read Processing of Paired-end Reads via DADA2 Denoising Pipeline

A. TRIMMING AND QUALITY FILTERING

library(dada2); packageVersion("dada2")
path <- "D:/IGB_fellowship/EUK15_Run3_2019"
list.files(path)


e153.fnFs <- sort(list.files(path, pattern="_R1_001.fastq", full.names = TRUE))
e153.fnRs <- sort(list.files(path, pattern="_R2_001.fastq", full.names = TRUE))
e153.sample.names <- sapply(strsplit(basename(e153.fnFs), "_"), `[`, 1)
e153.sample.names

plotQualityProfile(e153.fnFs[1:12])

plotQualityProfile(e153.fnRs[1:12])

e153.filtFs <- file.path(path, "e153.filtered", paste0(e153.sample.names, "_F_filt.fastq.gz"))
e153.filtRs <- file.path(path, "e153.filtered", paste0(e153.sample.names, "_R_filt.fastq.gz"))
e153.out <- filterAndTrim(e153.fnFs, e153.filtFs, e153.fnRs, e153.filtRs, trimLeft=c(20,20), truncLen=c(260,200), maxN=0, maxEE=c(2,2), truncQ=2, rm.phix=TRUE, compress=TRUE, multithread=TRUE)
head(e153.out)

e153.errF <- learnErrors(e153.filtFs, multithread=TRUE)
e153.errR <- learnErrors(e153.filtRs, multithread=TRUE)
plotErrors(e153.errF, nominalQ=TRUE)

B. DEREPLICATION

e153.derepFs <- derepFastq(e153.filtFs, verbose=TRUE)
e153.derepRs <- derepFastq(e153.filtRs, verbose=TRUE)

names(e153.derepFs) <- e153.sample.names
names(e153.derepRs) <- e153.sample.names

e153.dadaFs <- dada(e153.derepFs, err=e153.errF, multithread=TRUE)
e153.dadaRs <- dada(e153.derepRs, err=e153.errR, multithread=TRUE)

e153.dadaFs[[1]]

C. MERGE PAIRED READS

e153.mergers <- mergePairs(e153.dadaFs, e153.derepFs, e153.dadaRs, e153.derepRs, verbose=TRUE)
head(e153.mergers[[1]])

D. CONSTRUCT SEQUENCE TABLE

e153.seqtab <- makeSequenceTable(e153.mergers)
dim(e153.seqtab)

table(nchar(getSequences(e153.seqtab)))

saveRDS(e153.seqtab, "D:/IGB_fellowship/EUK15_Run3_2019/e153.seqtab.rds")

E. REMOVE CHIMERAS

e153.seqtab.nochim <- removeBimeraDenovo(e153.seqtab, method="consensus", multithread=TRUE, verbose=TRUE)
dim(e153.seqtab.nochim)

sum(e153.seqtab.nochim)/sum(e153.seqtab)

saveRDS(e153.seqtab.nochim, "D:/IGB_fellowship/EUK15_Run3_2019/e153.seqtab.nochim.rds")
write.table(t(e153.seqtab.nochim), "D:/IGB_fellowship/EUK15_Run3_2019/e153.seqtab_nochim.tsv")

getN <- function(x) sum(getUniques(x))
e153.track <- cbind(e153.out, sapply(e153.dadaFs, getN), sapply(e153.dadaRs, getN), sapply(e153.mergers, getN), rowSums(e153.seqtab.nochim))
colnames(e153.track) <- c("input", "filtered", "denoisedF", "denoisedR", "merged", "nonchim")
rownames(e153.track) <- e153.sample.names
head(e153.track)

write.table(e153.track, "D:/IGB_fellowship/EUK15_Run3_2019/e153.track.csv")

# Merge multiple runs (if necessary)
st1 <- readRDS("D:/IGB_fellowship/EUK15_Run1_2015-2017/e151.seqtab.nochim.rds")
st2 <- readRDS("D:/IGB_fellowship/EUK15_Run2_2018/e152.seqtab.nochim.rds")
st3 <- readRDS("D:/IGB_fellowship/EUK15_Run3_2019/e153.seqtab.nochim.rds")
st.all <- mergeSequenceTables(st1, st2, st3)

# Remove chimeras
all_seqtab <- removeBimeraDenovo(st.all, method="consensus", multithread=TRUE)
dim(all_seqtab)
saveRDS(all_seqtab, "D:/IGB_fellowship/EUK15_all/euk15_seqtab.nonchim.rds")

# Assign taxonomy
euk_tax_pr2 <- assignTaxonomy(all_seqtab, "D:/IGB_fellowship/EUK15_all/pr2_version_4.12.0_18S_dada2.fasta.gz", 
                              tryRC=TRUE, multithread=TRUE, taxLevels = c("Kingdom","Supergroup","Division","Class","Order","Family","Genus","Species"))

saveRDS(euk_tax_pr2, "D:/IGB_fellowship/EUK15_all/euk15_tax_pr2.RDS")

write.csv(cbind(t(all_seqtab), euk_tax_pr2), "D:/IGB_fellowship/EUK15_all/euk15_seqtab_nonchim_pr2_id.csv", quote=FALSE)
